# Supplementary material for: SERS nose arrays based on a signal differentiation approach for TNT gas detection
Source: Commun Chem. 2025 Aug 18;8:250. doi: 10.1038/s42004-025-01656-2 (PMC12361517; doi:10.1038/s42004-025-01656-2)
Supplement: Supplementary file 4 — Supplementary Data 1 [file 42004_2025_1656_MOESM4_ESM.xlsx]

## Sheet: fig 2c
53.163
56.611
52.404
55.01
50.617
54.919
58.373
57.43
53.656
53.044
50.086
56.43
53.12
50.776
53.665
55.726
45.283
54.869
53.153
55.596
55.847
49.852
52.774
53.656
54.456
60.988
51.852
55.458
51.857
53.356
52.32
55.739
53.158
51.032
54.057
53.473
53.452
53.442
54.919
50.637
51.74
54.264
54.835
55.668
53.251
52.899
51.878
53.066
55.302
51.094
54.567
52.945
54.597
57.349
52.887
53.777
54.464
53.203
56.042
49.497
58.576
49.481
52.184
56.967
56.349
53.073
52.291
55.804
50.648
54.09
50.051
52.483
53.225
53.735
49.745
54.204
57.831
52.234
56.073
51.36
51.802
50.913
55.291
56.274
56.714
46.045
54.464
57.849
56.899
51.731
58.758
55.988
58.652
53.024
51.663
50.736
49.052
52.838
53.172
53.904
53.047
51.169
53.737
56.54
53.721
51.619
52.358
59.234
50.673
50.458
52.463
52.831
54.604
54.33
55.909
52.068
55.791
53.459
51.945
53.578
53.923
54.578
50.637
50.333
55.695
58.4
57.785
53.993
52.993
56.071
55.519
50.681
54.089
54.09
55.207
49.971
51.032
52.288
52.22
51.381
54.515
55.04
53.459
52.667
54.578
51.755
50.506
55.148
50.273
52.921
50.676
55.042
53.534
56.563
53.172
47.229
55.321
54.606
54.102
55.577
59.68
54.243
51.976
58.976
61.435
53.203
56.274
52.541
60.436
57.514
61.446

## Sheet: fig 2d
Ti	1	-36.8	-35.3	-35.3		-35.8	0.86603
Mo	2	-25.4	-25.8	-27		-26.0667	0.83267
Au	3	30.4	30.7	30.9		30.6667	0.25166

## Sheet: fig 2e
	Mo2C	Mo2C-AuNBPs	Ti3C2	Ti3C2-AuNBPs
330	1.61691	1.15649	1.73019	1.19504
330.5	1.61237	1.15494	1.73678	1.19376
331	1.60725	1.15318	1.73912	1.19217
331.5	1.60223	1.15073	1.74725	1.18963
332	1.59815	1.14807	1.75408	1.18666
332.5	1.59377	1.14568	1.74883	1.18462
333	1.58959	1.14326	1.73986	1.18189
333.5	1.58573	1.14017	1.72997	1.17884
334	1.58233	1.13772	1.72708	1.17626
334.5	1.579	1.13504	1.71413	1.17341
335	1.5762	1.13284	1.74017	1.17056
335.5	1.5728	1.12992	1.74857	1.16797
336	1.56986	1.12758	1.80532	1.16559
336.5	1.56645	1.1248	1.80241	1.16317
337	1.56284	1.12317	1.80738	1.16079
337.5	1.55883	1.12039	1.8487	1.15836
338	1.55605	1.11842	1.90145	1.15568
338.5	1.5527	1.11646	1.88751	1.15274
339	1.5494	1.11464	1.92324	1.15014
339.5	1.54508	1.11235	1.95243	1.14812
340	1.54265	1.11075	1.93501	1.14573
340.5	1.53963	1.1091	1.90993	1.14373
341	1.53756	1.10726	1.87513	1.14218
341.5	1.53462	1.10551	1.8506	1.13996
342	1.53294	1.104	1.84008	1.13796
342.5	1.5303	1.10205	1.82269	1.13614
343	1.528	1.10018	1.79132	1.13427
343.5	1.52516	1.09843	1.81782	1.13273
344	1.52319	1.09689	1.82295	1.13067
344.5	1.52117	1.09481	1.81832	1.12874
345	1.51878	1.09362	1.81017	1.12707
345.5	1.51635	1.09224	1.82919	1.1251
346	1.51478	1.09109	1.8302	1.12278
346.5	1.51317	1.08973	1.83394	1.12148
347	1.51153	1.08902	1.8562	1.11966
347.5	1.50971	1.0881	1.84366	1.11791
348	1.50821	1.08701	1.84089	1.11674
348.5	1.50598	1.08572	1.82328	1.11546
349	1.50435	1.08465	1.83496	1.11439
349.5	1.50203	1.08383	1.83684	1.11362
350	1.50037	1.08286	1.8732	1.11259
350.5	1.49889	1.08194	1.89153	1.11102
351	1.49776	1.08153	1.90814	1.11002
351.5	1.49576	1.08116	1.90817	1.10887
352	1.49424	1.08019	1.88969	1.10747
352.5	1.49263	1.07955	1.88008	1.10615
353	1.49097	1.07903	1.85801	1.10581
353.5	1.48883	1.07805	1.85492	1.1047
354	1.4873	1.0767	1.86265	1.10357
354.5	1.48621	1.07618	1.85794	1.10264
355	1.48425	1.07504	1.83738	1.10178
355.5	1.48272	1.0742	1.85027	1.1006
356	1.48173	1.0737	1.85171	1.09969
356.5	1.48075	1.07332	1.81112	1.09902
357	1.4792	1.07226	1.80517	1.09811
357.5	1.47837	1.07216	1.78342	1.09722
358	1.47687	1.07192	1.77481	1.0964
358.5	1.47578	1.07155	1.7603	1.09552
359	1.47434	1.07117	1.75208	1.09445
359.5	1.47331	1.07093	1.76042	1.09362
360	1.47239	1.07017	1.77821	1.09265
360.5	1.47147	1.06923	1.7633	1.09142
361	1.46978	1.06823	1.76007	1.09034
361.5	1.46833	1.06755	1.77992	1.08942
362	1.46711	1.06672	1.77202	1.08872
362.5	1.46657	1.06582	1.75317	1.08789
363	1.46524	1.06513	1.74172	1.0871
363.5	1.46451	1.06492	1.74094	1.08643
364	1.46387	1.06397	1.71898	1.08564
364.5	1.46264	1.06318	1.69454	1.08448
365	1.46085	1.06284	1.68559	1.08343
365.5	1.45994	1.0624	1.6852	1.08283
366	1.4589	1.0612	1.65996	1.08172
366.5	1.4579	1.06047	1.64541	1.08074
367	1.45752	1.05984	1.66026	1.07969
367.5	1.45686	1.05894	1.66621	1.07914
368	1.45623	1.05795	1.6572	1.07807
368.5	1.45516	1.05739	1.63841	1.077
369	1.45421	1.05698	1.64718	1.07592
369.5	1.45353	1.05627	1.61434	1.07533
370	1.45262	1.05537	1.59732	1.07417
370.5	1.45281	1.055	1.58814	1.07287
371	1.45229	1.05438	1.58232	1.07276
371.5	1.45178	1.05418	1.56249	1.07198
372	1.45028	1.05359	1.55572	1.07085
372.5	1.44925	1.05318	1.55261	1.06989
373	1.4473	1.05253	1.53089	1.06924
373.5	1.44643	1.05189	1.52802	1.06778
374	1.44548	1.05089	1.498	1.06679
374.5	1.44499	1.05008	1.48779	1.06586
375	1.44426	1.04922	1.46183	1.06464
375.5	1.4435	1.04803	1.44047	1.06359
376	1.44252	1.04722	1.42986	1.06261
376.5	1.44161	1.04613	1.43104	1.06149
377	1.44091	1.04521	1.42385	1.06026
377.5	1.44002	1.04433	1.41065	1.05952
378	1.43933	1.04357	1.40833	1.05823
378.5	1.43869	1.04237	1.38974	1.05714
379	1.43793	1.0413	1.38253	1.05609
379.5	1.43717	1.04049	1.36335	1.05522
380	1.43679	1.03944	1.34831	1.05402
380.5	1.43617	1.03868	1.33703	1.05305
381	1.43575	1.03789	1.32721	1.05202
381.5	1.4355	1.03711	1.30692	1.05115
382	1.43494	1.0359	1.30057	1.05019
382.5	1.43412	1.03498	1.29209	1.04909
383	1.43308	1.03386	1.28034	1.048
383.5	1.43214	1.0327	1.26367	1.04682
384	1.4313	1.03154	1.25401	1.04563
384.5	1.4303	1.0304	1.23987	1.04447
385	1.42952	1.02936	1.22201	1.04332
385.5	1.42886	1.02844	1.21106	1.0421
386	1.42795	1.02745	1.20709	1.04097
386.5	1.42716	1.02639	1.20115	1.03955
387	1.42656	1.02573	1.18669	1.03839
387.5	1.42604	1.02464	1.18281	1.0373
388	1.4256	1.02341	1.17083	1.03625
388.5	1.425	1.02238	1.16048	1.0352
389	1.42468	1.02142	1.14374	1.03441
389.5	1.4239	1.02027	1.13274	1.03308
390	1.42315	1.01938	1.11997	1.03199
390.5	1.42251	1.01841	1.10526	1.03099
391	1.42193	1.01758	1.09069	1.02972
391.5	1.42084	1.01652	1.0825	1.02842
392	1.42039	1.01547	1.07248	1.02739
392.5	1.41979	1.01446	1.0614	1.02616
393	1.41918	1.01352	1.05375	1.02504
393.5	1.41859	1.01246	1.04574	1.02395
394	1.41813	1.01157	1.03302	1.02289
394.5	1.41741	1.01067	1.02004	1.02172
395	1.41679	1.00975	1.01041	1.02078
395.5	1.41602	1.00861	0.99654	1.01961
396	1.41529	1.0075	0.98211	1.01843
396.5	1.41469	1.00642	0.97138	1.01742
397	1.41416	1.00551	0.96232	1.01646
397.5	1.41368	1.00451	0.955	1.01538
398	1.41312	1.00357	0.94794	1.01431
398.5	1.41255	1.00281	0.93916	1.01327
399	1.41193	1.00224	0.9325	1.01202
399.5	1.41117	1.00121	0.92301	1.01081
400	1.41046	1.00023	0.91528	1.00951
400.5	1.40973	0.99927	0.9106	1.00829
401	1.40898	0.99815	0.90019	1.00713
401.5	1.40811	0.99679	0.87326	1.00603
402	1.40755	0.99572	0.84963	1.00492
402.5	1.40665	0.99476	0.82025	1.00366
403	1.40627	0.99369	0.79359	1.00259
403.5	1.4057	0.99286	0.76998	1.00151
404	1.40526	0.99206	0.76328	1.00039
404.5	1.40452	0.99115	0.75583	0.99928
405	1.40407	0.99014	0.74695	0.99832
405.5	1.40342	0.98929	0.73758	0.9971
406	1.40284	0.98834	0.73171	0.99604
406.5	1.40241	0.98727	0.72298	0.99486
407	1.40173	0.98609	0.71583	0.99364
407.5	1.401	0.98524	0.70966	0.99247
408	1.40016	0.98412	0.70357	0.99127
408.5	1.39942	0.98295	0.69588	0.99
409	1.39855	0.98191	0.68948	0.98881
409.5	1.39815	0.98114	0.68237	0.98766
410	1.39763	0.98002	0.67446	0.9866
410.5	1.39715	0.9793	0.66524	0.98542
411	1.39674	0.9784	0.65957	0.98449
411.5	1.3962	0.97745	0.65428	0.98337
412	1.39554	0.97657	0.64822	0.98226
412.5	1.39503	0.97567	0.64209	0.98113
413	1.3945	0.9746	0.63739	0.98029
413.5	1.3939	0.97356	0.62908	0.97911
414	1.39329	0.97252	0.62033	0.97806
414.5	1.39284	0.97154	0.61481	0.97699
415	1.39231	0.97054	0.60961	0.97582
415.5	1.39165	0.96949	0.60473	0.97444
416	1.39105	0.96842	0.60097	0.97317
416.5	1.39067	0.96748	0.59512	0.97193
417	1.38998	0.96624	0.58843	0.97066
417.5	1.38962	0.96511	0.58342	0.96957
418	1.38937	0.96427	0.57751	0.96856
418.5	1.38891	0.96345	0.57124	0.96726
419	1.3882	0.96258	0.5658	0.96619
419.5	1.38787	0.96192	0.56088	0.9652
420	1.38699	0.96116	0.55496	0.96395
420.5	1.38646	0.96022	0.54968	0.96286
421	1.38591	0.95934	0.54423	0.96203
421.5	1.38532	0.95848	0.54032	0.96097
422	1.38441	0.95744	0.53658	0.9599
422.5	1.38422	0.95664	0.5316	0.95898
423	1.38388	0.9559	0.52721	0.95799
423.5	1.38335	0.95502	0.52332	0.95698
424	1.3832	0.95401	0.51938	0.95612
424.5	1.383	0.95313	0.51365	0.95517
425	1.38231	0.95224	0.5085	0.95419
425.5	1.38156	0.95123	0.50403	0.9532
426	1.38103	0.95021	0.49984	0.95217
426.5	1.38059	0.94946	0.49495	0.95108
427	1.38048	0.94861	0.49124	0.95005
427.5	1.38022	0.94777	0.4874	0.94894
428	1.38011	0.94688	0.4833	0.94795
428.5	1.37985	0.94629	0.47906	0.94691
429	1.37917	0.94544	0.47574	0.94601
429.5	1.37842	0.94458	0.4707	0.94494
430	1.37793	0.94377	0.46758	0.94396
430.5	1.37707	0.94304	0.4639	0.94292
431	1.37683	0.94216	0.45982	0.94188
431.5	1.37658	0.94134	0.45544	0.94071
432	1.37653	0.94054	0.45269	0.93977
432.5	1.37584	0.93967	0.44867	0.93882
433	1.37555	0.9388	0.44407	0.93789
433.5	1.37491	0.93794	0.44035	0.9369
434	1.37471	0.93721	0.43744	0.93596
434.5	1.37411	0.93648	0.43291	0.93502
435	1.37389	0.93574	0.429	0.93402
435.5	1.37344	0.93491	0.4252	0.93298
436	1.37319	0.9343	0.42163	0.93206
436.5	1.37245	0.93337	0.41649	0.93108
437	1.37211	0.93265	0.41339	0.93015
437.5	1.3717	0.93186	0.40941	0.92931
438	1.37123	0.93106	0.40632	0.92825
438.5	1.37071	0.93038	0.40252	0.92729
439	1.37027	0.9298	0.39956	0.92629
439.5	1.36987	0.9291	0.39673	0.92541
440	1.36958	0.92836	0.3932	0.92437
440.5	1.36933	0.92764	0.39014	0.92351
441	1.36913	0.92694	0.38575	0.92265
441.5	1.36896	0.92624	0.38247	0.92192
442	1.36848	0.92543	0.37803	0.92097
442.5	1.36832	0.92479	0.37449	0.92015
443	1.36788	0.92422	0.37094	0.91939
443.5	1.36757	0.92332	0.36849	0.91846
444	1.36724	0.92263	0.36489	0.91745
444.5	1.36693	0.92198	0.36164	0.91654
445	1.36649	0.92135	0.35928	0.91566
445.5	1.36625	0.92077	0.35672	0.91483
446	1.36564	0.92021	0.35456	0.91402
446.5	1.36505	0.91956	0.35293	0.91325
447	1.36473	0.91899	0.35042	0.91239
447.5	1.36426	0.91832	0.34765	0.91144
448	1.36388	0.91749	0.34379	0.91041
448.5	1.36355	0.91679	0.33966	0.90955
449	1.36355	0.91629	0.33633	0.90868
449.5	1.36316	0.91557	0.33377	0.90784
450	1.36279	0.91496	0.3305	0.90702
450.5	1.36229	0.91437	0.328	0.90623
451	1.36205	0.91374	0.32594	0.90539
451.5	1.36163	0.91294	0.32251	0.90461
452	1.36097	0.91235	0.31972	0.90381
452.5	1.36082	0.9117	0.31713	0.90308
453	1.36069	0.91111	0.31348	0.90227
453.5	1.36036	0.91059	0.31011	0.9015
454	1.35993	0.91005	0.30645	0.90076
454.5	1.35989	0.90946	0.30322	0.89995
455	1.35936	0.90891	0.29923	0.89909
455.5	1.35893	0.90852	0.29588	0.8984
456	1.35855	0.90816	0.29291	0.8977
456.5	1.35824	0.90776	0.29014	0.89679
457	1.35775	0.90746	0.28693	0.89616
457.5	1.35744	0.90704	0.28512	0.89551
458	1.35701	0.90662	0.28279	0.89474
458.5	1.35635	0.90609	0.28001	0.89395
459	1.3557	0.9055	0.27779	0.89327
459.5	1.35535	0.90508	0.27516	0.89245
460	1.35476	0.90469	0.27161	0.89173
460.5	1.35432	0.90431	0.26885	0.89111
461	1.35405	0.90391	0.26647	0.89047
461.5	1.35379	0.90363	0.26328	0.8899
462	1.35329	0.90319	0.25973	0.88937
462.5	1.35308	0.90296	0.25709	0.88874
463	1.35264	0.90273	0.25398	0.88821
463.5	1.35222	0.90257	0.25094	0.88772
464	1.35191	0.90242	0.24806	0.88733
464.5	1.35157	0.90227	0.24554	0.88689
465	1.35121	0.90215	0.24281	0.88653
465.5	1.35085	0.90197	0.24055	0.88605
466	1.35037	0.9018	0.23749	0.88568
466.5	1.35005	0.90194	0.23541	0.88524
467	1.34959	0.90194	0.233	0.88487
467.5	1.34908	0.90184	0.23073	0.88463
468	1.34866	0.90203	0.22809	0.8844
468.5	1.34836	0.90213	0.22606	0.88402
469	1.34754	0.902	0.22296	0.88365
469.5	1.34705	0.90209	0.22039	0.88332
470	1.34668	0.90228	0.21845	0.88308
470.5	1.34587	0.90229	0.21647	0.88294
471	1.34541	0.90244	0.21343	0.88279
471.5	1.34511	0.90274	0.21167	0.88284
472	1.34465	0.90306	0.20935	0.88284
472.5	1.34396	0.90326	0.20663	0.88275
473	1.34358	0.90357	0.20429	0.88272
473.5	1.34294	0.90398	0.20265	0.88274
474	1.3423	0.90428	0.2001	0.8828
474.5	1.34186	0.90473	0.19809	0.88295
475	1.34122	0.90528	0.19585	0.88309
475.5	1.34095	0.90597	0.19401	0.88332
476	1.34031	0.90661	0.19182	0.88375
476.5	1.33984	0.90736	0.19032	0.884
477	1.33931	0.90811	0.18855	0.88444
477.5	1.33876	0.90893	0.18603	0.88485
478	1.33817	0.90979	0.18381	0.88529
478.5	1.3378	0.91085	0.18149	0.8858
479	1.33726	0.91195	0.17865	0.88636
479.5	1.33648	0.91304	0.17599	0.88701
480	1.33579	0.91422	0.17455	0.88776
480.5	1.33492	0.91541	0.17219	0.88856
481	1.3342	0.91666	0.1699	0.88944
481.5	1.33358	0.91801	0.16855	0.89046
482	1.33287	0.91937	0.16746	0.89146
482.5	1.33239	0.92097	0.16568	0.89263
483	1.33195	0.92268	0.16379	0.89394
483.5	1.33132	0.92429	0.16279	0.89519
484	1.33078	0.92603	0.16083	0.89651
484.5	1.33045	0.92786	0.15841	0.89783
485	1.3298	0.92958	0.15648	0.8992
485.5	1.32912	0.93143	0.15476	0.9007
486	1.32846	0.93362	0.15351	0.90226
486.5	1.32776	0.93562	0.15189	0.90391
487	1.32697	0.93781	0.15058	0.90583
487.5	1.32638	0.94026	0.14924	0.90767
488	1.3258	0.94277	0.14809	0.90962
488.5	1.32526	0.94515	0.14602	0.91174
489	1.32461	0.9478	0.14476	0.91389
489.5	1.3239	0.95052	0.14334	0.91602
490	1.32321	0.95331	0.14188	0.91841
490.5	1.32254	0.956	0.14108	0.9209
491	1.32184	0.95894	0.13998	0.92336
491.5	1.32106	0.96202	0.13902	0.92596
492	1.3204	0.96509	0.138	0.92876
492.5	1.3198	0.96811	0.13627	0.93148
493	1.31913	0.97134	0.13373	0.93426
493.5	1.31855	0.97456	0.13145	0.93727
494	1.31791	0.97777	0.13013	0.94041
494.5	1.31728	0.98117	0.12871	0.94359
495	1.3165	0.9846	0.12722	0.94697
495.5	1.3159	0.98808	0.12689	0.95024
496	1.31477	0.99156	0.1267	0.95357
496.5	1.31392	0.99509	0.12563	0.9571
497	1.31345	0.99884	0.125	0.96065
497.5	1.31279	1.00262	0.12477	0.96424
498	1.31188	1.00654	0.12379	0.96794
498.5	1.3116	1.01054	0.12267	0.97193
499	1.31104	1.01464	0.12145	0.97577
499.5	1.31018	1.01844	0.12009	0.9796
500	1.30972	1.02253	0.1192	0.98359
500.5	1.30931	1.02645	0.11866	0.98777
501	1.3085	1.03035	0.11852	0.99182
501.5	1.30788	1.03432	0.11751	0.99584
502	1.30724	1.03828	0.117	1.00002
502.5	1.30622	1.04188	0.11595	1.00411
503	1.30547	1.04557	0.11474	1.00813
503.5	1.30493	1.04937	0.11396	1.01216
504	1.30418	1.0531	0.11459	1.01637
504.5	1.30334	1.05681	0.11395	1.02033
505	1.30274	1.06071	0.11386	1.02429
505.5	1.302	1.06456	0.11347	1.02838
506	1.30121	1.06814	0.11253	1.03252
506.5	1.30048	1.07164	0.11117	1.03657
507	1.29963	1.0752	0.11072	1.04067
507.5	1.29899	1.07848	0.10987	1.04485
508	1.29822	1.08172	0.10922	1.04899
508.5	1.29735	1.085	0.10903	1.05294
509	1.29678	1.08817	0.10877	1.05689
509.5	1.29626	1.09124	0.10775	1.0608
510	1.29558	1.09431	0.10724	1.06461
510.5	1.29474	1.09717	0.10724	1.06818
511	1.29414	1.09997	0.10672	1.07175
511.5	1.29339	1.1028	0.10596	1.07539
512	1.29287	1.10548	0.10587	1.07918
512.5	1.29224	1.10812	0.1065	1.08292
513	1.29176	1.11075	0.10651	1.08671
513.5	1.29119	1.11329	0.10629	1.09056
514	1.29051	1.11559	0.10673	1.09416
514.5	1.28974	1.11809	0.10737	1.09776
515	1.28893	1.12027	0.10707	1.10128
515.5	1.28814	1.12253	0.10708	1.10466
516	1.28751	1.12477	0.10725	1.10807
516.5	1.28697	1.12692	0.10694	1.11173
517	1.28644	1.12871	0.10673	1.11482
517.5	1.28578	1.13075	0.10696	1.11825
518	1.28521	1.13235	0.10677	1.12177
518.5	1.2844	1.13397	0.10757	1.12502
519	1.28349	1.13567	0.10809	1.12814
519.5	1.28261	1.13744	0.10816	1.13158
520	1.28173	1.13906	0.10805	1.13475
520.5	1.28102	1.14083	0.10833	1.13787
521	1.28045	1.1424	0.10762	1.14125
521.5	1.27978	1.14395	0.10775	1.14465
522	1.27917	1.14535	0.10878	1.14794
522.5	1.27836	1.14668	0.10961	1.15123
523	1.27758	1.14803	0.10984	1.15434
523.5	1.27685	1.14938	0.11034	1.15752
524	1.27634	1.15065	0.11106	1.16057
524.5	1.27567	1.15208	0.11036	1.16364
525	1.27515	1.15363	0.10981	1.1666
525.5	1.27445	1.1549	0.11056	1.16971
526	1.27367	1.15624	0.11118	1.17251
526.5	1.27296	1.15739	0.11147	1.17546
527	1.2722	1.15853	0.11276	1.17839
527.5	1.27168	1.15961	0.11444	1.18137
528	1.27108	1.16078	0.11469	1.18419
528.5	1.27053	1.16194	0.116	1.18722
529	1.26981	1.16331	0.11691	1.18995
529.5	1.26926	1.16443	0.11755	1.19296
530	1.26858	1.16555	0.11785	1.19573
530.5	1.26789	1.16672	0.1191	1.19862
531	1.26715	1.16784	0.11961	1.20135
531.5	1.26641	1.16885	0.12037	1.20416
532	1.26551	1.17002	0.12146	1.20683
532.5	1.26483	1.17102	0.12231	1.20946
533	1.26423	1.17218	0.1226	1.21229
533.5	1.26365	1.17324	0.1232	1.21478
534	1.26306	1.17439	0.12354	1.2173
534.5	1.26285	1.17551	0.1243	1.21991
535	1.26221	1.17675	0.12456	1.22235
535.5	1.2616	1.17821	0.12581	1.22481
536	1.26095	1.17968	0.12675	1.22758
536.5	1.26019	1.18106	0.12859	1.23021
537	1.25934	1.18231	0.12928	1.23249
537.5	1.25886	1.18368	0.13003	1.23502
538	1.25815	1.18472	0.13084	1.23714
538.5	1.25752	1.18579	0.13191	1.23915
539	1.25703	1.18681	0.13213	1.24109
539.5	1.25631	1.18798	0.13343	1.24296
540	1.25556	1.18897	0.13513	1.24473
540.5	1.25489	1.18992	0.13614	1.2464
541	1.2542	1.19072	0.13725	1.24796
541.5	1.25334	1.1915	0.13824	1.24938
542	1.25271	1.19218	0.13913	1.25071
542.5	1.25191	1.19269	0.1401	1.25201
543	1.2513	1.1933	0.14128	1.2532
543.5	1.25045	1.19398	0.14254	1.25431
544	1.24996	1.19439	0.14399	1.2551
544.5	1.24912	1.19456	0.14492	1.25562
545	1.24856	1.19487	0.14673	1.25593
545.5	1.24772	1.19485	0.14739	1.25607
546	1.2471	1.19453	0.14781	1.25578
546.5	1.24626	1.19413	0.1488	1.25542
547	1.2457	1.19388	0.14934	1.25509
547.5	1.2449	1.19334	0.1494	1.25442
548	1.24431	1.19271	0.151	1.25355
548.5	1.24382	1.19188	0.15289	1.25245
549	1.24325	1.19106	0.1542	1.25119
549.5	1.24251	1.18971	0.15593	1.24964
550	1.24193	1.18839	0.15764	1.24803
550.5	1.24126	1.18692	0.15832	1.24618
551	1.24046	1.18539	0.15892	1.24431
551.5	1.2398	1.18367	0.15959	1.24196
552	1.23918	1.18185	0.15998	1.23937
552.5	1.23838	1.17962	0.16086	1.23652
553	1.23775	1.17716	0.16254	1.23337
553.5	1.2369	1.17463	0.16314	1.23005
554	1.2362	1.17196	0.16444	1.22678
554.5	1.2355	1.16913	0.16605	1.22322
555	1.23479	1.1661	0.16781	1.21945
555.5	1.23409	1.16293	0.16889	1.21543
556	1.23349	1.15943	0.17047	1.21116
556.5	1.23266	1.15565	0.17164	1.20684
557	1.23197	1.15181	0.17363	1.20235
557.5	1.23134	1.14788	0.17513	1.19763
558	1.23059	1.14375	0.17616	1.19299
558.5	1.22989	1.13947	0.17744	1.18804
559	1.22931	1.13489	0.17915	1.18297
559.5	1.22868	1.13032	0.17957	1.17762
560	1.22807	1.12542	0.1798	1.1722
560.5	1.22728	1.12044	0.18087	1.16648
561	1.22657	1.11528	0.18252	1.16066
561.5	1.22572	1.11015	0.18305	1.15468
562	1.22489	1.10463	0.18462	1.14868
562.5	1.22407	1.09916	0.186	1.14253
563	1.22335	1.0934	0.18725	1.1363
563.5	1.2226	1.08746	0.18775	1.13
564	1.22199	1.08159	0.18891	1.12347
564.5	1.22128	1.07555	0.19023	1.11697
565	1.22058	1.06946	0.19114	1.11056
565.5	1.21995	1.06312	0.19171	1.10407
566	1.21915	1.05691	0.19285	1.09748
566.5	1.21831	1.05037	0.1939	1.09095
567	1.21753	1.04378	0.19425	1.08433
567.5	1.21665	1.03705	0.19506	1.07771
568	1.21584	1.03049	0.19622	1.07108
568.5	1.21518	1.02374	0.19757	1.06451
569	1.21442	1.01707	0.19864	1.05784
569.5	1.21354	1.01034	0.20065	1.05122
570	1.21282	1.00368	0.20252	1.04454
570.5	1.21214	0.99689	0.20467	1.0379
571	1.2112	0.99022	0.20605	1.03147
571.5	1.21041	0.98339	0.2075	1.02503
572	1.20965	0.97668	0.20858	1.01865
572.5	1.2089	0.96994	0.20914	1.01244
573	1.20811	0.9633	0.21004	1.00637
573.5	1.20752	0.95657	0.21095	1.00031
574	1.20687	0.95002	0.21216	0.99448
574.5	1.20621	0.94348	0.21356	0.98857
575	1.20558	0.93692	0.21492	0.98267
575.5	1.20488	0.93048	0.21672	0.97688
576	1.20413	0.92394	0.21794	0.97111
576.5	1.20337	0.91744	0.21948	0.96529
577	1.20268	0.9108	0.22021	0.95959
577.5	1.20183	0.90425	0.22191	0.95396
578	1.20109	0.89766	0.22241	0.9484
578.5	1.20051	0.89132	0.22407	0.94296
579	1.1998	0.88489	0.22501	0.93768
579.5	1.19913	0.87867	0.22605	0.93253
580	1.19856	0.87247	0.22712	0.92742
580.5	1.1977	0.86623	0.22836	0.92231
581	1.1969	0.86008	0.22965	0.9172
581.5	1.19613	0.85398	0.2305	0.91224
582	1.19527	0.84789	0.2317	0.90736
582.5	1.19459	0.8418	0.23289	0.90266
583	1.19405	0.83584	0.23451	0.89788
583.5	1.19336	0.82977	0.23587	0.89316
584	1.19272	0.82372	0.23728	0.8884
584.5	1.19215	0.81778	0.2388	0.88371
585	1.19138	0.81186	0.2404	0.87908
585.5	1.19045	0.80608	0.24121	0.8747
586	1.18956	0.8003	0.24175	0.87039
586.5	1.18887	0.79471	0.24386	0.86615
587	1.1881	0.78913	0.24473	0.86212
587.5	1.18733	0.78368	0.24576	0.85794
588	1.18683	0.7781	0.24691	0.8539
588.5	1.18637	0.7727	0.24823	0.84985
589	1.18569	0.76721	0.24876	0.84599
589.5	1.18525	0.76204	0.25023	0.84205
590	1.18455	0.75685	0.25136	0.83832
590.5	1.18395	0.75182	0.25282	0.83447
591	1.18336	0.7468	0.25428	0.83076
591.5	1.18277	0.74203	0.25563	0.82725
592	1.18205	0.73714	0.25732	0.82383
592.5	1.18148	0.73242	0.25868	0.82043
593	1.1807	0.72782	0.25938	0.81737
593.5	1.18006	0.72339	0.26069	0.8144
594	1.17941	0.71894	0.26204	0.81134
594.5	1.17866	0.71453	0.26267	0.80831
595	1.17794	0.71025	0.26361	0.80538
595.5	1.17729	0.70599	0.26516	0.80242
596	1.17644	0.70181	0.26603	0.79942
596.5	1.17579	0.69776	0.26729	0.79663
597	1.17518	0.6939	0.26866	0.79397
597.5	1.17458	0.68994	0.2696	0.79132
598	1.17404	0.68613	0.27125	0.78879
598.5	1.17353	0.68243	0.27205	0.78643
599	1.17282	0.67879	0.2727	0.78408
599.5	1.17214	0.67509	0.27373	0.78173
600	1.17165	0.67158	0.27485	0.77946
600.5	1.17093	0.66811	0.27471	0.77716
601	1.17029	0.66477	0.27622	0.77499
601.5	1.16981	0.66146	0.27739	0.77288
602	1.1693	0.65832	0.27835	0.77079
602.5	1.16856	0.65528	0.27961	0.7688
603	1.16803	0.65223	0.28154	0.7669
603.5	1.16757	0.64927	0.28218	0.76506
604	1.16697	0.64633	0.28297	0.76324
604.5	1.16623	0.64344	0.28407	0.76149
605	1.1657	0.64055	0.28464	0.75979
605.5	1.16509	0.63775	0.2853	0.75811
606	1.16442	0.63502	0.28687	0.75643
606.5	1.16378	0.63237	0.28783	0.75489
607	1.16331	0.62972	0.28867	0.75343
607.5	1.16271	0.62722	0.28985	0.75195
608	1.16224	0.62488	0.29101	0.75058
608.5	1.16167	0.62251	0.29083	0.74921
609	1.16098	0.62014	0.29213	0.74777
609.5	1.16039	0.61795	0.29312	0.74646
610	1.15987	0.61572	0.29385	0.74525
610.5	1.15923	0.61352	0.29474	0.74402
611	1.15857	0.61137	0.29632	0.74284
611.5	1.15814	0.60925	0.29658	0.74166
612	1.15771	0.60727	0.29742	0.74049
612.5	1.15719	0.60537	0.29849	0.73948
613	1.1566	0.60356	0.29948	0.7385
613.5	1.15604	0.60173	0.30015	0.73756
614	1.15546	0.60009	0.30089	0.73687
614.5	1.15462	0.59841	0.30168	0.7361
615	1.15399	0.59675	0.30268	0.73523
615.5	1.15343	0.59515	0.30377	0.7345
616	1.15301	0.59372	0.30494	0.73377
616.5	1.15249	0.59233	0.30622	0.73297
617	1.15212	0.59102	0.30725	0.73238
617.5	1.15154	0.58978	0.30852	0.73177
618	1.15098	0.58853	0.30923	0.73111
618.5	1.15038	0.58723	0.30951	0.73053
619	1.14991	0.58607	0.31093	0.73004
619.5	1.14928	0.58493	0.31173	0.72948
620	1.14871	0.5839	0.31203	0.7291
620.5	1.14837	0.58307	0.31327	0.72869
621	1.14781	0.58232	0.31541	0.72839
621.5	1.14715	0.58146	0.31636	0.72812
622	1.14675	0.58071	0.31692	0.72784
622.5	1.14637	0.57992	0.31857	0.72752
623	1.14573	0.57913	0.31915	0.72734
623.5	1.14521	0.5784	0.31972	0.72713
624	1.14487	0.57791	0.32031	0.72685
624.5	1.14437	0.57728	0.3216	0.72676
625	1.14374	0.57683	0.32219	0.72679
625.5	1.14336	0.57634	0.32321	0.7268
626	1.14284	0.57583	0.32341	0.7268
626.5	1.14224	0.57529	0.32427	0.7268
627	1.14171	0.57482	0.32486	0.72673
627.5	1.14144	0.57431	0.32562	0.72655
628	1.14091	0.57381	0.32664	0.72643
628.5	1.14039	0.57344	0.32746	0.7264
629	1.13991	0.57307	0.32856	0.72642
629.5	1.1394	0.57283	0.32992	0.72656
630	1.13883	0.57263	0.33053	0.72673
630.5	1.13836	0.57254	0.3314	0.7269
631	1.13802	0.57241	0.33225	0.72706
631.5	1.13748	0.57222	0.3332	0.72722
632	1.13705	0.57213	0.33415	0.72744
632.5	1.1366	0.57208	0.33511	0.72768
633	1.13617	0.57197	0.33516	0.728
633.5	1.13551	0.57192	0.33625	0.72831
634	1.13519	0.57201	0.33688	0.72861
634.5	1.13477	0.57202	0.33779	0.72885
635	1.13425	0.57205	0.3382	0.72915
635.5	1.13372	0.57217	0.33935	0.72935
636	1.13335	0.57231	0.34045	0.72964
636.5	1.13298	0.57245	0.34136	0.73004
637	1.13248	0.57262	0.34179	0.73045
637.5	1.13216	0.57292	0.34305	0.73086
638	1.13172	0.5731	0.34328	0.73134
638.5	1.13141	0.57333	0.34377	0.73174
639	1.13072	0.5735	0.3448	0.73215
639.5	1.13017	0.57381	0.3461	0.73248
640	1.12982	0.57397	0.34709	0.73297
640.5	1.12937	0.57424	0.34831	0.73337
641	1.12877	0.57448	0.34967	0.7338
641.5	1.12854	0.57494	0.35009	0.73419
642	1.12821	0.57525	0.3507	0.73467
642.5	1.12754	0.5757	0.35133	0.73512
643	1.12721	0.5761	0.35237	0.73559
643.5	1.1269	0.5765	0.35302	0.73607
644	1.12645	0.57689	0.35439	0.73672
644.5	1.12616	0.57735	0.3551	0.73735
645	1.12578	0.57766	0.35604	0.73782
645.5	1.12536	0.57811	0.35749	0.73842
646	1.12499	0.57857	0.35816	0.73901
646.5	1.12444	0.5788	0.3582	0.73931
647	1.12398	0.57905	0.35876	0.73969
647.5	1.12359	0.57957	0.3596	0.74006
648	1.12317	0.57997	0.36019	0.74046
648.5	1.12269	0.58026	0.36108	0.74084
649	1.12242	0.58075	0.36221	0.74142
649.5	1.12193	0.58117	0.36331	0.74193
650	1.12168	0.58156	0.36409	0.74256
650.5	1.12118	0.58195	0.36456	0.74318
651	1.12094	0.58252	0.36538	0.74388
651.5	1.12045	0.58304	0.36626	0.74442
652	1.12019	0.58357	0.36703	0.74496
652.5	1.11981	0.58395	0.36774	0.74562
653	1.11947	0.58441	0.36887	0.7462
653.5	1.11901	0.58484	0.36964	0.7469
654	1.11876	0.58528	0.37013	0.7476
654.5	1.11834	0.58585	0.37109	0.74832
655	1.11782	0.58635	0.37175	0.74895
655.5	1.11738	0.58684	0.37218	0.74959
656	1.11691	0.58728	0.37287	0.75004
656.5	1.11645	0.58785	0.3738	0.75073
657	1.11605	0.58825	0.37402	0.75139
657.5	1.11588	0.58882	0.37531	0.75201
658	1.11556	0.58935	0.37589	0.75267
658.5	1.11529	0.59004	0.37708	0.75351
659	1.11488	0.59044	0.37764	0.75427
659.5	1.11458	0.59099	0.37844	0.755
660	1.11399	0.59143	0.37884	0.75578
660.5	1.11352	0.59194	0.37951	0.75652
661	1.11325	0.59238	0.38054	0.75708
661.5	1.11304	0.5931	0.38103	0.75757
662	1.11268	0.59377	0.38144	0.75819
662.5	1.11234	0.59443	0.38283	0.75885
663	1.11208	0.59517	0.38363	0.75953
663.5	1.11164	0.59591	0.38426	0.76034
664	1.11103	0.59659	0.38546	0.7612
664.5	1.11057	0.59723	0.38654	0.76192
665	1.11024	0.598	0.38674	0.76267
665.5	1.10975	0.59873	0.38838	0.76341
666	1.10947	0.59947	0.38901	0.76413
666.5	1.10944	0.60027	0.39027	0.76494
667	1.1092	0.60107	0.39135	0.76577
667.5	1.10897	0.60188	0.39233	0.76654
668	1.10889	0.60266	0.39203	0.76732
668.5	1.10842	0.60353	0.39238	0.76822
669	1.10799	0.60429	0.39332	0.76895
669.5	1.10756	0.60519	0.39403	0.76973
670	1.10716	0.60599	0.39453	0.77053
670.5	1.10682	0.60686	0.39576	0.77138
671	1.10669	0.6078	0.39634	0.77207
671.5	1.10662	0.60892	0.39704	0.773
672	1.10641	0.61007	0.39799	0.77395
672.5	1.10609	0.6112	0.39871	0.77484
673	1.10583	0.61236	0.39938	0.77565
673.5	1.10519	0.61351	0.40084	0.77663
674	1.10448	0.61457	0.40117	0.77739
674.5	1.10441	0.61567	0.40183	0.77832
675	1.10416	0.61693	0.40341	0.77929
675.5	1.10381	0.61832	0.40457	0.7805
676	1.10357	0.61962	0.4054	0.78151
676.5	1.10345	0.62113	0.40678	0.78269
677	1.10283	0.62255	0.40738	0.78377
677.5	1.10248	0.62407	0.40723	0.78497
678	1.10206	0.62547	0.40723	0.78592
678.5	1.10188	0.6271	0.40779	0.78698
679	1.10136	0.62852	0.40809	0.78807
679.5	1.10111	0.63	0.40889	0.7891
680	1.10075	0.6316	0.40979	0.79011
680.5	1.10047	0.63318	0.4113	0.79116
681	1.10025	0.63477	0.41211	0.79245
681.5	1.10009	0.63643	0.41291	0.79356
682	1.0998	0.63809	0.41347	0.79472
682.5	1.0995	0.63973	0.41501	0.79591
683	1.09938	0.64138	0.4151	0.79731
683.5	1.09907	0.64302	0.41548	0.7985
684	1.09882	0.64467	0.41624	0.79983
684.5	1.0987	0.64648	0.41817	0.80128
685	1.09852	0.64827	0.41844	0.80247
685.5	1.09805	0.65008	0.42008	0.80376
686	1.09789	0.65193	0.42104	0.80501
686.5	1.09781	0.65393	0.42188	0.80631
687	1.09739	0.65584	0.42193	0.80764
687.5	1.09704	0.65769	0.42276	0.80926
688	1.09682	0.65969	0.42237	0.81063
688.5	1.09626	0.66166	0.42307	0.81197
689	1.09551	0.66357	0.42398	0.81338
689.5	1.09527	0.66562	0.42461	0.8147
690	1.09521	0.6677	0.42541	0.81592
690.5	1.09488	0.66973	0.42731	0.8173
691	1.09489	0.67185	0.4285	0.81891
691.5	1.09487	0.67406	0.42957	0.82048
692	1.09471	0.67619	0.42986	0.82194
692.5	1.09436	0.67843	0.4303	0.82367
693	1.09402	0.68078	0.43098	0.82527
693.5	1.09363	0.68307	0.43193	0.82693
694	1.09335	0.68544	0.43232	0.82851
694.5	1.09288	0.68786	0.43383	0.83048
695	1.09257	0.69025	0.43492	0.83203
695.5	1.09243	0.69266	0.43525	0.83396
696	1.0921	0.69534	0.43492	0.83581
696.5	1.09192	0.69779	0.43614	0.83769
697	1.0918	0.70046	0.4375	0.83949
697.5	1.09147	0.70316	0.43873	0.84142
698	1.09113	0.706	0.44023	0.84331
698.5	1.0908	0.70884	0.44209	0.84529
699	1.09025	0.7119	0.44219	0.84724
699.5	1.0901	0.71501	0.44298	0.8493
700	1.08972	0.71807	0.4432	0.85137
700.5	1.08946	0.72124	0.44387	0.85336
701	1.08919	0.72424	0.44431	0.85547
701.5	1.08914	0.72728	0.44549	0.85756
702	1.08847	0.73016	0.44577	0.85973
702.5	1.08846	0.73333	0.44696	0.86213
703	1.08795	0.73653	0.44782	0.86423
703.5	1.08782	0.73973	0.44933	0.86619
704	1.08758	0.74303	0.44994	0.8685
704.5	1.08772	0.7465	0.45118	0.87061
705	1.08737	0.74992	0.45192	0.87269
705.5	1.08732	0.7533	0.45266	0.87539
706	1.08703	0.75661	0.45335	0.87795
706.5	1.08684	0.76034	0.45403	0.88033
707	1.08647	0.76389	0.45522	0.88289
707.5	1.08637	0.76769	0.45681	0.88552
708	1.08622	0.77152	0.45807	0.88793
708.5	1.08603	0.77561	0.45857	0.8906
709	1.0854	0.77919	0.45997	0.8933
709.5	1.08519	0.78304	0.46014	0.896
710	1.08479	0.78709	0.4607	0.89868
710.5	1.08474	0.79096	0.46043	0.90128
711	1.0846	0.79512	0.46128	0.90398
711.5	1.08457	0.79944	0.46207	0.90663
712	1.08428	0.80396	0.46346	0.90941
712.5	1.08411	0.80845	0.46411	0.91226
713	1.08367	0.81306	0.46555	0.9152
713.5	1.08332	0.81752	0.46676	0.91814
714	1.08309	0.82233	0.46724	0.9211
714.5	1.08279	0.82703	0.46732	0.92405
715	1.08242	0.83196	0.46813	0.9274
715.5	1.08221	0.83689	0.46887	0.93067
716	1.08206	0.84209	0.46863	0.93387
716.5	1.08197	0.84723	0.47002	0.93716
717	1.0819	0.85259	0.47121	0.94066
717.5	1.08185	0.85777	0.47211	0.94377
718	1.08142	0.8636	0.47358	0.9471
718.5	1.08131	0.86933	0.4761	0.95054
719	1.08087	0.87512	0.47663	0.95416
719.5	1.08098	0.88112	0.47842	0.95779
720	1.08052	0.88707	0.47941	0.96174
720.5	1.08063	0.89299	0.47997	0.96522
721	1.08028	0.89919	0.48102	0.96888
721.5	1.08014	0.9054	0.48273	0.97295
722	1.07923	0.91163	0.483	0.97674
722.5	1.07891	0.91819	0.48403	0.9803
723	1.07875	0.92474	0.48522	0.98448
723.5	1.07839	0.93159	0.48588	0.98851
724	1.07808	0.93832	0.48651	0.9923
724.5	1.07789	0.94518	0.4868	0.99628
725	1.07771	0.95211	0.48715	1.00046
725.5	1.07752	0.95925	0.48827	1.0046
726	1.07729	0.96607	0.4888	1.00888
726.5	1.07718	0.97349	0.48985	1.01314
727	1.07703	0.98097	0.49217	1.01775
727.5	1.07707	0.98837	0.49397	1.02188
728	1.07675	0.99597	0.4942	1.02623
728.5	1.07628	1.00365	0.49488	1.03055
729	1.0761	1.01137	0.49595	1.03511
729.5	1.07598	1.0191	0.49748	1.03926
730	1.07582	1.02744	0.49829	1.04399
730.5	1.07558	1.03558	0.50125	1.04871
731	1.07556	1.04384	0.50343	1.0535
731.5	1.07547	1.05269	0.50513	1.05812
732	1.07516	1.06134	0.50593	1.06313
732.5	1.07479	1.0699	0.50843	1.06797
733	1.07437	1.07865	0.50831	1.07275
733.5	1.07418	1.08795	0.50902	1.07742
734	1.07401	1.09699	0.5095	1.08243
734.5	1.07391	1.10665	0.50945	1.08744
735	1.07382	1.11629	0.50909	1.09273
735.5	1.07375	1.12643	0.51095	1.09806
736	1.07386	1.13645	0.51147	1.1038
736.5	1.07379	1.14635	0.51361	1.10964
737	1.07382	1.15648	0.51528	1.115
737.5	1.07342	1.16722	0.51647	1.12029
738	1.07313	1.1775	0.51734	1.126
738.5	1.07283	1.18855	0.51994	1.13134
739	1.07257	1.20021	0.52028	1.13675
739.5	1.07209	1.21183	0.52211	1.14271
740	1.07172	1.22295	0.52409	1.14886
740.5	1.07159	1.23528	0.52539	1.15512
741	1.07162	1.24734	0.52495	1.16172
741.5	1.0712	1.25924	0.52529	1.16829
742	1.07111	1.27182	0.52614	1.17485
742.5	1.07119	1.28492	0.52662	1.18135
743	1.07111	1.29753	0.52685	1.18757
743.5	1.07072	1.31081	0.52859	1.19424
744	1.07046	1.32399	0.52934	1.20076
744.5	1.07028	1.33734	0.52944	1.20735
745	1.06995	1.35096	0.53065	1.21449
745.5	1.06978	1.36497	0.53245	1.22118
746	1.0693	1.37859	0.53451	1.22781
746.5	1.06948	1.39271	0.53738	1.23475
747	1.06936	1.40626	0.53815	1.2415
747.5	1.06935	1.42026	0.53872	1.24801
748	1.0693	1.43427	0.54048	1.2552
748.5	1.06913	1.44839	0.54186	1.26215
749	1.06885	1.46283	0.5428	1.26898
749.5	1.06829	1.47818	0.54568	1.27613
750	1.06793	1.49283	0.54729	1.28334
750.5	1.06762	1.50791	0.54671	1.29065
751	1.06763	1.52312	0.54693	1.29847
751.5	1.06728	1.53843	0.54785	1.30615
752	1.06729	1.55337	0.5493	1.31367
752.5	1.06707	1.5697	0.55154	1.32196
753	1.06709	1.5863	0.55357	1.32926
753.5	1.06681	1.60316	0.55503	1.33644
754	1.06639	1.62026	0.55785	1.34399
754.5	1.06609	1.63797	0.55783	1.35186
755	1.06602	1.65542	0.55813	1.35924
755.5	1.06531	1.67222	0.55802	1.36726
756	1.06524	1.69031	0.55802	1.37507
756.5	1.06536	1.70778	0.55921	1.38307
757	1.06501	1.72506	0.56039	1.39114
757.5	1.06453	1.74244	0.56011	1.39792
758	1.06451	1.761	0.56286	1.40577
758.5	1.064	1.77944	0.56474	1.41456
759	1.0636	1.79849	0.56321	1.42244
759.5	1.06383	1.81959	0.5647	1.43081
760	1.0634	1.84225	0.56728	1.44064
760.5	1.06321	1.86465	0.56839	1.44927
761	1.06297	1.88753	0.56895	1.45784
761.5	1.06273	1.91003	0.5701	1.46737
762	1.06229	1.9328	0.56972	1.47661
762.5	1.0625	1.95358	0.57007	1.48511
763	1.06196	1.9743	0.57057	1.49432
763.5	1.06204	1.99473	0.57113	1.50307
764	1.06164	2.01596	0.57177	1.51122
764.5	1.06124	2.03717	0.57624	1.51947
765	1.061	2.05896	0.57887	1.52828
765.5	1.06087	2.08044	0.57969	1.53604
766	1.06024	2.10243	0.58121	1.54385
766.5	1.05991	2.12507	0.58215	1.5516
767	1.0597	2.14582	0.58055	1.55937
767.5	1.05905	2.16718	0.57901	1.56636
768	1.059	2.18842	0.58114	1.57431
768.5	1.05856	2.20946	0.58273	1.58095
769	1.0584	2.23216	0.58448	1.58903
769.5	1.05813	2.25414	0.58637	1.59626
770	1.05826	2.27461	0.5878	1.60367
770.5	1.0573	2.29679	0.58746	1.61142
771	1.057	2.32031	0.58773	1.62089
771.5	1.05682	2.34158	0.58852	1.62797
772	1.05603	2.3624	0.58855	1.63592
772.5	1.05556	2.38447	0.59018	1.64448
773	1.05522	2.40449	0.59169	1.6519
773.5	1.05458	2.42545	0.59354	1.65867
774	1.05411	2.4463	0.59635	1.66559
774.5	1.05397	2.46924	0.59686	1.6724
775	1.05319	2.4904	0.59587	1.6788
775.5	1.05333	2.51329	0.59566	1.6857
776	1.05344	2.53437	0.59449	1.69111
776.5	1.05302	2.55278	0.59425	1.69696
777	1.05265	2.57245	0.59574	1.7026
777.5	1.05283	2.59284	0.59915	1.70836
778	1.05234	2.61231	0.60036	1.71463
778.5	1.05213	2.63013	0.60188	1.72073
779	1.05178	2.65175	0.60107	1.72732
779.5	1.05153	2.67011	0.60264	1.73294
780	1.05071	2.68935	0.60215	1.73803
780.5	1.04999	2.70913	0.60325	1.74225
781	1.04988	2.72804	0.60506	1.74711
781.5	1.04924	2.74531	0.60746	1.75128
782	1.0487	2.76619	0.60856	1.75568
782.5	1.04879	2.78361	0.60754	1.75913
783	1.04858	2.80027	0.60759	1.76296
783.5	1.04791	2.81955	0.6086	1.76683
784	1.04801	2.83681	0.60813	1.77005
784.5	1.04786	2.85162	0.60742	1.77426
785	1.04713	2.86875	0.6092	1.77818
785.5	1.04697	2.88196	0.60997	1.78209
786	1.04631	2.89331	0.61092	1.78545
786.5	1.04578	2.90783	0.61251	1.78973
787	1.04577	2.91863	0.61297	1.79222
787.5	1.04588	2.92899	0.61437	1.79506
788	1.0455	2.93952	0.61459	1.79741
788.5	1.04526	2.95209	0.61398	1.79924
789	1.04549	2.96136	0.61104	1.80057
789.5	1.04531	2.96809	0.61119	1.80204
790	1.04498	2.97774	0.61059	1.80212
790.5	1.04491	2.98389	0.61125	1.80264
791	1.04489	2.99285	0.60968	1.80364
791.5	1.04446	2.99758	0.61517	1.80434
792	1.04376	3.00603	0.61496	1.80443
792.5	1.04405	3.00677	0.6151	1.80591
793	1.04424	3.01827	0.61634	1.80578
793.5	1.04383	3.01586	0.61887	1.8056
794	1.04332	3.02211	0.61653	1.8049
794.5	1.04353	3.02375	0.61739	1.80568
795	1.04241	3.02884	0.61959	1.80494
795.5	1.04139	3.03828	0.61971	1.80594
796	1.04157	3.04076	0.61778	1.80533
796.5	1.04161	3.03958	0.61735	1.80451
797	1.04123	3.04771	0.61685	1.80257
797.5	1.04098	3.04643	0.61547	1.80133
798	1.04108	3.03459	0.61411	1.79843
798.5	1.04033	3.0321	0.61431	1.79529
799	1.0403	3.02657	0.61728	1.79336
799.5	1.03966	3.01403	0.61751	1.78895
800	1.03979	3.00963	0.61615	1.78757
800.5	1.03903	3.00936	0.61708	1.78451
801	1.03868	3.00623	0.61927	1.78247
801.5	1.0382	3.00198	0.61587	1.7797
802	1.03817	2.99718	0.61515	1.77851
802.5	1.03818	2.98362	0.61883	1.7731
803	1.03855	2.97031	0.61853	1.76845
803.5	1.03878	2.96208	0.6167	1.76698
804	1.03799	2.94901	0.61526	1.7622
804.5	1.03792	2.93949	0.61515	1.75952
805	1.03722	2.93688	0.61241	1.75602
805.5	1.0369	2.92317	0.61042	1.75367
806	1.03674	2.91186	0.60789	1.74863
806.5	1.03602	2.90726	0.60981	1.74499
807	1.03576	2.89189	0.60961	1.73897
807.5	1.03489	2.8744	0.60742	1.7373
808	1.03464	2.86224	0.60838	1.73276
808.5	1.03406	2.85056	0.6097	1.72726
809	1.0347	2.83192	0.60793	1.7221
809.5	1.03424	2.81913	0.60623	1.71846
810	1.03421	2.80701	0.60929	1.71193
810.5	1.03413	2.78883	0.60875	1.70659
811	1.03383	2.76758	0.60896	1.70154
811.5	1.03325	2.75503	0.60832	1.69711
812	1.03342	2.74175	0.60729	1.69151
812.5	1.03328	2.72265	0.60473	1.68631
813	1.03303	2.70747	0.60357	1.68005
813.5	1.03296	2.6921	0.60185	1.67398
814	1.03335	2.67008	0.60285	1.66898
814.5	1.0328	2.64936	0.60202	1.6631
815	1.03302	2.63261	0.60114	1.6582
815.5	1.03262	2.6138	0.59907	1.65424
816	1.03199	2.59229	0.59701	1.64964
816.5	1.03191	2.5757	0.59272	1.64302
817	1.03162	2.55623	0.59319	1.63747
817.5	1.03161	2.5386	0.59281	1.63104
818	1.03157	2.5221	0.59355	1.62479
818.5	1.03183	2.50342	0.59377	1.61874
819	1.03102	2.48032	0.59206	1.61345
819.5	1.03129	2.45958	0.59026	1.60685
820	1.03149	2.43598	0.5868	1.60074
820.5	1.03176	2.41289	0.58531	1.59346
821	1.03231	2.39337	0.58571	1.58639
821.5	1.03274	2.37106	0.58815	1.57992
822	1.03243	2.34478	0.58707	1.57467
822.5	1.03181	2.32373	0.58866	1.56783
823	1.03182	2.30348	0.58894	1.56428
823.5	1.03136	2.27806	0.58479	1.5578
824	1.0312	2.25369	0.5803	1.55082
824.5	1.03187	2.23296	0.57732	1.54435
825	1.03242	2.20978	0.57428	1.53854
825.5	1.03204	2.18464	0.57036	1.53018
826	1.03218	2.16291	0.57074	1.52368
826.5	1.03246	2.14383	0.57194	1.51757
827	1.0322	2.12244	0.57272	1.51038
827.5	1.03233	2.10017	0.57197	1.50243
828	1.03302	2.0793	0.57108	1.49641
828.5	1.0335	2.05549	0.56949	1.49038
829	1.03423	2.03269	0.56897	1.48563
829.5	1.03463	2.01283	0.56793	1.48032
830	1.03485	1.99399	0.56465	1.47538
830.5	1.03454	1.97338	0.56213	1.46955
831	1.03479	1.95656	0.55876	1.46458
831.5	1.03474	1.93944	0.55533	1.45792
832	1.03503	1.92165	0.55282	1.45169
832.5	1.03582	1.90002	0.55222	1.44538
833	1.03649	1.88234	0.55365	1.43921
833.5	1.03669	1.86513	0.55175	1.43201
834	1.0372	1.84741	0.54901	1.42527
834.5	1.03732	1.82666	0.54839	1.41916
835	1.03743	1.81214	0.5468	1.41335
835.5	1.03709	1.79332	0.54091	1.40736
836	1.03743	1.77513	0.54091	1.40243
836.5	1.03681	1.75979	0.54106	1.39722
837	1.03705	1.7464	0.54079	1.39229
837.5	1.03692	1.72922	0.53622	1.38755
838	1.03752	1.71365	0.53642	1.38196
838.5	1.03769	1.69708	0.53443	1.37722
839	1.03797	1.67857	0.5311	1.37196
839.5	1.03827	1.66185	0.52609	1.3652
840	1.03793	1.64524	0.52602	1.3595
840.5	1.03833	1.63083	0.52344	1.3542
841	1.03795	1.61527	0.52032	1.34728
841.5	1.03828	1.59969	0.51758	1.34115
842	1.03777	1.58277	0.51586	1.33633
842.5	1.03789	1.56757	0.51658	1.32971
843	1.03658	1.55168	0.51673	1.32459
843.5	1.0364	1.5376	0.51797	1.31895
844	1.03581	1.52386	0.51897	1.31306
844.5	1.03584	1.51026	0.51773	1.30706
845	1.03535	1.49629	0.51289	1.30282
845.5	1.03582	1.48194	0.51094	1.29688
846	1.03553	1.46713	0.50777	1.29244
846.5	1.03532	1.45394	0.50428	1.28729
847	1.03504	1.44169	0.50157	1.28248
847.5	1.03499	1.4294	0.49919	1.27637
848	1.03488	1.41741	0.49902	1.27032
848.5	1.03498	1.40627	0.49851	1.26498
849	1.03495	1.39313	0.49941	1.26036
849.5	1.03466	1.37924	0.49994	1.25476
850	1.03388	1.36735	0.50261	1.25036
850.5	1.0334	1.35489	0.49732	1.24591
851	1.03269	1.34283	0.49453	1.24107
851.5	1.03235	1.33234	0.49285	1.23638
852	1.03233	1.32232	0.49259	1.23152
852.5	1.0325	1.31149	0.49025	1.22642
853	1.03275	1.30046	0.49212	1.22283
853.5	1.03263	1.28971	0.48978	1.2178
854	1.03257	1.27786	0.48642	1.21264
854.5	1.03237	1.2669	0.48188	1.20724
855	1.0324	1.257	0.48026	1.20235
855.5	1.03133	1.2466	0.47493	1.19638
856	1.03208	1.23583	0.47376	1.19185
856.5	1.03165	1.22596	0.47045	1.18739
857	1.03124	1.21632	0.46992	1.18416
857.5	1.03123	1.20601	0.46866	1.17938
858	1.03169	1.19634	0.46948	1.17543
858.5	1.03055	1.18722	0.47551	1.17115
859	1.03052	1.17782	0.48042	1.16693
859.5	1.03043	1.16845	0.48264	1.1625
860	1.02987	1.15949	0.48715	1.15835
860.5	1.02964	1.15099	0.48513	1.1545
861	1.0296	1.14215	0.47728	1.14988
861.5	1.02972	1.13272	0.4775	1.14556
862	1.02954	1.12436	0.4676	1.14164
862.5	1.02996	1.11525	0.45811	1.13806
863	1.02969	1.10632	0.45802	1.1334
863.5	1.03011	1.09829	0.4572	1.13003
864	1.03002	1.09086	0.44435	1.12626
864.5	1.02966	1.08315	0.4446	1.12114
865	1.02922	1.07533	0.44025	1.11684
865.5	1.029	1.06802	0.44929	1.11286
866	1.02865	1.05992	0.4484	1.10859
866.5	1.02834	1.05211	0.44901	1.10451
867	1.02844	1.04458	0.44292	1.10157
867.5	1.02874	1.03705	0.44586	1.09754
868	1.0287	1.03	0.43907	1.09345
868.5	1.02834	1.02261	0.43929	1.08974
869	1.02821	1.01561	0.44133	1.08557
869.5	1.02814	1.00844	0.44955	1.08145
870	1.02743	1.00208	0.45042	1.07814
870.5	1.02708	0.99518	0.44313	1.07516
871	1.0267	0.98893	0.44071	1.07144
871.5	1.02644	0.98297	0.43932	1.06826
872	1.02587	0.97608	0.44422	1.06474
872.5	1.02502	0.96998	0.43957	1.06079
873	1.02526	0.96398	0.43376	1.05707
873.5	1.0252	0.95817	0.42344	1.0535
874	1.02483	0.95228	0.42417	1.04993
874.5	1.02447	0.947	0.42178	1.04668
875	1.0248	0.94115	0.43388	1.04362
875.5	1.02422	0.93554	0.4332	1.04021
876	1.02431	0.92996	0.43186	1.03672
876.5	1.02425	0.92414	0.42858	1.03349
877	1.02409	0.9186	0.42272	1.03002
877.5	1.02372	0.91289	0.42322	1.02663
878	1.02401	0.90734	0.42996	1.02342
878.5	1.02399	0.90186	0.42614	1.02066
879	1.02378	0.89657	0.41962	1.01728
879.5	1.02401	0.89122	0.41414	1.01461
880	1.02427	0.8864	0.40058	1.01171
880.5	1.02406	0.88097	0.39771	1.00839
881	1.02345	0.87584	0.40536	1.00513
881.5	1.02317	0.87053	0.40973	1.00216
882	1.02307	0.86543	0.42042	0.99852
882.5	1.02283	0.86029	0.41736	0.99527
883	1.0226	0.8554	0.40997	0.99233
883.5	1.02288	0.8503	0.4016	0.98935
884	1.02292	0.84595	0.40457	0.98633
884.5	1.02258	0.84138	0.39744	0.98365
885	1.02218	0.83686	0.39452	0.98082
885.5	1.02127	0.83257	0.40316	0.97807
886	1.02065	0.82831	0.4084	0.97498
886.5	1.02032	0.82364	0.39249	0.97218
887	1.02014	0.81922	0.39423	0.96928
887.5	1.02026	0.81482	0.39763	0.96634
888	1.02075	0.81061	0.39341	0.96356
888.5	1.02032	0.8065	0.39419	0.96097
889	1.02029	0.80259	0.40654	0.95801
889.5	1.02007	0.79872	0.39554	0.95527
890	1.01968	0.79455	0.39166	0.95267
890.5	1.01939	0.79051	0.38891	0.94977
891	1.01944	0.78683	0.38642	0.94715
891.5	1.01917	0.78286	0.3956	0.94498
892	1.01891	0.77899	0.39721	0.94236
892.5	1.0187	0.77542	0.39334	0.93991
893	1.01865	0.77198	0.3826	0.93774
893.5	1.01839	0.76827	0.38059	0.93531
894	1.01804	0.76482	0.3739	0.9328
894.5	1.01784	0.76126	0.37195	0.93038
895	1.01771	0.75785	0.37642	0.92812
895.5	1.01751	0.75434	0.38877	0.92544
896	1.01779	0.75096	0.39403	0.92315
896.5	1.01808	0.74769	0.38177	0.92078
897	1.01818	0.74435	0.38094	0.91869
897.5	1.01845	0.74106	0.38199	0.91628
898	1.01795	0.73772	0.3726	0.9141
898.5	1.01744	0.73431	0.37208	0.91182
899	1.01676	0.73093	0.38103	0.90936
899.5	1.01627	0.7277	0.37743	0.90691
900	1.01564	0.72434	0.3644	0.90462
900.5	1.01558	0.72103	0.37664	0.90229
901	1.01536	0.71787	0.37713	0.90002
901.5	1.01529	0.71462	0.36743	0.89777
902	1.01525	0.71144	0.3657	0.89569
902.5	1.01534	0.70842	0.37305	0.89331
903	1.01524	0.70538	0.3624	0.89133
903.5	1.0152	0.70241	0.35997	0.88916
904	1.01486	0.69944	0.35594	0.88718
904.5	1.01495	0.69661	0.36565	0.88511
905	1.01476	0.69382	0.36756	0.8831
905.5	1.01495	0.69099	0.36919	0.88087
906	1.01452	0.68802	0.36382	0.87891
906.5	1.01497	0.68531	0.36818	0.87688
907	1.01481	0.68242	0.35917	0.87478
907.5	1.01461	0.6798	0.35332	0.873
908	1.01414	0.6772	0.35044	0.87109
908.5	1.01437	0.67472	0.35204	0.86888
909	1.01393	0.67206	0.35315	0.86686
909.5	1.01367	0.66964	0.35866	0.86479
910	1.01348	0.66712	0.35826	0.86249
910.5	1.01325	0.66463	0.35682	0.86065
911	1.01311	0.66213	0.35286	0.85851
911.5	1.0128	0.65968	0.3506	0.85678
912	1.01258	0.65732	0.34834	0.85505
912.5	1.01252	0.65474	0.3511	0.85321
913	1.0125	0.65244	0.35314	0.85112
913.5	1.01217	0.65023	0.35687	0.84966
914	1.01224	0.64805	0.36388	0.84807
914.5	1.0122	0.6459	0.36052	0.84629
915	1.01186	0.64382	0.36117	0.84468
915.5	1.01185	0.64162	0.35587	0.84315
916	1.01196	0.63933	0.34991	0.84139
916.5	1.01155	0.63725	0.33978	0.83939
917	1.01111	0.6351	0.34452	0.83795
917.5	1.01104	0.63291	0.34206	0.83658
918	1.01055	0.6308	0.34727	0.8347
918.5	1.01044	0.62872	0.35258	0.83312
919	1.01035	0.62657	0.35336	0.83159
919.5	1.0105	0.62442	0.35332	0.82989
920	1.01002	0.62246	0.35448	0.82795
920.5	1.01005	0.62033	0.35436	0.82655
921	1.00964	0.6185	0.34934	0.82504
921.5	1.0096	0.61644	0.34892	0.82342
922	1.00954	0.61454	0.34673	0.82196
922.5	1.00961	0.61259	0.34819	0.82056
923	1.00951	0.6108	0.34273	0.81919
923.5	1.00931	0.60886	0.34769	0.81776
924	1.00919	0.60709	0.35099	0.81619
924.5	1.00893	0.60521	0.35287	0.81465
925	1.00871	0.60338	0.35037	0.81313
925.5	1.00857	0.60161	0.35122	0.81153
926	1.00853	0.59993	0.34752	0.81005
926.5	1.0086	0.59822	0.34499	0.80875
927	1.00817	0.59645	0.33572	0.80726
927.5	1.0083	0.59474	0.33154	0.80605
928	1.00792	0.59305	0.33166	0.80484
928.5	1.00782	0.59124	0.3305	0.80329
929	1.00769	0.58951	0.33353	0.80187
929.5	1.00776	0.58794	0.34054	0.80045
930	1.00746	0.58635	0.34071	0.79897
930.5	1.00773	0.58463	0.34378	0.79742
931	1.00736	0.58308	0.34133	0.79627
931.5	1.00713	0.58153	0.33457	0.79499
932	1.00687	0.57991	0.32945	0.79375
932.5	1.00676	0.57834	0.33328	0.79257
933	1.00653	0.57692	0.33252	0.79129
933.5	1.00634	0.57555	0.33026	0.78999
934	1.00639	0.57404	0.33849	0.78879
934.5	1.00652	0.57256	0.34122	0.7875
935	1.00644	0.57109	0.33642	0.78632
935.5	1.0061	0.56961	0.32962	0.78512
936	1.00635	0.5681	0.33231	0.78371
936.5	1.00596	0.5667	0.32394	0.78227
937	1.00575	0.56535	0.32242	0.78102
937.5	1.00556	0.56398	0.32287	0.77963
938	1.0054	0.5626	0.32958	0.77847
938.5	1.00538	0.5612	0.3263	0.77728
939	1.00518	0.55982	0.3288	0.77637
939.5	1.00519	0.5584	0.32892	0.7752
940	1.00525	0.55705	0.32453	0.77402
940.5	1.00527	0.5556	0.32622	0.77266
941	1.00482	0.5542	0.32746	0.77156
941.5	1.00442	0.55294	0.32791	0.77033
942	1.00409	0.55169	0.31885	0.76916
942.5	1.00409	0.55042	0.32609	0.76806
943	1.00404	0.54934	0.31566	0.76704
943.5	1.00394	0.54812	0.31378	0.76577
944	1.00411	0.54685	0.30967	0.76465
944.5	1.00385	0.54564	0.3153	0.76334
945	1.00347	0.54447	0.3095	0.76204
945.5	1.00336	0.54322	0.31534	0.76103
946	1.00353	0.5421	0.31891	0.7601
946.5	1.00351	0.54093	0.31865	0.75903
947	1.00333	0.5398	0.31956	0.75799
947.5	1.00349	0.53862	0.31874	0.757
948	1.00336	0.53757	0.31448	0.75594
948.5	1.003	0.53644	0.30863	0.75484
949	1.00294	0.53545	0.30946	0.75363
949.5	1.0032	0.5344	0.30761	0.75276
950	1.003	0.5335	0.30442	0.75169
950.5	1.00305	0.53246	0.30184	0.75065
951	1.00296	0.53146	0.30792	0.74967
951.5	1.0031	0.53036	0.30326	0.74876
952	1.00313	0.52942	0.30325	0.74781
952.5	1.00287	0.52839	0.3047	0.74693
953	1.00233	0.5274	0.30439	0.74594
953.5	1.0024	0.52646	0.30165	0.74498
954	1.00193	0.52552	0.30972	0.74404
954.5	1.00183	0.52449	0.30759	0.74315
955	1.002	0.52366	0.31197	0.74229
955.5	1.00256	0.52278	0.31397	0.74141
956	1.00231	0.52202	0.31214	0.74033
956.5	1.0023	0.52134	0.30522	0.73928
957	1.00204	0.52066	0.30547	0.73806
957.5	1.00169	0.5198	0.30099	0.73689
958	1.00133	0.51901	0.29746	0.73553
958.5	1.00131	0.51828	0.29653	0.73454
959	1.00129	0.51749	0.30056	0.73359
959.5	1.0009	0.51683	0.30208	0.73267
960	1.00109	0.51625	0.30478	0.73174
960.5	1.00073	0.5156	0.3045	0.73098
961	1.00058	0.51489	0.30354	0.73014
961.5	1.0005	0.51445	0.30103	0.72907
962	1.00081	0.51382	0.29844	0.72829
962.5	1.00045	0.51321	0.29302	0.72736
963	1.00069	0.51285	0.292	0.72658
963.5	1.00063	0.51231	0.29059	0.72563
964	1.00041	0.51182	0.29192	0.72479
964.5	1.00034	0.51133	0.28897	0.72382
965	1.00055	0.51082	0.29116	0.72282
965.5	1.00013	0.51026	0.29461	0.72164
966	0.99987	0.50983	0.29343	0.72078
966.5	0.99979	0.50936	0.28682	0.71995
967	0.99952	0.50902	0.29296	0.71891
967.5	0.99886	0.50855	0.29469	0.71796
968	0.99907	0.50815	0.29291	0.71729
968.5	0.99909	0.50785	0.29443	0.71636
969	0.99935	0.50755	0.29766	0.71545
969.5	0.99941	0.50709	0.28978	0.71463
970	0.99964	0.50693	0.2892	0.7139
970.5	0.99941	0.50667	0.28902	0.71293
971	0.99951	0.50626	0.29401	0.71199
971.5	0.99909	0.50578	0.29293	0.711
972	0.99886	0.50542	0.29911	0.71016
972.5	0.99867	0.50514	0.29481	0.70944
973	0.99835	0.50478	0.29514	0.70862
973.5	0.9981	0.5046	0.28897	0.70788
974	0.99807	0.50443	0.29007	0.70706
974.5	0.99802	0.50415	0.28402	0.70598
975	0.998	0.50378	0.28506	0.70506
975.5	0.99801	0.50343	0.2834	0.70413
976	0.99786	0.50319	0.28808	0.70312
976.5	0.99749	0.5028	0.28399	0.7023
977	0.99716	0.50266	0.28384	0.70172
977.5	0.99684	0.50235	0.28227	0.70073
978	0.99673	0.50227	0.27882	0.69981
978.5	0.99677	0.50197	0.27509	0.69888
979	0.9967	0.5018	0.27447	0.69798
979.5	0.99668	0.50156	0.27094	0.697
980	0.99646	0.50147	0.27202	0.69625
980.5	0.99649	0.50123	0.27703	0.69542
981	0.99594	0.50103	0.27579	0.69472
981.5	0.99611	0.50083	0.27677	0.69379
982	0.99591	0.50058	0.2808	0.69287
982.5	0.99605	0.50042	0.27932	0.69198
983	0.99576	0.50034	0.27203	0.69115
983.5	0.99593	0.5002	0.2731	0.69032
984	0.99558	0.50006	0.27311	0.68947
984.5	0.99542	0.4999	0.27779	0.68854
985	0.99515	0.49966	0.27655	0.68762
985.5	0.99538	0.49939	0.28099	0.68681
986	0.99532	0.49912	0.27937	0.68593
986.5	0.99532	0.49897	0.27983	0.68526
987	0.99537	0.49886	0.27741	0.6847
987.5	0.99551	0.49873	0.28078	0.68391
988	0.9952	0.49858	0.28218	0.68311
988.5	0.99498	0.4986	0.28213	0.68226
989	0.99477	0.49843	0.28136	0.68129
989.5	0.99454	0.4983	0.27402	0.68035
990	0.99448	0.49826	0.26766	0.6794
990.5	0.99416	0.49821	0.26165	0.67854
991	0.99407	0.49806	0.2583	0.67765
991.5	0.99409	0.49806	0.2554	0.6769
992	0.99393	0.49811	0.25754	0.67616
992.5	0.99343	0.49803	0.2581	0.67557
993	0.99351	0.49797	0.25714	0.67481
993.5	0.99342	0.49807	0.25805	0.67413
994	0.99342	0.49809	0.25978	0.67335
994.5	0.99345	0.49807	0.25682	0.67244
995	0.99346	0.49808	0.25835	0.6715
995.5	0.99325	0.49808	0.25713	0.67055
996	0.99322	0.49801	0.2555	0.66962
996.5	0.99301	0.49794	0.25633	0.66875
997	0.99287	0.49792	0.25785	0.66805
997.5	0.99286	0.49794	0.26062	0.66735
998	0.99251	0.49794	0.25901	0.6666
998.5	0.99238	0.49787	0.2613	0.66577
999	0.99205	0.4979	0.25234	0.66492
999.5	0.99181	0.49786	0.25028	0.66386
1000	0.99174	0.49782	0.2447	0.66292
1000.5	0.99194	0.4978	0.24351	0.66192
1001	0.9918	0.4978	0.24185	0.66105
1001.5	0.99166	0.49781	0.24706	0.66019
1002	0.99148	0.49787	0.24389	0.65953
1002.5	0.99145	0.49786	0.24424	0.65861
1003	0.9913	0.49783	0.25034	0.65784
1003.5	0.99091	0.49781	0.2496	0.65699
1004	0.99082	0.49784	0.24505	0.65625
1004.5	0.99084	0.49781	0.24831	0.65547
1005	0.99041	0.49775	0.24749	0.65465
1005.5	0.99015	0.49774	0.24187	0.65388
1006	0.99014	0.49769	0.23854	0.65308
1006.5	0.98997	0.49753	0.24007	0.6521
1007	0.98993	0.49744	0.23881	0.65119
1007.5	0.98987	0.4975	0.23476	0.65039
1008	0.9897	0.49748	0.23404	0.6496
1008.5	0.98959	0.49743	0.23043	0.64885
1009	0.98971	0.49734	0.23119	0.648
1009.5	0.98941	0.4972	0.22807	0.64712
1010	0.98943	0.49691	0.23041	0.64623
1010.5	0.98921	0.49673	0.22867	0.64529
1011	0.98916	0.49657	0.22927	0.64437
1011.5	0.98872	0.49649	0.23162	0.64353
1012	0.9887	0.49627	0.23291	0.6428
1012.5	0.98835	0.49617	0.23355	0.64199
1013	0.9885	0.49597	0.23688	0.64124
1013.5	0.98848	0.49574	0.24229	0.64034
1014	0.98847	0.49549	0.23775	0.63963
1014.5	0.98824	0.49527	0.23846	0.63872
1015	0.98829	0.49501	0.23573	0.63782
1015.5	0.98816	0.49479	0.23265	0.63697
1016	0.98793	0.49459	0.22409	0.6363
1016.5	0.98801	0.49441	0.22583	0.63548
1017	0.98793	0.49426	0.22844	0.63467
1017.5	0.98774	0.49406	0.22894	0.63405
1018	0.98747	0.49379	0.23209	0.63325
1018.5	0.98718	0.49354	0.23858	0.63241
1019	0.98686	0.49319	0.23688	0.63154
1019.5	0.98692	0.4929	0.2345	0.63075
1020	0.98698	0.49261	0.23416	0.62994
1020.5	0.98694	0.49234	0.23697	0.62931
1021	0.98701	0.49201	0.23757	0.62862
1021.5	0.98691	0.49169	0.23434	0.62788
1022	0.98659	0.49124	0.23096	0.62708
1022.5	0.98647	0.49085	0.2307	0.62626
1023	0.98646	0.49039	0.22417	0.62526
1023.5	0.98627	0.48994	0.22704	0.62441
1024	0.98631	0.48949	0.22947	0.62358
1024.5	0.98623	0.48912	0.23041	0.62275
1025	0.98592	0.48864	0.22514	0.62191
1025.5	0.98582	0.48822	0.22843	0.62119
1026	0.98576	0.48778	0.21906	0.62036
1026.5	0.9856	0.48739	0.21724	0.61958
1027	0.98554	0.48687	0.21125	0.61883
1027.5	0.98551	0.48644	0.21353	0.61805
1028	0.98522	0.48595	0.21077	0.61726
1028.5	0.98502	0.48544	0.20895	0.61651
1029	0.98484	0.48487	0.20611	0.61568
1029.5	0.98473	0.48444	0.21056	0.61487
1030	0.98467	0.48391	0.2146	0.6142
1030.5	0.98461	0.48335	0.21896	0.6134
1031	0.98464	0.48276	0.22065	0.61261
1031.5	0.98435	0.4822	0.22237	0.61184
1032	0.98433	0.4815	0.22	0.61106
1032.5	0.98419	0.48087	0.2164	0.6102
1033	0.98418	0.48021	0.21096	0.60944
1033.5	0.98405	0.47951	0.21076	0.60863
1034	0.98411	0.47878	0.21249	0.60783
1034.5	0.98376	0.47802	0.21541	0.60695
1035	0.98382	0.47709	0.21326	0.60606
1035.5	0.98349	0.47627	0.21051	0.6053
1036	0.98325	0.47527	0.20971	0.60448
1036.5	0.983	0.4743	0.20739	0.60384
1037	0.98296	0.4733	0.20822	0.60309
1037.5	0.98255	0.47233	0.20824	0.60231
1038	0.98241	0.47132	0.20704	0.60142
1038.5	0.98251	0.4704	0.20882	0.60066
1039	0.98263	0.46943	0.20773	0.59971
1039.5	0.98264	0.46857	0.20448	0.59891
1040	0.9827	0.4676	0.20577	0.59814
1040.5	0.9826	0.46662	0.20464	0.59735
1041	0.98236	0.46575	0.20296	0.59654
1041.5	0.98224	0.46483	0.20126	0.5958
1042	0.98202	0.46385	0.20211	0.59513
1042.5	0.98181	0.46298	0.1993	0.59435
1043	0.982	0.46208	0.19894	0.59364
1043.5	0.98204	0.46114	0.1999	0.59294
1044	0.98202	0.46018	0.19904	0.59218
1044.5	0.98211	0.45933	0.19861	0.59141
1045	0.98215	0.45838	0.19709	0.59059
1045.5	0.98198	0.45749	0.19666	0.58986
1046	0.98172	0.45659	0.1935	0.58901
1046.5	0.98146	0.45565	0.19711	0.58824
1047	0.98121	0.45468	0.19097	0.58739
1047.5	0.98103	0.45375	0.18869	0.58667
1048	0.98084	0.45278	0.19115	0.58581
1048.5	0.98081	0.45176	0.18764	0.58499
1049	0.98067	0.45074	0.18465	0.58423
1049.5	0.98067	0.44961	0.18873	0.58334
1050	0.98067	0.44855	0.19448	0.58258
1050.5	0.98069	0.44742	0.19093	0.58179
1051	0.9806	0.4463	0.19385	0.58109
1051.5	0.98065	0.44519	0.18955	0.58031
1052	0.98041	0.44406	0.19063	0.57965
1052.5	0.98022	0.44287	0.18379	0.57889
1053	0.98012	0.44165	0.18786	0.57812
1053.5	0.97998	0.44045	0.19113	0.57746
1054	0.97979	0.4393	0.19475	0.57679
1054.5	0.97988	0.43823	0.19217	0.5762
1055	0.97989	0.43714	0.19561	0.57551
1055.5	0.97978	0.43613	0.19323	0.57488
1056	0.97975	0.43508	0.18853	0.57414
1056.5	0.97976	0.43397	0.18959	0.57331
1057	0.97966	0.43292	0.19193	0.57241
1057.5	0.97962	0.43188	0.19074	0.57162
1058	0.97951	0.43088	0.19133	0.57095
1058.5	0.97936	0.42985	0.18988	0.57015
1059	0.97913	0.42891	0.18776	0.56946
1059.5	0.97906	0.42784	0.18613	0.5688
1060	0.97889	0.42678	0.1854	0.56813
1060.5	0.97883	0.42572	0.18562	0.56732
1061	0.97889	0.42465	0.18545	0.56658
1061.5	0.97895	0.42351	0.18482	0.56584
1062	0.97876	0.42237	0.18098	0.56514
1062.5	0.97866	0.42121	0.17958	0.56437
1063	0.97853	0.42003	0.178	0.56368
1063.5	0.97846	0.4188	0.17792	0.56299
1064	0.97841	0.41761	0.17603	0.56231
1064.5	0.97821	0.41642	0.17547	0.56169
1065	0.97817	0.41526	0.1744	0.56104
1065.5	0.97801	0.41403	0.17205	0.56037
1066	0.97779	0.41294	0.17299	0.55974
1066.5	0.97759	0.41178	0.17296	0.55907
1067	0.97763	0.41071	0.17296	0.55827
1067.5	0.97723	0.40956	0.17212	0.5576
1068	0.97717	0.40848	0.16766	0.55696
1068.5	0.97719	0.40738	0.1657	0.5563
1069	0.97726	0.40635	0.16195	0.55564
1069.5	0.97714	0.40527	0.16015	0.55501
1070	0.97743	0.40426	0.15912	0.55432
1070.5	0.97754	0.40323	0.16465	0.55366
1071	0.97736	0.40224	0.16327	0.55297
1071.5	0.97709	0.4012	0.16264	0.5523
1072	0.97718	0.40018	0.16404	0.55163
1072.5	0.97691	0.39916	0.16466	0.55099
1073	0.9767	0.39812	0.16459	0.55036
1073.5	0.97657	0.39701	0.16492	0.54971
1074	0.97653	0.39596	0.16637	0.54909
1074.5	0.97632	0.39495	0.16573	0.54848
1075	0.97633	0.39392	0.16449	0.54776
1075.5	0.97642	0.39299	0.15766	0.54703
1076	0.9764	0.3921	0.15449	0.5464
1076.5	0.97648	0.3911	0.15289	0.54576
1077	0.97647	0.39009	0.15533	0.54504
1077.5	0.97646	0.3891	0.15828	0.54443
1078	0.97622	0.38808	0.16083	0.54378
1078.5	0.97622	0.38697	0.16375	0.54306
1079	0.97601	0.38603	0.16316	0.54243
1079.5	0.97601	0.385	0.15678	0.54185
1080	0.97575	0.38398	0.15124	0.54118
1080.5	0.97565	0.38296	0.1509	0.54055
1081	0.97554	0.38194	0.1492	0.53993
1081.5	0.97544	0.38082	0.15153	0.53924
1082	0.97529	0.37971	0.15421	0.53854
1082.5	0.97521	0.3786	0.15543	0.53796
1083	0.97516	0.37742	0.15558	0.5373
1083.5	0.97497	0.37624	0.15568	0.53665
1084	0.97486	0.37511	0.15478	0.53601
1084.5	0.97481	0.37398	0.15135	0.53535
1085	0.97486	0.37282	0.15184	0.53467
1085.5	0.9748	0.37171	0.15028	0.53402
1086	0.97483	0.37062	0.14963	0.53334
1086.5	0.97491	0.3695	0.14956	0.53267
1087	0.97471	0.36843	0.15337	0.53197
1087.5	0.97465	0.36738	0.15281	0.5313
1088	0.97445	0.36635	0.14962	0.53067
1088.5	0.97447	0.36538	0.14756	0.53004
1089	0.97441	0.36437	0.1474	0.52939
1089.5	0.97435	0.36337	0.14303	0.52888
1090	0.97416	0.36234	0.14229	0.52829
1090.5	0.97414	0.36126	0.14297	0.52767
1091	0.97411	0.36016	0.14218	0.52714
1091.5	0.97407	0.35909	0.14144	0.52651
1092	0.974	0.35811	0.1395	0.52582
1092.5	0.97412	0.35709	0.13705	0.52516
1093	0.97417	0.35612	0.14007	0.52468
1093.5	0.97398	0.3551	0.14106	0.52408
1094	0.97382	0.3542	0.13796	0.52359
1094.5	0.97401	0.35315	0.14089	0.52308
1095	0.97388	0.35215	0.14216	0.52265
1095.5	0.97379	0.35112	0.13799	0.52202
1096	0.97369	0.35018	0.13533	0.52145
1096.5	0.97375	0.3492	0.13488	0.52088
1097	0.97365	0.34822	0.13166	0.52027
1097.5	0.9735	0.34732	0.13265	0.51963
1098	0.97336	0.34643	0.13127	0.51905
1098.5	0.97325	0.34545	0.1292	0.51841
1099	0.97297	0.34448	0.12843	0.51782
1099.5	0.97276	0.34361	0.12959	0.51723
1100	0.97276	0.34265	0.12609	0.5166
1100.5	0.97283	0.3417	0.12593	0.51595
1101	0.97285	0.34083	0.12696	0.51545
1101.5	0.97278	0.33992	0.12575	0.51488
1102	0.97266	0.33907	0.12612	0.5143
1102.5	0.97262	0.33828	0.12618	0.51379
1103	0.97236	0.3375	0.12576	0.51322
1103.5	0.97222	0.33674	0.12548	0.51253
1104	0.97228	0.33601	0.12707	0.51194
1104.5	0.97223	0.33528	0.12349	0.51143
1105	0.97214	0.33457	0.12171	0.51078
1105.5	0.97203	0.33392	0.12103	0.51018
1106	0.97206	0.33327	0.12182	0.50969
1106.5	0.97186	0.33265	0.11909	0.50907
1107	0.97188	0.33202	0.11776	0.50851
1107.5	0.97159	0.3314	0.11652	0.50808
1108	0.97154	0.3307	0.1178	0.50763
1108.5	0.97141	0.33006	0.11674	0.50708
1109	0.97136	0.32944	0.11653	0.50664
1109.5	0.97116	0.32881	0.11561	0.50611
1110	0.97126	0.32826	0.11633	0.50555
1110.5	0.9714	0.32779	0.11341	0.50504
1111	0.97136	0.32734	0.11312	0.50466
1111.5	0.97128	0.32691	0.11206	0.50415
1112	0.97124	0.32649	0.11211	0.50367
1112.5	0.97104	0.32607	0.10863	0.5032
1113	0.97093	0.32559	0.10736	0.50271
1113.5	0.97089	0.32508	0.10642	0.50211
1114	0.97098	0.32457	0.10775	0.50162
1114.5	0.97114	0.32397	0.1092	0.50112
1115	0.97107	0.32333	0.1114	0.50061
1115.5	0.97108	0.32267	0.11217	0.50015
1116	0.97096	0.32194	0.11008	0.49964
1116.5	0.97074	0.32118	0.10932	0.49909
1117	0.97055	0.32044	0.10653	0.49853
1117.5	0.9704	0.31971	0.10553	0.49803
1118	0.97024	0.31894	0.10235	0.49748
1118.5	0.97012	0.31822	0.10104	0.49693
1119	0.97016	0.31738	0.09836	0.49639
1119.5	0.96995	0.31651	0.09667	0.49586
1120	0.97019	0.31561	0.09334	0.49527
1120.5	0.97007	0.31462	0.09652	0.49468
1121	0.97008	0.31364	0.09809	0.49422
1121.5	0.96983	0.31265	0.09626	0.49365
1122	0.96975	0.31165	0.09536	0.49314
1122.5	0.96954	0.31062	0.09937	0.49262
1123	0.96945	0.3097	0.10048	0.49207
1123.5	0.96904	0.30869	0.09733	0.4915
1124	0.96919	0.30774	0.09903	0.49101
1124.5	0.96923	0.30672	0.10072	0.49055
1125	0.96937	0.30572	0.09549	0.49012
1125.5	0.96941	0.30466	0.09045	0.48967
1126	0.96969	0.30364	0.09106	0.48917
1126.5	0.96959	0.3026	0.08789	0.48878
1127	0.96946	0.30154	0.0854	0.48817
1127.5	0.9692	0.30048	0.08769	0.48761
1128	0.96912	0.29941	0.08556	0.48711
1128.5	0.96912	0.29829	0.08498	0.48657
1129	0.96904	0.29723	0.08561	0.48594
1129.5	0.96905	0.29617	0.08764	0.48547
1130	0.96914	0.29508	0.08275	0.48501
1130.5	0.96909	0.29404	0.08563	0.48459
1131	0.96904	0.29309	0.084	0.48416
1131.5	0.96899	0.29207	0.08515	0.4838
1132	0.96908	0.29103	0.08508	0.48332
1132.5	0.96901	0.29	0.08672	0.48284
1133	0.96922	0.28891	0.08305	0.48227
1133.5	0.96923	0.28773	0.08056	0.48185
1134	0.96928	0.28654	0.07838	0.48128
1134.5	0.96933	0.28531	0.07458	0.48073
1135	0.96928	0.28413	0.07531	0.48021
1135.5	0.96925	0.28288	0.07599	0.4797
1136	0.96911	0.28169	0.07726	0.47916
1136.5	0.96919	0.2806	0.07567	0.47876
1137	0.96923	0.27953	0.07732	0.47845
1137.5	0.96925	0.27856	0.07461	0.47807
1138	0.9692	0.27773	0.07317	0.47786
1138.5	0.96929	0.27691	0.07392	0.47742
1139	0.96905	0.27611	0.07511	0.47699
1139.5	0.96877	0.27553	0.07277	0.47658
1140	0.96872	0.2749	0.07272	0.47615
1140.5	0.96876	0.2743	0.07487	0.47553
1141	0.96868	0.27383	0.07166	0.47514
1141.5	0.96888	0.27337	0.06948	0.47466
1142	0.96912	0.27284	0.06933	0.47416
1142.5	0.96948	0.27236	0.06769	0.47381
1143	0.9694	0.27195	0.06605	0.4735
1143.5	0.96989	0.2714	0.06534	0.47301
1144	0.96973	0.2709	0.06548	0.47258
1144.5	0.97027	0.27044	0.06231	0.47213
1145	0.97026	0.26992	0.06391	0.4716
1145.5	0.9706	0.26926	0.06387	0.47112
1146	0.97042	0.26866	0.06101	0.4706
1146.5	0.97082	0.26803	0.06099	0.47022
1147	0.97001	0.26734	0.06228	0.46978
1147.5	0.97025	0.26658	0.06117	0.46928
1148	0.96983	0.26604	0.05912	0.46888
1148.5	0.96988	0.26542	0.05912	0.46854
1149	0.97004	0.26483	0.05749	0.46816
1149.5	0.97006	0.26424	0.05533	0.46793
1150	0.96943	0.26373	0.05518	0.4677
1150.5	0.96997	0.26299	0.05581	0.46737
1151	0.96952	0.26231	0.0594	0.46707
1151.5	0.96924	0.26158	0.05959	0.46666
1152	0.96928	0.26086	0.06008	0.46603
1152.5	0.96958	0.2601	0.05715	0.46564
1153	0.96939	0.25944	0.0551	0.46513
1153.5	0.96985	0.25859	0.05285	0.46479
1154	0.96986	0.2578	0.05043	0.46436
1154.5	0.96993	0.25694	0.04416	0.46403
1155	0.96987	0.25609	0.04419	0.46353
1155.5	0.96917	0.25527	0.04245	0.46336
1156	0.96877	0.25453	0.04017	0.46281
1156.5	0.9686	0.25387	0.04159	0.46253
1157	0.96843	0.25323	0.04687	0.46213
1157.5	0.96823	0.25271	0.04185	0.46178
1158	0.96841	0.25201	0.0448	0.4613
1158.5	0.96886	0.25155	0.04434	0.46101
1159	0.96956	0.25082	0.04069	0.46062
1159.5	0.96939	0.25011	0.04223	0.46035
1160	0.96948	0.24931	0.04627	0.46
1160.5	0.96935	0.24874	0.0451	0.45963
1161	0.96909	0.24806	0.04269	0.45941
1161.5	0.96855	0.2474	0.04494	0.45899
1162	0.96888	0.24693	0.03894	0.45876
1162.5	0.96871	0.24648	0.03522	0.45814
1163	0.96892	0.24597	0.0319	0.45771
1163.5	0.96877	0.24554	0.03421	0.45727
1164	0.96823	0.24516	0.03431	0.45706
1164.5	0.9681	0.24483	0.03516	0.45644
1165	0.96812	0.24444	0.03532	0.45633
1165.5	0.96762	0.24418	0.03407	0.45599
1166	0.96738	0.24388	0.03707	0.45554
1166.5	0.96781	0.24353	0.0343	0.4549
1167	0.96755	0.2432	0.03757	0.45471
1167.5	0.96733	0.24292	0.04062	0.45429
1168	0.96812	0.24258	0.04043	0.45376
1168.5	0.96795	0.24215	0.03346	0.45343
1169	0.96747	0.24189	0.03392	0.45303
1169.5	0.96757	0.24152	0.03047	0.45236
1170	0.96769	0.24115	0.03026	0.45171
1170.5	0.96671	0.24078	0.03045	0.45147
1171	0.9665	0.2406	0.02946	0.45115
1171.5	0.9661	0.24039	0.02827	0.4508
1172	0.96577	0.2401	0.0282	0.45057
1172.5	0.96591	0.23999	0.02827	0.45037
1173	0.96619	0.23973	0.02828	0.45002
1173.5	0.96674	0.23926	0.03212	0.44948
1174	0.96711	0.23885	0.0246	0.44925
1174.5	0.96723	0.23836	0.02356	0.44891
1175	0.96642	0.23781	0.02062	0.44869
1175.5	0.9665	0.23733	0.01162	0.44827
1176	0.96557	0.23696	0.00908	0.44802
1176.5	0.96497	0.23645	0.0093	0.44762
1177	0.96419	0.23625	0.00538	0.44728
1177.5	0.96416	0.23593	0.00857	0.44671
1178	0.96347	0.23571	0.01347	0.44629
1178.5	0.96345	0.23516	0.01065	0.4457
1179	0.96374	0.23487	0.01368	0.44539
1179.5	0.9642	0.23447	0.01667	0.44493
1180	0.9643	0.2339	0.00431	0.44479
1180.5	0.96416	0.2335	0.00939	0.44444
1181	0.96465	0.23331	0.01319	0.44423
1181.5	0.96487	0.23292	0.01287	0.44355
1182	0.96487	0.23253	0.00986	0.44326
1182.5	0.96504	0.23226	0.01655	0.44281
1183	0.96533	0.23171	0.01153	0.44249
1183.5	0.96464	0.23138	0.00694	0.4421
1184	0.96351	0.23096	0.00597	0.44199
1184.5	0.96368	0.23051	0.01064	0.44167
1185	0.96297	0.23014	0.00886	0.44137
1185.5	0.96283	0.22982	0.00326	0.44114
1186	0.963	0.22954	0.00439	0.44101
1186.5	0.96338	0.22895	0.00655	0.44072
1187	0.96293	0.22865	0.00921	0.4403
1187.5	0.96279	0.22814	0.0086	0.43974
1188	0.96304	0.2278	0.00979	0.43915
1188.5	0.96316	0.22729	0.01263	0.43865
1189	0.96292	0.22719	0.01184	0.43802
1189.5	0.96234	0.22679	0.00206	0.43762
1190	0.96269	0.22666	0.0084	0.4374
1190.5	0.96261	0.2264	0.00362	0.43717
1191	0.96242	0.22614	-0.00193	0.43665
1191.5	0.96279	0.22587	-0.00084	0.43631
1192	0.96333	0.22564	-0.00351	0.43594
1192.5	0.96319	0.22543	-0.01001	0.43551
1193	0.96279	0.22517	-0.00573	0.43501
1193.5	0.96315	0.22495	-0.00983	0.43466
1194	0.96296	0.22486	-0.02181	0.43431
1194.5	0.96234	0.2248	-0.01657	0.43406
1195	0.96252	0.22473	-0.0126	0.4337
1195.5	0.96246	0.22463	-0.01541	0.4332
1196	0.96201	0.22471	-0.00895	0.4329
1196.5	0.96208	0.22468	-0.00553	0.4325
1197	0.96284	0.22473	-0.00949	0.43214
1197.5	0.96233	0.22466	-0.0098	0.43181
1198	0.96275	0.22484	-0.00242	0.43159
1198.5	0.9626	0.22478	-0.00678	0.43111
1199	0.96232	0.22474	-0.00735	0.43091
1199.5	0.96147	0.22469	-0.01844	0.43035
1200	0.96126	0.2249	-0.01982	0.43003
1200.5	0.96034	0.22484	-0.03279	0.42951
1201	0.9598	0.2249	-0.03799	0.42912
1201.5	0.95939	0.22504	-0.0444	0.42858
1202	0.9591	0.22521	-0.03926	0.42829
1202.5	0.95901	0.2252	-0.04622	0.42787
1203	0.95935	0.22545	-0.04088	0.42769
1203.5	0.95968	0.22554	-0.03425	0.42742
1204	0.9595	0.22578	-0.0269	0.42713
1204.5	0.96041	0.22598	-0.02815	0.42669
1205	0.96064	0.22612	-0.02312	0.4263
1205.5	0.96001	0.22612	-0.02409	0.42596
1206	0.95953	0.22642	-0.034	0.42574
1206.5	0.95937	0.22618	-0.03892	0.42539
1207	0.95905	0.22608	-0.04326	0.42536
1207.5	0.95863	0.22594	-0.05094	0.42513
1208	0.95915	0.22591	-0.05443	0.42489
1208.5	0.95932	0.2258	-0.04787	0.42451
1209	0.96002	0.22606	-0.0479	0.4242
1209.5	0.9589	0.22603	-0.04059	0.42368
1210	0.95949	0.22611	-0.04333	0.42327
1210.5	0.95865	0.2261	-0.03848	0.42263
1211	0.95848	0.22609	-0.03854	0.42221
1211.5	0.9578	0.22586	-0.03077	0.42159
1212	0.95888	0.2258	-0.02601	0.42132
1212.5	0.95861	0.22568	-0.02918	0.42078
1213	0.95903	0.2255	-0.03263	0.42043
1213.5	0.95856	0.22519	-0.03522	0.41999
1214	0.9591	0.22517	-0.04696	0.4198
1214.5	0.95819	0.22507	-0.0539	0.41905
1215	0.95829	0.22496	-0.05213	0.4186
1215.5	0.95815	0.2248	-0.05336	0.41831
1216	0.95853	0.22462	-0.05687	0.41803
1216.5	0.95818	0.2243	-0.05376	0.41774
1217	0.95825	0.22395	-0.05255	0.41751
1217.5	0.95805	0.22363	-0.05147	0.41708
1218	0.9577	0.22332	-0.04316	0.41664
1218.5	0.95807	0.22296	-0.03869	0.41611
1219	0.95777	0.22258	-0.03771	0.41566
1219.5	0.95772	0.22224	-0.03587	0.41518
1220	0.95779	0.22186	-0.03592	0.41484
1220.5	0.95811	0.22142	-0.03496	0.41457
1221	0.95746	0.22096	-0.0327	0.41422
1221.5	0.95759	0.22051	-0.03555	0.414
1222	0.95754	0.22	-0.04064	0.41373
1222.5	0.95654	0.21953	-0.04527	0.41357
1223	0.95661	0.21915	-0.04909	0.41316
1223.5	0.95663	0.21888	-0.06231	0.413
1224	0.95636	0.21877	-0.06137	0.41259
1224.5	0.95622	0.21843	-0.0606	0.4124
1225	0.95652	0.21832	-0.05129	0.4122
1225.5	0.95665	0.2183	-0.05373	0.41206
1226	0.95675	0.2181	-0.05187	0.41176
1226.5	0.95697	0.21786	-0.04582	0.41158
1227	0.95711	0.21784	-0.04532	0.41124
1227.5	0.95733	0.21751	-0.05711	0.41091
1228	0.95682	0.21719	-0.06301	0.41061
1228.5	0.95651	0.21691	-0.05904	0.41036
1229	0.9562	0.21654	-0.07482	0.41
1229.5	0.95622	0.21605	-0.07896	0.40989
1230	0.95592	0.21574	-0.08523	0.40971
1230.5	0.956	0.21524	-0.09152	0.40947
1231	0.95616	0.21485	-0.09068	0.40926
1231.5	0.95605	0.2143	-0.08443	0.40901
1232	0.95562	0.21399	-0.07011	0.40862
1232.5	0.95541	0.21347	-0.07008	0.40834
1233	0.95505	0.21308	-0.0745	0.40802
1233.5	0.95448	0.2127	-0.09277	0.40771
1234	0.95405	0.2125	-0.08978	0.4076
1234.5	0.95401	0.21218	-0.09497	0.40746
1235	0.95386	0.21198	-0.08919	0.40732
1235.5	0.95351	0.21177	-0.07543	0.40715
1236	0.95361	0.21163	-0.06032	0.40707
1236.5	0.95394	0.21158	-0.06311	0.4068
1237	0.95366	0.21149	-0.07655	0.40665
1237.5	0.9533	0.21133	-0.07492	0.40638
1238	0.95307	0.21121	-0.07417	0.40606
1238.5	0.95309	0.21095	-0.08098	0.40563
1239	0.95265	0.21065	-0.08792	0.40532
1239.5	0.95231	0.21048	-0.08711	0.40499
1240	0.95234	0.21027	-0.09689	0.40438
1240.5	0.95238	0.21012	-0.10105	0.40392
1241	0.95202	0.2101	-0.08757	0.40355
1241.5	0.95197	0.20995	-0.08681	0.403
1242	0.95206	0.20989	-0.08289	0.40273
1242.5	0.95197	0.20985	-0.07563	0.40247
1243	0.95168	0.20987	-0.07381	0.40234
1243.5	0.95183	0.20982	-0.08377	0.40186
1244	0.95171	0.20974	-0.08009	0.4017
1244.5	0.95161	0.20963	-0.08382	0.4011
1245	0.95123	0.20962	-0.08469	0.40071
1245.5	0.95186	0.20961	-0.09386	0.40044
1246	0.95134	0.20959	-0.10292	0.40019
1246.5	0.95113	0.20961	-0.10069	0.39979
1247	0.95085	0.20964	-0.09554	0.39967
1247.5	0.95097	0.20962	-0.09804	0.39952
1248	0.95043	0.20941	-0.0891	0.39914
1248.5	0.95031	0.20928	-0.07401	0.39893
1249	0.95065	0.20914	-0.07871	0.39873
1249.5	0.9508	0.20885	-0.08361	0.39843
1250	0.95042	0.20866	-0.0802	0.39817
1250.5	0.94985	0.20855	-0.10146	0.39787
1251	0.94967	0.20839	-0.10762	0.39745
1251.5	0.94896	0.20841	-0.10708	0.39721
1252	0.94907	0.20843	-0.11636	0.39683
1252.5	0.94901	0.2085	-0.11265	0.39656
1253	0.94923	0.20856	-0.09897	0.39628
1253.5	0.94922	0.20853	-0.09975	0.39615
1254	0.94932	0.20849	-0.10795	0.39583
1254.5	0.94904	0.20832	-0.10161	0.39552
1255	0.94918	0.20806	-0.11432	0.39512
1255.5	0.94918	0.20768	-0.11296	0.39463
1256	0.94866	0.20755	-0.11057	0.3943
1256.5	0.9489	0.20731	-0.09496	0.39411
1257	0.94867	0.2072	-0.0884	0.39378
1257.5	0.94808	0.20707	-0.0775	0.39359
1258	0.94786	0.20709	-0.08554	0.39354
1258.5	0.94797	0.20685	-0.09228	0.39321
1259	0.94743	0.20677	-0.10277	0.3929
1259.5	0.94733	0.20656	-0.1098	0.39279
1260	0.94777	0.2065	-0.11992	0.39261
1260.5	0.94776	0.20632	-0.11439	0.39238
1261	0.94785	0.20629	-0.12131	0.39237
1261.5	0.94754	0.20618	-0.11821	0.39222
1262	0.94781	0.20612	-0.12426	0.39201
1262.5	0.94781	0.2061	-0.12775	0.39197
1263	0.94724	0.2062	-0.13988	0.39175
1263.5	0.94696	0.20609	-0.13045	0.39156
1264	0.94699	0.206	-0.14385	0.39126
1264.5	0.94622	0.2059	-0.13453	0.39099
1265	0.94556	0.20546	-0.121	0.39054
1265.5	0.94558	0.2051	-0.11118	0.39046
1266	0.9451	0.20488	-0.1085	0.39016
1266.5	0.94483	0.20453	-0.09477	0.39013
1267	0.94451	0.20439	-0.09806	0.39002
1267.5	0.9446	0.2043	-0.11179	0.38989
1268	0.94444	0.20403	-0.11134	0.38971
1268.5	0.94454	0.20371	-0.10859	0.38948
1269	0.94474	0.20342	-0.1115	0.38917
1269.5	0.94521	0.20304	-0.11626	0.38897
1270	0.94517	0.20266	-0.1151	0.38882
1270.5	0.94544	0.20247	-0.11593	0.3885
1271	0.94584	0.20229	-0.13313	0.38831
1271.5	0.94566	0.20231	-0.14539	0.38808
1272	0.94508	0.20228	-0.1517	0.38786
1272.5	0.94445	0.20223	-0.15308	0.38753
1273	0.94391	0.20215	-0.1542	0.38706
1273.5	0.94372	0.20204	-0.14723	0.38678
1274	0.94354	0.20177	-0.14219	0.38639
1274.5	0.94402	0.20165	-0.1387	0.38606
1275	0.94459	0.2016	-0.14032	0.38588
1275.5	0.9448	0.20148	-0.14837	0.38572
1276	0.94504	0.20141	-0.15108	0.38561
1276.5	0.94462	0.20117	-0.15562	0.38532
1277	0.94406	0.20102	-0.15514	0.38517
1277.5	0.9438	0.2009	-0.15285	0.38479
1278	0.94344	0.20087	-0.14909	0.38493
1278.5	0.94289	0.20089	-0.14387	0.38477
1279	0.94292	0.20106	-0.13859	0.38475
1279.5	0.94285	0.20107	-0.13557	0.3845
1280	0.94243	0.20109	-0.13501	0.38453
1280.5	0.94252	0.20097	-0.12879	0.38418
1281	0.94219	0.20079	-0.13638	0.38377
1281.5	0.94251	0.2006	-0.13907	0.38367
1282	0.94233	0.20051	-0.1409	0.38363
1282.5	0.9431	0.20046	-0.13799	0.38353
1283	0.94293	0.20057	-0.14089	0.38333
1283.5	0.94277	0.20072	-0.14215	0.38341
1284	0.94249	0.20094	-0.13844	0.38323
1284.5	0.94274	0.20121	-0.15172	0.38291
1285	0.94158	0.20135	-0.16008	0.38275
1285.5	0.94125	0.20136	-0.15947	0.38256
1286	0.94182	0.20145	-0.16136	0.38214
1286.5	0.94199	0.20135	-0.16193	0.38172
1287	0.94217	0.20112	-0.1553	0.38163
1287.5	0.94206	0.20104	-0.15982	0.38148
1288	0.94243	0.20078	-0.16477	0.38118
1288.5	0.94186	0.2005	-0.16847	0.38098
1289	0.94153	0.20029	-0.16406	0.38088
1289.5	0.94112	0.20001	-0.15891	0.38072
1290	0.94166	0.19978	-0.15027	0.38033
1290.5	0.94117	0.19968	-0.15964	0.38019
1291	0.94126	0.19963	-0.16283	0.38009
1291.5	0.94091	0.19953	-0.17722	0.3799
1292	0.94046	0.19935	-0.17762	0.37939
1292.5	0.94052	0.19886	-0.17447	0.37898
1293	0.94028	0.19849	-0.16874	0.3788
1293.5	0.94017	0.19786	-0.15618	0.37851
1294	0.94059	0.19703	-0.15491	0.37829
1294.5	0.94104	0.19627	-0.16726	0.37826
1295	0.94076	0.19543	-0.17659	0.37824
1295.5	0.94085	0.1945	-0.17176	0.37786
1296	0.94009	0.19344	-0.18069	0.37761
1296.5	0.93924	0.19259	-0.1774	0.37726
1297	0.93821	0.19121	-0.17117	0.37666
1297.5	0.93809	0.18985	-0.17237	0.37629
1298	0.9382	0.18843	-0.17451	0.37593
1298.5	0.93877	0.18716	-0.17215	0.37538
1299	0.93908	0.18585	-0.17895	0.37512
1299.5	0.94027	0.18492	-0.17497	0.37504
1300	0.93984	0.18412	-0.16571	0.37504
1300.5	0.93984	0.18335	-0.17175	0.37481
1301	0.93968	0.18267	-0.1749	0.37486
1301.5	0.93991	0.18189	-0.16945	0.37483
1302	0.93948	0.18125	-0.18439	0.37462
1302.5	0.93981	0.18046	-0.18535	0.37404
1303	0.93942	0.17973	-0.18302	0.3738
1303.5	0.93906	0.17872	-0.1702	0.37362
1304	0.93803	0.17781	-0.18347	0.37344
1304.5	0.93788	0.17682	-0.17641	0.37337
1305	0.93741	0.17605	-0.17568	0.3735
1305.5	0.93753	0.17502	-0.1742	0.37347
1306	0.93729	0.17404	-0.18402	0.37302
1306.5	0.93757	0.17304	-0.17176	0.3727
1307	0.938	0.17221	-0.17217	0.37248
1307.5	0.93735	0.17132	-0.17659	0.37201
1308	0.93781	0.17038	-0.18999	0.37159
1308.5	0.93738	0.1698	-0.18029	0.37136
1309	0.93713	0.16929	-0.18357	0.37113
1309.5	0.93663	0.16868	-0.17732	0.37089
1310	0.9376	0.16804	-0.17653	0.37065
1310.5	0.93658	0.16789	-0.1682	0.37072
1311	0.93704	0.16739	-0.18371	0.37055
1311.5	0.93712	0.16741	-0.17832	0.37057
1312	0.93696	0.16721	-0.18573	0.37045
1312.5	0.93673	0.16719	-0.18614	0.37066
1313	0.9364	0.16697	-0.19257	0.37033
1313.5	0.93677	0.16677	-0.19036	0.37079
1314	0.93782	0.16631	-0.19637	0.37028
1314.5	0.9376	0.16578	-0.19018	0.36974
1315	0.93889	0.16534	-0.18504	0.36947
1315.5	0.94015	0.16481	-0.18162	0.36966
1316	0.94027	0.16431	-0.18855	0.36898
1316.5	0.93918	0.1636	-0.1876	0.36904
1317	0.93961	0.16322	-0.19176	0.369
1317.5	0.93821	0.16273	-0.21093	0.36879
1318	0.93854	0.1623	-0.21333	0.36844
1318.5	0.9377	0.16168	-0.21539	0.36828
1319	0.93757	0.16144	-0.21192	0.36809
1319.5	0.93693	0.16086	-0.2181	0.36815
1320	0.93648	0.16014	-0.21727	0.36795
1320.5	0.936	0.15967	-0.2164	0.36803
1321	0.93634	0.15929	-0.21558	0.368
1321.5	0.93634	0.15841	-0.23387	0.36784
1322	0.93617	0.15809	-0.22822	0.36749
1322.5	0.9384	0.15748	-0.22376	0.36682
1323	0.93735	0.15705	-0.22571	0.36709
1323.5	0.93825	0.15678	-0.23261	0.36732
1324	0.9395	0.15664	-0.22039	0.36702
1324.5	0.93956	0.15612	-0.21968	0.36674
1325	0.93742	0.15607	-0.22788	0.36721
1325.5	0.938	0.15553	-0.22589	0.36648
1326	0.93599	0.15492	-0.22068	0.36576
1326.5	0.93593	0.1547	-0.21219	0.36606
1327	0.93621	0.15403	-0.21938	0.36591
1327.5	0.93619	0.15357	-0.22101	0.36564
1328	0.93601	0.15316	-0.22131	0.36524
1328.5	0.93728	0.15303	-0.20697	0.36538
1329	0.93875	0.15274	-0.21952	0.36557
[truncated: 202 more rows]

## Sheet: fig 4c
-32.97	37.4424	56.5904	33.9045	18.8194	12.5988	36.3309	64.8585	79.3782
-30.98	100.593	99.4773	94.4961	95.9268	81.7243	123.748	129.284	144.945
-28.99	42.7429	-20.6367	41.0871	-15.9661	-16.1615	-2.8361	34.7078	42.5113
-27.01	-70.1098	-54.7538	-76.3243	-47.8609	-55.0708	-51.4228	-72.8718	-71.9272
-25.02	331.032	337.149	326.259	305.26	327.998	298.989	351.541	331.626
-23.03	4.0237	11.685	8.7015	-11.4766	-10.9789	-47.7817	-9.4697	-3.5274
-21.05	-0.4812	7.6601	3.5913	-14.0202	-23.2044	-34.1432	-11.557	-9.7114
-19.06	-1.8866	10.8851	1.7833	-9.8371	-33.4135	-12.4765	-9.3193	-3.8935
-17.08	72.0873	27.0128	46.1185	44.9239	9.2609	58.6239	62.6951	53.5077
-15.1	339.559	147.878	219.749	289.063	215.715	377.757	341.829	267.727
-13.12	950.886	509.214	663.805	865.082	716.454	1132.19	992.303	787.13
-11.14	1783.38	1016.88	1265.78	1666.51	1392.48	2226.04	1887.74	1497.06
-9.15	2732.62	1623.88	1957.96	2595.14	2167.26	3521.68	2917.13	2314.05
-7.18	3626.49	2223.34	2616.44	3485.73	2902.08	4796.6	3896.11	3094.48
-5.2	4320.22	2722.69	3140.42	4190.94	3476.89	5850.94	4666.78	3710.95
-3.22	4675.81	3025.44	3425.9	4577.02	3775.24	6499.04	5078.28	4044.82
-1.24	4535.33	3042.91	3358.85	4497.18	3672.61	6526.35	4969.31	3972.61
0.74	3813.6	2670.12	2853.62	3836.17	3087.54	5710.41	4215.46	3388
2.71	2781.68	2031.9	2099.26	2834.17	2248.86	4331.57	3101.91	2505.84
4.69	1747.71	1341.52	1330.54	1805.68	1402.42	2852.99	1968.43	1601.85
6.66	880.734	728.738	678.675	928.034	686.778	1548.19	1004.75	828.768
8.64	271.051	271.843	213.012	297.552	180.63	576.197	316.847	272.984
10.61	-63.2683	-7.036	-49.315	-61.6091	-99.0045	-16.2167	-70.9868	-44.4256
12.58	-155.727	-120.129	-129.206	-178.214	-178.427	-249.016	-190.187	-146.25
14.55	-61.7619	-87.5641	-61.7189	-103.184	-101.742	-185.363	-98.3725	-77.8316
16.52	98.7055	9.5561	63.2924	50.5466	30.4967	26.9774	76.726	59.2279
18.49	201.692	95.3181	151.418	163.352	119.273	207.52	201.28	161.37
20.46	192.202	103.677	151.294	161.342	113.287	226.029	198.596	159.573
22.43	164.875	87.0711	134.475	134.814	96.6622	188.124	173.33	136.749
24.4	159.917	85.4791	134.604	132.068	96.9551	176.115	166.937	134.179
26.37	163.709	92.9284	143.018	138.416	105.782	175.537	167.662	140.494
28.33	170.594	103.765	153.611	148.335	119.358	182.56	171.426	151.546
30.3	176.513	114.49	162.602	156.768	131.578	188.17	173.783	162.033
32.26	179.238	120.537	167.797	159.157	139.115	189.096	172.952	169.335
34.23	179.311	126.918	167.017	157.388	142.727	184.668	169.542	172.387
36.19	159.151	111.594	146.245	134.837	125.008	160.901	147.223	153.628
38.15	132.737	89.6493	117.087	106.508	100.378	132.597	120.373	128.233
40.11	100.281	61.2567	83.2603	72.5648	67.427	99.8772	89.3721	94.51
42.08	66.3151	33.6123	49.1931	40.7205	33.5232	66.6092	60.8085	59.9755
44.04	38.0477	11.4852	19.598	17.8499	5.9385	39.282	35.0853	31.5851
46	17.191	-2.6811	-0.4541	3.3713	-11.9113	19.7655	17.1697	11.2619
47.95	1.5334	-13.1733	-13.4569	-5.0186	-23.8548	7.8434	4.6687	-4.7747
49.91	-5.5406	-15.5717	-17.527	-7.0669	-29.7172	0.2134	-2.4436	-14.4409
51.87	-4.8438	-14.2124	-13.3215	-5.0465	-28.3243	-2.7412	-4.9677	-17.8491
53.83	-0.0442	-6.7505	-6.7377	-0.0826	-21.8192	-3.0291	-6.4204	-15.6809
55.78	5.6076	1.2372	3.3401	3.1274	-13.5386	-1.4543	-8.906	-11.6987
57.74	16.4157	14.1025	19.2922	10.3818	2.265	5.2704	-5.7543	-0.4637
59.69	36.6656	36.3719	46.5686	27.839	28.6251	19.5194	6.8724	21.4959
61.65	59.109	63.7355	78.1037	53.0032	63.5274	41.0871	26.8329	50.4182
63.6	87.3407	96.4182	114.56	86.9454	108.518	70.8206	54.2272	87.5707
65.55	116.34	131.684	153.219	124.214	156.724	104.155	88.2043	127.119
67.5	144.065	163.851	188.942	158.024	201.935	136.877	123.883	162.04
69.45	168.994	192.734	217.914	186.632	240.179	164.935	155.867	191.787
71.4	185.518	210.321	235.399	203.231	265.241	184.345	178.19	210.687
73.35	193.316	221.353	241.333	209.399	277.858	195.16	190.922	223.505
75.3	197.409	226.935	242.442	206.211	282.323	201.371	198.082	230.129
77.25	199.006	226.186	238.249	198.165	283.365	202.116	202.687	231.899
79.2	207.107	227.128	238.958	194.19	289.783	205.005	206.879	236.749
81.14	211.786	225.254	238.897	189.665	297.701	206.875	209.26	239.264
83.09	217.627	223.351	239.089	186.279	307.559	207.774	212.021	241.076
85.03	222.305	223.426	239.644	184.924	318.223	208.118	214.989	242.083
86.98	229.309	224.765	243.02	184.308	330.754	207.806	217.389	241.305
88.92	229.088	221.905	238.233	181.186	333.175	201.322	209.86	233.778
90.87	224.674	215.922	229.632	175.598	325.117	190.282	196.714	222.495
92.81	218.973	209.484	220.528	171.391	313.117	179.581	182.827	213.707
94.75	218.817	206.304	217.197	172.431	301.918	174.041	173.618	208.462
96.69	223.157	205.758	218.433	178.73	295.533	173.492	169.841	207.599
98.63	226.93	202.778	218.983	181.73	288.417	172.751	162.318	205.582
100.57	226.532	198.903	216.562	180.718	279.152	170.433	156.786	201.397
102.51	228.181	198.652	213.913	181.236	272.937	170.109	157.354	199.371
104.44	227.616	201.283	211.038	183.022	268.639	170.918	159.989	198.338
106.38	224.094	202.875	207.34	180.819	265.01	169.671	161.21	193.417
108.32	210.111	199.522	192.871	172.1	250.256	161.89	155.921	179.76
110.25	197.425	196.787	181.367	163.969	235.091	153.271	153.534	170.207
112.19	189.566	191.362	174.592	160.94	223.054	152.296	158.911	171.198
114.12	187.647	187.528	175.051	163.79	213.67	162.589	177.034	188.657
116.06	180.329	176.229	170.88	159.791	197.601	177.747	199.575	213.651
117.99	160.942	151.268	153.489	140.265	169.91	192.526	218.062	239.042
119.92	136.533	122.64	130.274	115.406	137.444	209.783	237.417	267.926
121.85	114.153	96.7922	107.853	92.3035	109.865	228.531	255.698	296.762
123.78	85.7962	70.3885	81.6504	66.5021	82.7122	238.383	258.415	310.086
125.71	55.3657	46.8179	55.5049	37.4586	59.1067	233.436	243.072	299.887
127.64	29.0117	33.4512	34.9097	14.5561	41.3618	214.726	214.2	266.225
129.57	16.6401	31.6074	29.1434	4.9908	37.3244	182.691	175.029	220.622
131.5	16.0645	34.2331	33.1916	7.408	40.6834	146.376	133.07	170.346
133.42	23.8854	42.2992	44.7011	17.5752	48.9836	109.851	95.615	124.983
135.35	34.1124	50.4374	55.8953	27.508	54.46	77.5395	64.9691	85.849
137.28	40.7099	52.596	60.0042	32.7876	56.2566	52.4732	40.2594	56.9049
139.2	42.8917	47.6692	55.7092	33.5825	52.0084	33.7881	20.2007	37.7803
141.12	49.0674	45.3561	53.9689	35.4782	52.0174	27.8967	11.1153	32.97
143.05	48.382	38.7765	44.2084	32.1509	48.5689	27.125	4.1289	30.2154
144.97	49.2793	36.9581	39.1813	30.458	49.024	33.3058	4.5344	32.5393
146.89	51.5574	39.9947	38.8857	31.5588	51.3832	43.839	11.7005	35.6313
148.81	54.9359	44.6177	42.5477	36.0891	53.5861	51.112	18.8814	40.5752
150.73	53.5726	46.7939	44.4521	38.8403	49.9013	54.3945	24.5965	43.3008
152.65	49.199	47.6934	46.0157	41.3772	45.5631	52.2193	30.1271	43.4455
154.57	41.3931	45.812	45.9808	41.9161	37.9128	45.9265	34.6956	40.931
156.49	23.4077	31.776	33.2604	32.9247	21.9119	28.3282	27.2305	28.0877
158.41	3.7755	10.8433	13.1218	18.3283	3.5377	6.2784	12.2087	9.8308
160.32	-5.8086	-1.4978	1.141	7.9946	-6.4766	-7.9413	1.0257	-2.1023
162.24	-11.6897	-11.3197	-11.7955	-1.8508	-13.653	-17.2518	-9.7826	-13.9564
164.16	-5.8543	-10.4753	-11.0401	-3.5767	-9.3774	-14.6689	-13.019	-14.76
166.07	4.1165	-6.016	-5.498	-4.931	-4.6744	-6.5226	-10.5072	-12.3157
167.98	17.0967	3.7888	6.6633	-1.7034	3.0266	5.2894	-3.912	-2.9238
169.9	29.1002	16.0811	22.8067	2.2737	12.2501	18.3806	5.214	8.3456
171.81	35.3807	22.5821	35.4657	5.417	19.6684	26.1222	15.1851	15.042
173.72	34.2701	21.6845	42.1361	4.8105	19.9798	25.4728	21.6423	17.1239
175.63	25.354	13.9191	38.9169	-1.1923	13.4706	16.3034	22.6033	11.4056
177.54	16.0109	4.3664	30.6434	-6.5477	6.6694	7.2629	23.4906	5.9902
179.45	6.8166	-0.7995	22.4756	-7.7855	0.8417	2.4224	25.8985	2.9635
181.36	-0.0856	-2.7259	12.248	-7.5677	-4.6095	-0.4017	28.1899	1.6291
183.27	0.3778	0.8105	8.9884	-0.7433	-3.5585	4.179	34.2583	9.7752
185.18	-1.4595	0.7721	1.9153	1.2914	-8.1711	5.4731	38.8385	13.4412
187.08	-1.3165	1.3232	-2.4606	4.9269	-8.4185	9.91	43.944	19.8812
188.99	1.865	1.1471	-4.0272	7.1892	-5.5609	19.9173	49.9008	27.8853
190.9	7.248	-0.4606	-5.6587	9.2593	-2.5746	31.4478	59.2429	37.1236
192.8	17.6678	1.3684	-1.4233	12.6374	3.3703	48.0824	73.5658	53.2318
194.7	29.6893	7.9882	8.3603	15.6397	12.7555	71.4398	94.4614	74.3226
196.61	42.5551	16.9611	20.2748	20.7403	24.6549	99.7542	121.802	100.736
198.51	54.3207	30.5194	35.7725	28.3274	38.3224	131.277	152.397	129.675
200.41	66.8394	46.6492	52.4352	34.7111	50.7598	157.34	180.99	157.588
202.31	75.6312	57.6403	66.3657	40.9827	61.4777	175.531	201.247	177.063
204.21	70.0864	54.966	65.4721	35.7592	58.6898	171.534	200.788	171.436
206.11	58.7025	45.2695	57.8366	27.6809	51.0192	157.299	185.448	150.498
208.01	45.5854	31.2515	44.7568	17.9182	38.1242	135.542	158.18	119.094
209.91	35.1077	20.1107	31.6328	12.5768	25.3435	107.697	127.184	85.9223
211.81	28.0076	11.0946	19.3992	8.5648	15.2665	82.614	95.6258	55.6918
213.7	21.3676	4.5611	10.03	6.6063	6.0964	62.3204	67.6544	29.9842
215.6	21.0761	6.0929	7.4455	13.2596	4.3577	52.012	55.2231	16.5613
217.5	22.7683	12.1419	11.1858	21.7546	6.7223	48.7721	52.0671	13.6694
219.39	26.9061	19.6515	19.593	28.7774	11.2579	47.7292	54.4659	17.0168
221.28	32.6303	25.3805	28.8457	36.9165	17.8594	50.1561	59.7645	21.6712
223.18	34.1774	25.2619	32.758	37.2048	17.8438	47.0653	58.3213	19.258
225.07	35.998	25.1053	36.9192	36.3968	15.4183	45.5702	56.7155	16.1539
226.96	49.5667	35.0877	50.2067	46.633	23.5475	48.1518	65.5841	25.1487
228.85	45.233	28.0354	43.2527	38.2282	13.9775	44.0262	53.8474	18.1647
230.74	40.9653	19.5611	32.9652	27.5464	4.8995	44.2336	40.3649	10.5515
232.63	47.6102	24.1835	35.4094	31.808	7.3817	51.84	39.4599	16.7064
234.52	72.0417	51.1907	58.8646	57.3739	30.849	69.9037	62.3769	43.8372
236.41	106.735	89.1292	98.3884	94.598	68.451	90.5629	99.6793	86.0665
238.3	153.371	135.514	151.293	141.46	118.128	112.431	147.997	139.201
240.19	207.578	187.738	210.16	194.834	172.046	133.823	203.833	197.225
242.07	282.233	261.835	292.533	268.718	244.425	174.361	281.303	276.926
243.96	277.316	253.744	292.332	260.717	237.293	134.354	277.694	273.226
245.84	247.58	219.29	264.478	226.614	207.196	78.5005	247.898	243.495
247.73	179.209	151.327	199.694	154.501	138.53	31.4729	179.078	177.591
249.61	149.422	129.011	177.128	125.803	111.564	38.8706	154.955	152.724
251.49	177.03	172.613	214.451	160.144	143.796	112.76	192.661	190.305
253.37	262.786	282.074	315.046	258.692	237.021	248.69	294.464	289.08
255.26	394.655	436.753	461.981	405.586	377.53	427.854	446.929	435.223
257.14	556.405	615.977	633.39	579.457	544.956	625.553	625.041	608.227
259.02	717.97	790.826	798.746	751.163	708.167	806.858	799.98	777.802
260.9	840.555	915.946	919.145	881.139	830.129	931.906	929.401	905.234
262.77	744.317	801.68	802.195	778.019	731.194	812.572	821.313	797.837
264.65	595.8	629.216	629.366	617.486	578.206	638.218	652.477	633.246
266.53	410.359	421.26	422.351	419.524	387.371	438.186	444.098	431.749
268.41	244.197	237.869	239.907	243.373	218.445	254.256	259.961	252.628
270.28	112.886	95.9372	97.5086	103.752	86.762	109.952	113.26	111.007
272.16	29.6293	10.5416	14.6224	17.6738	6.5313	20.2807	21.1707	20.9398
274.03	-1.1347	-15.9927	-10.6004	-13.0163	-19.8352	-11.0495	-9.6906	-12.6302
275.9	15.0621	6.467	13.9387	5.6708	1.4111	9.7885	9.3128	4.6831
277.78	60.4615	59.0594	69.8143	55.4086	53.2924	60.9411	62.7591	54.9853
279.65	98.7827	99.0399	116.109	98.2016	99.7061	103.339	109.373	100.247
281.52	66.4935	65.0876	85.4701	66.0915	76.6532	72.7943	81.0503	73.9843
283.39	70.9061	70.708	90.1126	69.3062	87.6208	81.7463	91.6436	86.2768
285.26	70.2138	66.1138	82.6073	68.3615	87.3205	79.4745	93.079	91.1646
287.13	72.8752	61.4284	75.6025	71.1543	86.8575	76.8747	96.0331	97.2747
289	83.7254	60.5518	73.1787	80.2288	92.5052	77.3832	100.262	104.621
290.87	108.681	70.6641	83.9673	103.509	111.211	86.4237	112.727	119.729
292.74	145.859	92.0034	104.492	139.035	141.419	103.952	134.384	142.468
294.6	191.446	119.023	134.417	184.853	183.046	133.118	161.186	172.905
296.47	243.803	155.961	176.502	235.793	235.224	170.599	196.789	211.5
298.33	291.62	195.923	221.309	284.205	287.886	210.273	232.882	251.576
300.2	322.415	230.254	255.242	315.913	326.266	243.765	258.239	280.26
302.06	337.71	255.695	275.402	328.924	344.751	267.329	275.695	295.822
303.93	307.024	235.285	250.757	300.449	310.632	244.632	249.188	266.653
305.79	262.625	205.467	218.846	259.517	262.729	212.703	215.938	226.922
307.65	208.636	164.524	174.777	205.623	202.892	169.671	173.876	174.947
309.51	159.854	126.803	134.232	156.722	149.685	130.565	137.661	128.433
311.37	119.126	97.4239	100.715	115.739	106.946	98.7695	108.565	90.1499
313.23	88.7076	75.4794	77.1649	85.5166	78.1449	78.8914	87.1927	64.578
315.09	73.1631	65.5265	66.6793	68.0232	64.2068	67.805	75.8965	52.742
316.95	67.1192	64.8179	64.7775	61.6159	60.8902	62.7318	71.1014	50.5005
318.81	67.0971	68.1365	65.6134	61.0728	64.0964	61.1188	67.364	51.1024
320.66	69.1487	72.0013	68.4165	61.2935	65.2803	58.8013	63.0617	54.029
322.52	58.6109	61.4601	59.7559	51.3776	54.4444	40.8275	44.5976	44.6287
324.38	51.7197	55.713	58.1164	45.834	49.9805	29.9499	33.3791	40.8204
326.23	40.5322	42.7644	48.101	33.7383	39.3099	14.5561	19.2667	30.6421
328.08	30.5401	33.3255	40.7598	24.3273	32.473	6.3581	10.36	25.1997
329.94	20.5747	26.1458	33.7543	14.9872	26.3724	1.9025	3.5252	19.9483
331.79	10.7069	17.3539	25.0671	7.7758	18.0255	-0.1396	-0.2668	14.0409
333.64	7.8912	10.6144	17.3259	7.9617	11.576	0.7289	0.127	10.4208
335.49	3.3449	2.9335	7.8259	6.541	2.2261	-1.3253	-0.9024	3.2852
337.34	4.1108	0.5343	2.5507	11.0906	-1.5022	1.779	3.1725	0.0875
339.2	7.0894	2.0151	2.9636	15.0454	-5.258	5.9518	8.2726	1.2813
341.04	11.918	5.7412	7.8184	19.5129	-2.7695	9.915	18.0998	5.6271
342.89	22.0531	15.5921	21.6917	30.2165	7.0568	21.5942	34.9245	18.7298
344.74	36.1079	29.8066	35.3608	39.0859	21.3643	37.6097	51.925	36.106
346.59	54.289	51.7937	53.5368	51.7292	42.1352	62.3012	73.1416	60.8372
348.44	72.9888	73.1408	73.5635	66.3474	64.2058	88.8461	95.3699	87.5386
350.28	91.1122	92.2464	92.7484	85.7041	84.246	114.344	119.549	112.383
352.13	105.926	104.078	106.468	104.972	99.9852	134.337	136.562	133.398
353.97	102.575	100.949	108.322	109.054	98.0745	138.216	137.875	138.85
355.81	94.4692	93.2887	105.701	112.041	91.6628	137.256	138.458	140.169
357.66	74.2923	74.2499	92.577	102.649	71.5928	122.93	126.689	130.46
359.5	50.9302	50.737	75.1538	88.8655	50.9565	103.993	116.647	118.094
361.34	32.7373	32.6049	59.7086	75.9003	35.7981	91.9043	109.321	112.683
363.18	17.3459	17.2415	35.5346	51.562	23.1421	81.4143	97.0375	106.437
365.02	10.7304	10.553	16.7831	32.6787	18.9391	79.1311	92.0298	104.87
366.86	14.3955	10.1822	10.3857	23.5021	24.7932	86.0965	94.4389	109.886
368.7	29.2305	22.2716	16.8072	28.4639	40.9788	100.045	104.978	120.135
370.54	48.0434	37.5376	30.2176	40.6138	61.5432	116.754	114.582	132.567
372.38	64.9226	53.6342	49.9793	54.8437	78.8032	132.998	124.752	143.173
374.22	81.9746	70.3892	70.7342	74.1021	95.845	148.116	138.442	154.264
376.05	88.9184	78.3326	82.4566	84.9032	100.981	153.23	141.827	156.222
377.89	85.281	76.4793	83.7295	84.9273	95.635	150.259	138.879	151.483
379.72	75.8559	69.9004	77.4174	74.8493	84.2592	144.025	129.53	144.725
381.56	57.9343	52.3424	57.2439	50.3318	64.2101	129.051	111.405	128.583
383.39	40.1038	33.554	35.1497	27.2491	44.8923	114.769	94.2535	111.475
385.22	24.9252	14.9487	16.4474	9.1735	28.9486	103.646	79.0675	96.7258
387.06	15.4934	4.2122	3.574	-0.4814	18.6848	95.6604	68.6712	85.4834
388.89	13.0952	-0.1225	-1.7046	0.1267	18.5126	95.7531	66.2969	80.4306
390.72	18.8405	3.5386	1.7347	9.3793	26.6996	101.334	72.3935	82.1809
392.55	29.5127	13.5488	7.9114	23.1693	39.9853	108.257	82.1335	87.8872
394.38	38.9638	22.5974	13.1784	32.468	51.1696	109.731	87.4272	89.4052
396.21	44.8316	29.2904	18.1449	37.5318	59.6703	108.398	88.4043	89.7445
398.04	51.2271	35.7018	26.1337	39.9326	70.6754	106.474	89.0922	91.2581
399.86	55.087	36.821	33.3812	40.7929	79.0388	102.759	87.3875	91.51
401.69	56.0496	35.4973	37.0648	39.9962	83.2372	98.3215	81.8373	91.0183
403.52	52.4103	29.6633	36.2691	37.5736	80.2316	91.2841	72.6475	88.1263
405.34	49.8526	25.0326	35.6003	37.4417	74.725	86.7564	64.4898	85.9306
407.17	49.4549	23.1549	35.6193	42.2728	71.3499	87.1593	62.1605	85.4041
408.99	53.392	24.987	34.3365	47.8939	67.0466	87.9838	60.9074	86.4402
410.82	60.24	30.8097	32.3297	53.0135	62.9676	89.9745	60.7582	87.5374
412.64	69.9657	37.1787	30.6488	56.9704	60.6474	89.4735	61.8317	86.1182
414.46	79.302	42.5098	31.3322	60.2541	62.862	88.7341	62.5732	84.9804
416.28	87.8599	47.3913	34.2088	60.7645	71.1879	87.6106	65.826	83.7272
418.1	91.0746	49.2366	36.5165	60.117	77.2622	83.6506	65.8161	81.15
419.92	87.7707	48.0419	34.9602	55.6956	80.4004	75.7224	60.2749	75.6362
421.74	78.2056	43.5768	29.7015	49.514	79.3944	66.0634	52.1667	68.7857
423.56	64.1394	33.6129	21.3146	41.2711	72.2277	55.9757	39.9934	58.9543
425.38	46.7296	23.4003	11.8172	33.6464	61.2201	47.2548	30.0366	49.285
427.2	31.2569	16.6278	2.8067	24.4726	47.9537	41.1216	22.4666	42.9481
429.01	25.2649	17.3154	4.1025	22.7729	42.9203	44.8542	25.0438	47.039
430.83	32.5025	26.4197	17.436	29.7472	48.706	57.9483	41.8306	59.9931
432.65	46.9424	39.133	38.898	39.8974	64.2367	74.8679	64.2906	79.4449
434.46	67.3501	57.5663	64.505	53.4684	87.7321	94.736	91.2022	101.323
436.27	86.438	74.893	86.9152	67.4485	107.96	109.029	111.691	119.481
438.09	100.32	85.6149	100.885	76.8325	123.17	115.735	121.398	129.383
439.9	107.828	88.892	104.945	82.3668	129.665	115.933	121.779	129.987
441.71	98.4428	72.5236	87.639	72.0822	115.183	99.6112	100.156	109.417
443.52	76.936	51.0479	61.4268	54.2851	87.9421	75.4913	70.8192	80.0671
445.33	49.1555	28.792	32.4486	31.7021	53.5112	48.1356	40.1799	47.7694
447.14	25.3038	10.0925	11.8612	14.3731	22.3611	25.2961	15.6071	23.484
448.95	7.5523	-0.8385	0.1036	0.8646	-1.8628	8.8489	3.0462	5.3217
450.76	-1.7335	-3.4638	-2.4743	-6.2646	-13.3537	-1.1682	-1.2172	-1.1716
452.57	-2.653	4.0776	3.3828	-5.1354	-12.6201	-1.7278	2.319	1.1088
454.38	0.1892	14.6693	11.3214	-1.0663	-5.3776	0.387	8.9223	8.1225
456.18	5.4494	23.7583	20.3958	4.1915	8.2244	5.9024	16.061	16.1935
457.99	15.8027	35.1345	31.6043	14.547	31.1144	16.5075	27.073	25.6595
459.8	22.1276	39.9314	36.0133	20.2378	54.0302	23.7485	31.9922	29.3096
461.6	27.8436	47.1394	44.9805	28.0494	79.6744	33.134	39.1069	35.0172
463.4	34.0698	52.9224	55.5967	36.2096	103.951	41.3451	47.4537	40.2221
465.21	38.731	53.8078	63.9482	39.9211	121.182	43.1931	49.1387	43.5268
467.01	41.1589	53.2418	69.4332	41.2709	132.9	41.2241	51.458	44.3638
468.81	44.2429	52.5496	73.7869	43.4822	140.523	39.4751	51.4238	47.3274
470.61	44.0892	48.9995	73.5561	41.1498	136.527	36.188	45.8469	46.3382
472.41	40.7636	42.5066	67.6447	33.9841	122.655	28.9324	38	41.6316
474.21	39.8003	37.1785	62.8585	28.7108	105.147	26.4316	32.816	37.5637
476.01	45.9395	38.6306	62.2888	30.0281	92.7868	30.6633	34.3946	38.2363
477.81	55.5811	45.2647	65.2211	35.138	84.5721	39.4692	39.6102	43.3554
479.61	66.6696	54.9539	74.4696	43.5802	81.1502	51.7913	48.1809	51.2077
481.41	79.252	63.4549	84.0418	51.708	79.6922	62.9253	58.3335	59.0847
483.21	85.2399	67.4705	87.809	53.2354	75.079	65.7487	59.7429	61.9531
485	82.3584	63.8029	85.1755	50.8983	68.7072	61.8473	57.2949	58.672
486.8	74.3212	55.4483	78.9323	45.3456	60.5537	56.0816	48.3184	51.1301
488.59	57.535	38.0575	65.3991	30.497	42.6528	41.2202	29.858	34.6178
490.39	40.2555	20.3259	52.3557	14.7451	23.9728	24.2818	12.4369	16.4407
492.18	30.4604	6.7249	44.8103	4.6514	9.2651	13.185	0.1889	2.3079
493.97	32.5902	1.2604	44.9042	3.9239	2.4568	8.0969	-4.8674	-3.9708
495.76	43.6427	4.9448	51.3947	11.1747	3.4426	9.1074	-2.8195	-2.8942
497.56	58.8043	14.2057	62.4322	24.3591	10.7536	14.0795	7.3022	3.5395
499.35	77.3634	29.0569	73.894	38.3504	21.7946	23.7451	26.6833	18.2136
501.14	83.8434	46.2036	82.2057	39.1044	23.3143	34.2423	46.5425	34.6919
502.93	64.5988	57.0904	83.8978	13.1967	3.6373	43.2158	62.7398	49.3565
504.71	60.8386	65.8842	84.1006	7.1156	4.8921	53.6017	76.542	61.766
506.5	132.111	66.7456	78.8496	100.893	95.4549	56.9783	81.843	67.0962
508.29	338.372	62.9886	75.2914	373.729	339.731	57.249	83.0352	66.1603
510.08	696.141	54.5836	71.8263	848.905	753.888	55.6213	79.4878	59.6213
511.86	1178.6	44.1293	70.4651	1493.49	1305.25	52.3239	71.3374	50.5559
513.65	1716.82	32.6524	67.9503	2219.23	1918.58	44.7691	58.5408	37.2314
515.43	2215.48	23.5082	66.2507	2903.58	2486.79	35.1853	47.1202	26.029
517.22	2562.02	12.9981	60.7613	3389.44	2877.19	21.3592	32.9996	14.975
519	2647.09	5.9733	55.0189	3530.21	2966.52	9.3866	18.1382	5.5368
520.78	2416.18	0.9997	49.2213	3250.71	2699.43	0.7112	4.0456	0.4339
522.57	1957.01	3.49	49.2086	2648.7	2171.62	-0.9217	-2.0334	-0.1968
524.35	1400.69	10.7342	53.2262	1904.37	1537.84	3.762	-3.5025	3.9252
526.13	874.453	35.5613	68.6955	1188.79	938.276	26.977	5.9347	13.8329
527.91	442.763	34.0391	77.2836	598.18	451.065	26.1526	13.2755	17.2005
529.69	155.059	27.6758	86.0552	200.906	130.377	22.1136	18.9633	21.1671
531.47	19.5861	31.8859	96.0143	9.3992	-13.5724	25.3113	26.313	27.3511
533.25	5.736	53.9167	108.484	-14.0077	-18.7024	43.1581	35.7521	38.4665
535.02	48.6429	82.3054	113.074	43.9136	35.3474	65.9798	33.1922	40.28
536.8	97.3864	132.486	122.511	109.774	91.2418	110.295	36.4246	48.3421
538.58	112.034	191.592	129.51	132.805	108.936	165.593	39.4747	57.1396
540.35	116.318	256.698	138.544	133.929	110.427	230.131	48.7506	68.4879
542.13	122.373	319.402	149.961	138.299	114.805	296.317	63.3791	83.7296
543.9	129.44	365.516	159.606	146.053	119.063	345.762	76.7157	94.8696
545.67	112.845	318.942	144.923	133.706	100.628	301.996	68.4985	82.5684
547.45	98.7166	256.61	132.483	124.81	84.0866	241.117	56.8855	70.743
549.22	88.9143	192.984	124.345	117.122	71.2899	173.757	45.8877	61.9283
550.99	79.8924	135.32	116.962	107.268	54.985	105.922	32.7019	53.0696
552.76	69.0828	84.2454	109.818	93.9206	32.9163	43.6635	13.25	41.0047
554.53	69.4059	59.2063	112.689	86.6642	21.0596	8.3628	6.9943	41.4042
556.3	68.5536	50.1239	114.538	78.154	12.3208	-6.0829	1.943	44.8711
558.07	72.3847	59.1495	119.781	74.9579	13.3431	6.4246	6.2709	53.7085
559.84	78.3533	80.4809	126.286	77.3206	24.9926	36.8404	18.5636	68.7712
561.61	68.9842	85.7273	117.912	67.9902	28.2204	55.0239	18.1186	69.8475
563.38	49.2504	60.6962	100.106	54.0794	26.1489	44.5973	11.0641	61.4527
565.14	41.0568	53.2668	92.3324	51.8214	35.0475	51.8659	12.1486	61.4096
566.91	40.8435	54.278	92.1814	56.6088	50.6357	64.0259	20.5753	69.6151
568.67	47.7456	63.2327	97.9694	68.4526	67.0865	78.5821	35.5627	83.4456
570.44	61.8676	75.9393	113.405	85.0277	86.177	97.0673	56.021	104.02
572.2	85.7561	96.8475	136.436	104.994	109.076	121.195	87.6284	135.274
573.96	109.984	118.338	159.894	121.433	129.482	145.382	120.73	169.16
575.73	131.177	135.41	178.633	133.739	145.131	168.496	153.288	196.726
577.49	143.297	141.627	184.262	136.389	150.899	180.434	175.533	215.028
579.25	127.19	122.823	161.362	112.133	129	166.662	168.881	203.898
581.01	101.059	95.1656	128.885	81.7624	97.2252	143.854	151.104	182.043
582.77	72.1056	64.5296	91.7736	50.6484	60.7057	117	124.673	155.851
584.53	41.4741	33.6472	54.1342	22.6739	25.931	88.2469	93.5142	128.773
586.29	16.4876	10.7443	22.262	4.373	-1.8678	63.7127	63.1619	105.308
588.05	0.433	-2.5799	1.4744	-5.6054	-16.3406	46.0749	37.7142	87.5841
589.8	-4.1522	-2.8867	-5.506	-5.2384	-16.9233	38.2036	23.7938	80.8791
591.56	3.0689	7.5001	0.6441	3.4988	-5.0989	41.3788	23.6316	82.7072
593.32	18.1192	23.6357	14.4944	19.1408	15.6616	52.7651	34.3757	88.8095
595.07	33.3495	35.9989	29.3426	32.1342	36.4481	61.7622	46.9163	94.9378
596.83	42.568	43.0242	38.6872	37.5916	50.7138	66.8354	58.511	96.0767
598.58	51.2415	46.4715	48.8092	42.5732	62.0598	75.5499	71.5926	100.779
600.34	56.3532	45.762	55.5381	46.4009	66.7156	82.7308	80.7911	106.384
602.09	58.8362	39.9418	57.6593	50.3816	67.2081	86.4944	84.3989	111.241
603.84	62.7448	39.3639	59.5525	57.8807	67.9041	93.1833	85.3243	119.087
605.59	65.1634	37.6643	59.2338	62.2163	67.7473	96.7669	79.4957	121.525
607.34	64.4848	33.0074	59.0727	63.5795	66.5623	96.9892	67.9886	121.429
609.09	69.6467	33.5004	61.7084	67.8145	69.3123	100.349	60.5066	122.566
610.84	77.1373	39.4841	66.4045	73.8218	77.5108	105.148	56.4931	126.425
612.59	82.5415	43.5599	72.0198	75.2196	83.7337	105.685	53.8535	126.794
614.34	90.3295	51.7893	78.3823	79.0771	92.3261	108.093	60.0908	129.49
616.09	95.6451	56.1397	83.1555	81.7868	97.1496	110.489	67.821	133.327
617.84	97.9696	60.8464	86.8518	87.007	98.8671	109.595	77.3271	136.314
619.58	104.035	66.9374	89.9473	99.4397	100.72	110.551	90.795	140.617
621.33	109.19	76.3149	93.0325	112.29	101.263	115.288	105.585	144.375
623.07	107.175	75.5251	88.4046	114.79	93.7069	111.745	110.854	135.14
624.82	96.9036	66.2135	76.9654	108.093	80.5162	100.735	104.954	117.733
626.56	90.5918	59.5501	64.4031	100.571	69.7624	90.6999	98.5399	99.3979
628.3	80.9332	52.6485	49.917	85.6042	61.9026	78.7924	87.1137	80.5754
630.05	69.9821	42.6454	35.2888	66.2596	53.9736	64.6057	72.7653	60.3494
631.79	61.9397	35.1366	22.1522	51.8048	51.5184	53.1484	62.2609	46.4739
633.53	54.4347	25.657	10.8212	40.3823	50.7752	43.4143	50.3844	38.3599
635.27	50.4888	22.4652	7.5669	38.7887	54.3178	37.9189	41.9445	36.3419
637.01	54.5194	23.5709	11.1324	48.2296	59.8908	41.8237	41.5109	41.2055
638.75	58.9528	25.8169	18.6546	58.4254	63.3205	50.0578	41.9765	47.4641
640.49	61.2487	23.9306	24.3917	62.9715	60.4804	54.3681	40.9924	49.0344
642.23	55.5427	17.0591	21.734	58.9661	48.9252	49.3053	32.3899	44.693
643.97	52.9704	12.9234	19.4523	53.038	38.3819	42.8842	25.6376	41.6285
645.7	48.409	8.8264	15.2465	41.9593	28.645	34.6336	18.5779	38.6763
647.44	44.8597	5.247	11.9202	32.2911	20.0016	24.7219	12.3689	36.4256
649.17	40.3387	1.959	7.0203	25.4264	11.3543	12.6497	7.3911	33.5887
650.91	37.6017	1.1137	3.7535	22.0994	5.1357	2.7437	4.2634	31.3735
652.64	38.8484	4.952	6.3718	25.7979	2.6451	-0.8124	6.0282	30.3351
654.38	47.4721	11.6751	15.5131	37.6982	5.8607	7.1223	17.2409	32.852
656.11	59.616	20.3122	29.9744	52.831	15.1817	21.3304	30.4833	37.8108
657.84	72.65	30.9284	46.6503	68.8467	28.5621	38.5905	49.6926	45.5547
659.57	76.3285	35.0494	53.0734	75.6521	35.5799	46.8644	60.6116	47.5941
661.31	83.4381	41.056	62.1276	83.4107	46.8926	57.7824	73.5267	54.3233
663.04	90.0618	45.1036	67.4447	88.9466	57.5158	67.7115	85.6988	59.931
664.77	93.1669	45.72	66.4489	89.562	62.6905	69.1773	87.6396	59.5706
666.49	89.9221	41.4978	56.9618	84.5951	57.9842	60.248	80.2815	51.5922
668.22	84.8982	37.3745	42.9657	76.8241	48.6934	46.8095	67.7817	39.2185
669.95	79.441	31.9735	29.2634	68.7959	38.0815	32.9142	51.4841	25.1147
671.68	77.6702	29.3018	21.6149	64.8641	32.5638	23.2849	38.2416	14.3382
673.41	76.473	28.3228	18.9077	62.0997	30.6205	13.5182	24.1396	6.5634
675.13	74.2678	30.2061	20.5463	62.3587	32.798	6.8609	17.0192	3.4805
676.86	65.8901	27.8339	20.5874	57.671	31.4728	-1.7572	6.0416	-0.3083
678.58	62.2261	29.8037	28.9616	58.559	36.1097	-1.2984	3.1643	2.9549
680.31	60.0399	31.8401	36.0484	58.6731	41.3003	0.8347	3.4861	5.3376
682.03	56.7868	34.1114	38.2196	55.7586	44.8412	0.5219	0.5707	5.0095
683.75	51.3801	34.3453	39.0075	52.043	44.8134	-0.6124	-1.3476	3.8469
685.47	44.92	33.2616	36.5202	47.0821	41.5295	-0.4219	-3.1242	0.6112
687.2	38.2984	31.0732	34.5727	42.2346	37.3539	1.7522	-4.4767	-2.5776
688.92	36.6037	33.8989	37.1495	42.1383	36.5644	7.4876	3.0062	-2.8667
690.64	37.0527	37.3095	39.0856	42.1559	34.8175	12.2115	12.3706	-2.2559
692.36	40.9858	42.9906	41.5112	46.1002	35.6853	21.5835	27.7151	2.5757
694.08	41.5692	43.0415	41.2277	47.0833	30.8137	28.255	36.9019	6.3198
695.8	46.6684	45.6803	41.9553	50.9762	26.7732	36.3808	48.3994	12.2209
697.51	53.1578	47.1808	39.7983	53.6172	22.5419	41.6977	57.7014	17.5629
699.23	59.0524	50.2646	34.5329	55.286	20.5855	45.8582	66.2797	23.7609
700.95	60.0502	46.9152	28.8578	51.4149	16.1475	47.7701	72.5521	29.6001
702.66	53.8796	36.7518	18.497	40.7582	6.066	46.7502	76.5452	34.0212
704.38	43.9682	27.4429	10.7377	28.4333	-1.2642	48.7284	83.8818	42.485
706.09	36.5296	23.8923	10.2971	20.1696	-1.2319	59.3791	103.715	61.7812
707.81	30.5618	20.7152	11.8889	11.9392	1.7946	78.2012	131.066	91.4865
709.52	26.724	20.1209	17.2558	6.8895	9.7509	109.951	167.475	135.746
711.23	21.6182	16.8741	23.5768	4.2011	15.6589	150.168	209.637	190.428
712.95	24.8232	20.4917	33.2354	8.7727	25.235	205.966	266.076	260.15
714.66	36.0134	27.8265	46.91	22.1639	37.5728	275.839	334.322	342.468
716.37	49.4196	38.1961	57.1669	38.9402	48.6569	349.346	412.079	428.775
718.08	62.2652	41.4465	61.9938	51.0889	52.5141	416.878	487.469	510.137
719.79	70.6751	41.0921	59.9762	60.8707	48.9153	469.543	553.647	577.921
721.5	78.6022	45.0625	58.1863	71.6329	47.4426	508.428	605.541	627.781
723.21	84.3451	49.2827	55.0445	79.2189	45.0246	523.227	632.902	651.033
724.91	85.5127	50.7613	48.7494	79.293	40.394	510.462	628.437	639.277
726.62	79.8845	51.3416	41.4032	72.6781	36.7498	471.199	589.123	595.349
728.33	72.356	49.8733	36.0724	64.5932	35.0522	414.16	524.166	523.661
730.03	63.6441	50.0166	32.1694	52.5295	36.4263	347.912	440.27	434.762
731.74	56.0978	48.2604	32.5509	42.2177	37.4374	279.415	347.546	340.28
733.44	46.1733	44.352	30.3477	30.9246	35.7864	209.886	260.834	248.986
735.15	38.1785	34.9783	26.2631	20.1388	31.3904	148.762	183.588	172.779
736.85	28.589	24.9174	20.9582	13.8823	23.7429	98.737	121.233	114.639
738.55	21.2633	17.5678	16.014	11.8158	16.8164	63.2624	77.421	76.0972
740.26	12.3595	8.0039	7.9962	6.4377	7.0386	33.5133	44.2174	49.4918
741.96	5.1149	0.7405	1.1829	1.1352	-0.4811	14.2493	25.4742	33.8361
743.66	0.139	-1.2487	-2.2349	-1.3768	-1.3402	2.8162	15.6914	26.4696
745.36	0.7062	0.0679	-0.8184	-0.1205	2.7935	1.0849	13.2637	21.7809
747.06	-0.2647	3.6493	-0.0563	-2.5394	9.5912	1.4083	9.5119	15.9249
748.76	3.4375	8.8208	5.7042	-0.5488	16.7673	5.4108	6.8065	11.8647
750.46	10.2457	16.4303	11.9495	6.9166	24.6201	11.6729	11.4228	11.2693
752.15	19.2972	24.0044	16.5651	18.6187	30.3585	20.9429	15.5571	14.0787
753.85	23.3721	28.7265	18.7806	29.7596	28.7961	28.0817	17.5718	14.9749
755.55	23.7613	29.8085	19.3706	38.2401	22.9965	31.3527	20.8122	14.1495
757.24	19.1644	23.7084	16.15	36.5623	12.4353	27.9071	19.2661	9.471
758.94	16.4899	19.786	16.4539	35.5697	5.5572	26.8199	24.3981	8.74
760.63	15.2835	18.2269	18.2411	33.9173	3.2099	23.1215	28.7626	7.2247
762.33	15.6432	17.0403	21.0268	31.5748	2.6523	19.4789	31.8907	5.5945
764.02	17.7689	16.4304	22.7343	28.1447	7.8022	15.2707	35.3696	4.2594
765.71	25.3608	19.1693	26.9678	29.0501	16.5013	14.4821	37.9392	8.1926
767.41	34.1469	22.9889	28.6288	32.4934	25.779	14.1208	40.6082	14.3038
769.1	40.5516	26.9851	26.7762	35.7987	32.4483	13.1253	37.9107	18.5954
770.79	37.8833	23.8593	21.311	32.7502	29.5388	8.2419	28.1182	15.655
772.48	28.4213	15.6494	14.681	26.0902	22.2729	1.3327	17.0903	8.6051
774.17	17.769	7.5714	8.4599	16.1048	13.7082	-2.464	5.5995	1.4081
775.86	7.472	3.6913	6.5722	9.7099	6.054	-2.7807	-0.6991	-3.6189
777.55	-1.0825	1.981	7.7154	3.8921	-1.2693	-3.6202	-5.6278	-7.6417
779.23	-2.7108	6.2258	16.3383	5.2332	-3.0539	2.3491	-1.9962	-3.5679
780.92	4.2361	14.5529	27.5206	11.9872	3.9451	13.4051	10.5687	6.2201
782.61	16.3719	29.065	39.2977	23.4595	16.5291	27.3491	24.8429	23.2301
784.29	29.3642	43.1861	47.9595	34.7391	29.3699	37.3851	38.3907	38.2849
785.98	39.94	55.3499	52.631	46.1566	40.646	42.8906	48.9572	49.2023
787.67	43.7366	59.5068	52.1514	51.3154	46.3505	43.5092	53.2512	51.8645
789.35	41.6044	60.074	47.8708	52.8289	49.9383	40.4582	55.2062	48.6568
791.03	40.961	61.6104	43.2108	53.8233	52.703	40.3935	57.2294	43.0914
792.72	31.2601	53.4786	32.9324	45.3412	44.536	31.6933	50.1444	27.9657
794.4	22.5933	41.6371	25.7799	35.1145	33.5135	22.9891	41.2427	15.4294
796.08	19.3361	33.7135	24.1096	29.0687	26.8944	20.8533	35.9526	9.5474
797.76	19.5545	26.7211	22.7197	23.9708	23.4435	21.2866	30.9693	8.4323
799.44	21.3025	24.2136	21.3555	21.9637	22.7898	24.3466	27.8828	12.4271
801.12	25.01	23.4918	21.9147	23.0578	21.69	28.8854	25.7474	17.5033
802.8	28.6594	25.1447	23.7356	29.1616	23.3486	35.0756	26.8798	25.3665
804.48	28.1398	24.6524	21.3825	31.99	22.6065	39.4147	25.932	29.6083
806.16	21.2464	23.0024	14.9343	30.2811	19.3576	39.2363	22.3834	27.5994
807.84	14.2893	18.0247	8.7351	26.125	13.6578	37.683	17.6698	20.4527
809.51	2.4417	6.7384	0.2907	13.686	2.7993	28.8611	7.5871	7.4417
811.19	-2.8313	-1.7137	-0.744	5.4417	-3.406	23.9187	2.2212	1.5493
812.86	-1.206	0.5392	5.7637	3.0678	0.5438	24.9096	3.977	4.2446
814.54	5.7772	8.8435	17.6492	5.31	10.0107	29.9066	10.344	13.3952
816.21	18.2435	24.8835	33.9319	16.4874	25.4608	41.1265	25.3289	28.8232
817.89	37.4395	47.7777	56.0631	37.2232	44.5415	58.9408	44.7144	49.6522
819.56	54.3568	71.443	75.3936	60.5241	64.0981	74.744	63.398	71.4276
821.23	58.683	82.4178	77.8922	72.8128	69.5558	77.4667	68.2215	79.6545
822.91	47.7097	80.1731	65.8232	70.9784	63.49	67.3459	56.9771	72.6503
824.58	32.2878	66.6168	49.1653	62.255	51.0831	51.5305	39.8315	57.7377
826.25	16.6711	49.9471	29.0691	48.0372	38.6523	33.8269	21.2283	41.4119
827.92	5.099	32.0063	12.3942	33.7249	29.3082	19.8076	6.1474	29.3012
829.59	-0.2607	22.0203	3.3807	21.9439	29.6646	13.6778	0.2054	24.8056
831.26	0.0511	15.8977	1.9677	14.7014	33.603	15.2823	1.7379	24.2189
832.92	8.5534	16.9333	9.3307	16.3702	42.6911	25.2879	13.5724	31.4985
834.59	27.7198	29.4603	27.919	28.3416	56.4582	44.8017	34.3208	49.2907
836.26	40.5541	40.125	41.5155	36.3484	61.6107	56.8522	48.6064	63.7696
837.93	42.8706	40.2984	43.2479	34.671	51.8227	57.7835	50.7145	65.1946
839.59	38.9826	38.5898	41.1044	28.3661	39.511	55.5262	44.1414	62.2024
841.26	37.1328	39.0896	43.6369	25.773	30.6817	54.7902	39.3153	61.0394
842.92	35.9685	42.5048	44.342	23.9941	25.4842	54.4534	33.9814	61.6481
844.59	36.6254	45.2268	48.7213	24.1899	25.0925	56.8577	31.6219	64.2271
846.25	40.6349	52.0181	56.113	29.0092	32.1291	64.7546	35.6945	69.1264
847.91	46.82	59.3166	65.9038	38.74	41.8888	74.4229	43.6228	73.8051
849.57	54.3087	65.1714	74.4741	50.2196	51.786	81.2724	54.6338	80.9376
851.24	63.5352	71.2743	81.3447	61.6246	59.2424	86.0638	66.993	90.7412
852.9	58.5158	63.4921	71.1354	58.7806	49.1105	72.9187	65.358	85.5178
854.56	50.0527	48.3787	55.8117	49.8362	32.2744	55.2826	58.6298	72.103
856.22	45.0757	37.5807	43.5443	41.2899	22.503	41.307	51.8508	61.7661
857.88	37.609	26.0985	32.0167	30.2789	12.5072	25.9399	43.4473	49.3575
859.54	27.554	12.8693	17.2998	15.4612	1.7498	10.1141	33.0434	36.2343
861.19	21.3907	2.5242	9.7201	3.3941	-2.3066	2.1242	27.1274	26.4009
862.85	25.0038	1.2531	9.5326	-0.6229	4.6007	4.8443	28.847	24.6361
864.51	24.4416	3.4259	14.4176	-0.659	9.5856	10.8233	33.9471	27.1437
866.16	20.8454	5.9864	17.7149	-1.7846	12.9661	15.6911	39.1348	32.8011
867.82	20.7593	12.2314	22.1129	-0.879	17.5349	22.1543	44.8676	41.5712
869.47	24.5351	20.6256	26.4114	1.4655	24.3167	26.9826	49.1036	48.4346
871.13	42.1137	37.4197	40.412	11.9624	43.2793	40.9684	59.288	60.6716
872.78	69.918	57.2535	56.7212	25.2494	71.8141	58.0842	71.4702	74.4225
874.44	91.5893	67.0192	64.161	31.3159	93.9077	67.187	73.5012	78.648
876.09	111.527	70.3785	65.9795	33.8135	113.633	71.4323	68.9958	78.1806
877.74	132.043	73.573	68.3873	39.7402	134.091	75.935	64.062	78.2034
879.39	145.533	74.5507	65.4245	44.9859	147.134	76.2933	57.0915	78.1972
881.04	128.249	65.7242	53.4177	42.4953	132.077	67.5418	44.6191	70.6058
882.69	97.9092	53.4285	35.2071	33.7704	104.596	52.9608	29.2219	57.4142
884.34	65.7839	43.7763	20.889	28.1059	74.2972	38.6954	17.8766	46.2538
885.99	41.4687	41.2071	15.9894	26.5209	50.8306	29.5933	15.1953	39.3018
887.64	21.4614	41.1063	16.8219	25.0748	29.9241	22.731	17.1806	31.4073
889.29	6.1345	34.2772	17.0623	18.7409	10.0792	14.3069	19.0627	18.4225
890.93	0.149	30.6984	23.576	15.4636	0.3541	11.8269	22.7976	9.2335
892.58	1.8045	24.6449	31.2409	10.0819	-4.637	8.8145	23.0395	0.6204
894.23	14.6484	24.9569	42.9951	12.3551	1.8232	13.3812	30.1111	1.7908
895.87	31.6445	29.2794	53.0539	18.3689	14.4723	22.5539	38.1735	10.6165
897.52	46.6154	39.1857	65.0668	29.6607	28.1612	39.7591	51.2722	26.7228
899.16	68.7193	59.3307	82.187	48.4296	49.7454	64.1888	68.524	50.5742
900.81	95.318	85.4591	103.136	73.1695	77.3931	92.8589	89.2455	81.8512
902.45	122.955	113.857	123.97	95.8839	105.196	121.971	109.294	111.15
904.09	135.456	131.728	134.601	107.084	118.484	136.987	115.409	123.988
905.73	141.565	138.458	138.8	109.937	123.599	142.203	114.1	125.953
907.37	142.443	139.966	139.679	108.237	124.365	140.121	107.225	121.813
909.01	120.082	113.58	118.093	82.5977	97.8905	112.695	77.9703	95.0129
910.65	93.4457	81.7249	90.203	55.0133	68.3529	82.0981	50.3546	64.8185
912.29	67.044	48.4925	60.5177	29.4758	40.6171	49.4836	22.7171	36.3311
913.93	44.3322	22.6889	36.715	11.2318	18.7615	23.999	7.4044	15.8741
915.57	26.6934	6.7039	19.3821	1.8112	2.9895	6.6372	0.3025	3.9277
917.21	17.6712	0.4513	8.3367	0.2382	-2.9235	0.0862	2.0568	1.0957
918.85	13.7474	0.7057	0.5194	2.1982	-5.5869	-0.52	5.8408	-0.3586
920.48	15.17	6.3081	-2.5224	7.8116	-2.8637	1.5614	8.2053	-0.5424
922.12	28.0472	17.2734	2.3366	20.542	8.8511	10.1346	15.6272	5.8646
923.75	42.9433	24.5089	7.1714	35.3302	23.3125	17.1709	18.9636	12.2464
925.39	57.2847	25.7046	10.315	49.1232	35.497	20.8056	16.6581	14.9952
927.02	83.2572	33.309	24.1675	75.4296	61.4494	33.9668	24.3017	25.9561
928.66	112.94	41.8207	43.612	107.059	92.724	46.3714	31.7892	38.7557
930.29	142.062	52.3054	65.9082	140.356	125.637	59.9978	46.2805	52.0607
931.92	165.185	60.2874	84.7117	171.247	154.094	71.4286	59.4944	61.9866
933.55	182.929	66.5916	98.7639	194.182	175.998	81.205	69.5107	67.8226
935.18	186.476	63.7872	98.904	201.711	178.533	79.7564	66.4126	61.6125
936.81	184.45	58.4497	91.6933	199.201	172.246	74.6564	58.5153	53.3347
938.44	174.439	49.217	78.0488	187.529	155.477	64.3661	46.7866	41.6118
940.07	162.561	39.0104	62.9151	174.34	137.848	53.3191	35.2312	33.1737
941.7	157.635	37.81	56.0633	167.571	126.783	49.6163	32.6435	33.2273
943.33	160.753	42.9144	60.083	169.431	125.683	54.872	40.7519	43.0985
944.96	164.028	47.588	67.4958	172.795	126.767	59.1412	48.9984	51.8718
946.58	168.521	54.2875	76.9791	177.673	130.885	64.5195	61.5246	61.6234
948.21	169.451	57.8265	83.8768	180.206	133.142	67.2597	70.8417	67.9206
949.84	166.845	58.0175	85.5483	175.74	130.165	66.7155	72.6614	68.7374
951.46	156.069	50.5383	76.1069	164.449	116.509	57.6126	63.8268	61.8621
953.09	141.315	37.8494	58.7433	147.448	101.225	45.4276	51.0808	50.9718
954.71	121.511	24.6127	39.3053	127.203	85.1104	28.9694	34.9075	35.854
956.33	108.665	18.6641	26.1676	114.381	77.5609	19.021	25.0077	29.3495
957.96	101.859	18.9325	20.9101	109.034	77.6372	17.3094	22.5188	29.2028
959.58	98.7159	20.5965	21.1905	107.595	81.1229	21.0903	24.3333	31.6063
961.2	97.4025	23.8937	25.6759	108.703	86.3926	27.2287	27.3686	34.7663
962.82	97.8766	30.6349	32.7695	109.93	89.9801	35.8558	30.9736	39.1692
964.44	100.184	37.3571	43.4098	112.058	91.8993	45.9859	36.4365	43.9643
966.06	105.302	42.4861	54.6558	116.107	94.3499	55.5982	42.0815	50.7186
967.68	111.384	46.934	65.2565	124.034	97.3878	63.0257	48.6058	58.8182
969.3	115.051	46.9197	70.3761	127.307	100.26	65.5717	53.9342	62.0032
970.92	114.311	47.2051	73.3678	127.866	103.262	61.8977	56.6296	61.8755
972.54	116.611	50.1932	77.9164	131.234	107.655	59.9329	61.7814	64.9758
974.15	109.054	44.1336	73.0957	124.7	103.211	50.1307	57.5003	57.9581
975.77	95.6115	33.7045	60.3233	111.62	91.459	34.7088	46.1479	41.8708
977.38	78.6391	24.4172	44.4626	95.7603	76.4047	17.9789	32.2821	24.2671
979	61.3095	16.5479	28.3928	78.5147	57.3555	3.8634	17.17	6.1129
980.61	54.481	16.66	22.3683	71.0208	46.6986	-0.9877	12.27	-2.3474
982.23	56.5	20.9018	24.6069	70.8131	46.4124	0.9343	14.8215	0.3756
983.84	64.732	32.0302	35.8588	77.7885	55.6061	10.2382	27.0695	10.8113
985.45	78.2959	46.2173	50.1503	86.2529	71.1761	23.5611	47.2912	26.1401
987.07	90.8895	61.2592	65.6537	95.0133	90.1043	38.7945	69.4995	45.382
988.68	102.087	73.6984	81.0381	100.88	104.92	55.652	88.7439	63.4745
990.29	97.6602	73.5705	82.5528	91.1715	103.612	60.786	90.935	66.6677
991.9	90.5074	72.2608	79.9108	80.0326	98.4221	62.0648	86.8527	63.1382
993.51	73.6311	63.9468	69.7759	61.887	81.8736	54.8166	73.0029	52.6321
995.12	60.3833	56.1538	61.2074	46.3661	63.2422	47.7334	55.3356	40.4888
996.73	55.5608	54.549	58.642	37.9019	50.2103	42.7599	40.9791	32.194
998.34	52.1361	49.6454	55.8212	26.5007	38.884	34.312	26.4432	23.8806
999.94	50.3053	44.4917	53.9559	17.4793	32.2868	25.1333	16.0258	15.0637
1001.55	51.4903	38.0741	50.5001	11.3797	28.5147	15.1643	10.482	9.1317
1003.16	50.4094	28.0024	44.8132	5.8598	25.6583	6.4159	5.4383	5.8961
1004.76	48.7468	17.7417	39.2939	0.5744	20.8061	1.4676	-0.0881	3.9743
1006.37	43.6356	7.2207	33.2172	-3.0159	13.7798	-1.838	-3.8277	3.148
1007.97	41.0117	0.9472	31.5824	1.1185	11.3701	-1.2651	-1.9704	6.7978
1009.58	35.0126	-4.6963	30.8404	6.4282	6.1325	0.2997	2.1928	13.8002
1011.18	34.593	-1.9774	34.362	16.5332	6.5364	6.46	9.1913	23.4865
1012.78	34.8498	6.8252	39.7469	26.7229	9.7643	14.7875	18.5664	31.1132
1014.39	31.6055	13.5799	39.3963	28.6651	10.0505	19.8026	25.5438	33.8587
1015.99	25.6786	17.6145	34.7363	27.5654	9.7711	21.9948	28.5283	31.1749
1017.59	14.7573	14.7571	22.9399	19.5959	2.7737	15.4908	23.3002	22.5355
1019.19	3.1249	6.3278	7.5552	7.4838	-6.8135	6.5413	14.0096	10.9086
1020.79	-1.264	2.0279	-2.3956	-0.8642	-12.1107	2.6011	8.1512	2.8205
1022.39	1.1073	1.4533	-3.5594	-1.0276	-12.1504	3.9603	10.2894	0.0638
1023.99	9.7775	5.595	3.5472	5.9949	-6.1516	10.0949	17.3581	4.8093
1025.59	24.2425	16.7173	18.6525	18.6072	6.7563	20.8242	30.9815	16.4097
1027.18	39.713	31.3882	36.3512	30.821	22.9914	31.1773	42.9983	27.3712
1028.78	53.295	48.4198	54.0101	41.5792	39.5397	42.7163	54.4448	34.6279
1030.38	61.2077	63.1998	64.7379	47.4277	51.0645	51.0592	61.2161	41.0086
1031.97	59.7764	69.1914	66.0447	46.7899	56.0131	52.2528	58.3159	42.0711
1033.57	49.8676	66.8454	58.5511	39.4868	51.9538	44.4929	46.2723	38.0486
1035.16	30.3582	49.4432	38.5656	23.6636	37.0857	28.5555	26.6204	23.6122
1036.76	12.6162	30.8501	20.0402	10.3124	22.7628	14.9519	11.2597	10.5516
1038.35	4.7897	19.7181	12.4012	7.6608	14.2869	11.6369	7.6895	5.9832
1039.94	7.4413	17.3973	15.96	13.7132	13.5505	18.6084	13.4623	10.914
1041.54	22.7528	27.5741	32.0288	29.7464	24.5601	35.6237	32.1731	24.9706
1043.13	45.0636	44.1858	56.5506	49.4223	42.1888	58.0084	57.242	43.7911
1044.72	73.2384	67.5326	83.8438	72.8834	66.2299	85.5153	87.6816	64.5409
1046.31	100.469	93.9088	109.178	94.4681	89.9719	109.409	116.732	87.6142
1047.9	122.253	114.567	127.272	110.458	108.675	125.054	138.812	107.105
1049.49	133.584	126.67	135.008	119.718	118.299	130.156	150.178	118.381
1051.08	114.404	105.663	112.666	102.909	98.9094	108.498	133.11	101.032
1052.67	87.9211	78.4097	84.892	80.7781	73.9917	79.8087	109.595	78.9502
1054.26	64.9292	56.6033	61.8118	61.9329	50.8424	56.3545	86.478	60.6176
1055.84	49.5766	41.4811	51.9674	55.0094	34.3062	41.8118	71.7219	51.6194
1057.43	32.6304	24.609	31.3629	35.291	16.5462	28.938	42.7701	29.4795
1059.02	21.9994	12.553	16.991	17.3439	5.533	22.11	16.3684	9.0649
1060.6	22.9609	10.7833	15.755	12.4212	5.5211	25.3664	3.0114	1.4254
1062.19	36.7425	22.3016	33.8066	23.6588	16.3473	36.1808	9.1848	13.5588
1063.77	61.8756	40.0579	67.2753	53.5804	34.2064	54.5293	37.6334	46.085
1065.35	85.9461	57.9069	106.92	93.7239	53.7244	74.032	77.5659	88.7182
1066.94	97.771	62.7831	139.657	129.834	62.2058	83.4189	116.649	127.239
1068.52	113.737	74.373	178.811	171.821	77.2218	94.9833	166.343	174.113
1070.1	127.791	88.0346	213.629	210.937	91.7774	106.546	213.645	217.592
1071.68	136.717	98.2709	237.877	240.7	104.207	114.98	251.128	245.162
1073.27	117.431	83.3775	201.575	208.465	93.5816	100.508	224.265	209.027
1074.85	98.0156	70.6558	159.383	168.284	87.8231	84.6721	187.877	162.149
1076.43	79.6785	58.2295	116.309	125.012	86.7137	69.2377	144.561	112.839
1078.01	67.0921	50.8216	81.7383	89.1251	94.9007	58.8812	105.457	70.1189
1079.58	60.0551	44.0016	54.7386	64.2672	107.557	51.5111	75.0798	40.0158
1081.16	53.6998	39.282	35.2796	48.6546	124.728	45.9938	50.6267	22.8046
1082.74	50.8787	35.4557	24.5492	42.1887	139.808	40.6572	36.2978	18.4398
1084.32	52.9021	35.3261	24.2997	44.1387	151.194	37.5378	34.1324	27.1727
1085.89	51.4456	33.2735	24.4275	47.9417	150.946	31.2636	34.2378	37.7987
1087.47	47.467	30.6703	23.81	46.799	140.086	24.6042	35.6023	43.6591
1089.04	39.7788	23.2491	7.1859	28.2235	115.183	14.4379	20.8778	31.8809
1090.62	37.8556	22.8617	4.249	19.6679	92.4692	11.9966	19.6274	29.6929
1092.19	34.8251	20.1704	5.2654	9.9264	67.0424	12.2464	17.5398	26.6641
1093.77	32.5558	18.8605	11.9687	6.5003	46.3039	18.201	17.4465	25.2306
1095.34	33.0447	16.4077	18.0869	5.8974	29.3403	22.6084	18.7108	26.1013
1096.91	31.1264	12.1228	20.0188	4.5178	18.4486	23.2611	17.0434	26.5631
1098.48	31.0746	7.875	20.1228	4.4944	12.4303	23.0713	16.9089	26.6118
1100.06	32.2628	5.9501	19.8163	7.5295	9.795	24.4677	21.2865	26.6338
1101.63	28.78	4.3809	15.871	10.5705	7.6025	19.0962	22.5852	21.851
1103.2	28.247	8.5166	15.3767	15.728	9.1336	17.0856	30.43	18.9598
1104.77	34.251	17.0052	16.2643	25.6478	13.4314	19.153	41.5305	18.657
1106.33	32.1835	19.7875	14.0095	29.0701	14.2106	19.7316	47.7451	15.8105
1107.9	31.8978	22.2899	15.3051	32.4821	14.8905	23.5128	53.7074	16.4548
1109.47	33.8271	25.5812	18.1492	37.9516	18.3692	31.4889	57.9018	21.7445
1111.04	38.267	26.607	19.0325	40.3434	21.68	36.9651	60.3808	29.1343
1112.61	40.143	24.7981	16.9387	39.0872	24.3759	39.6955	59.3926	36.9048
1114.17	45.6321	28.202	19.8796	42.2094	31.4543	47.933	61.1313	48.429
1115.74	54.3684	37.145	27.9065	49.2022	39.8233	58.3605	66.0857	61.2388
1117.3	56.0817	44.9644	32.6373	50.3594	43.4782	56.6327	60.4792	65.9623
1118.87	55.0326	51.6629	36.1606	48.1261	43.2146	53.2454	54.6081	67.0894
1120.43	50.0797	53.2442	36.5801	43.7922	38.6308	47.1726	45.1687	65.1465
1121.99	35.8061	44.0704	30.5748	31.6688	27.5026	34.8002	29.5487	55.4977
1123.56	27.5889	35.4015	28.2676	23.9511	19.1702	25.1421	20.2812	46.6324
1125.12	18.3228	22.8157	20.4444	14.4916	10.1229	15.2432	10.2264	34.2067
1126.68	7.1381	7.3329	8.2917	2.1346	-0.3274	3.4033	0.1869	17.4208
1128.24	-0.1063	-2.6525	-1.6091	-4.6555	-7.4164	-3.1607	-3.3486	5.0378
1129.8	0.1678	-2.4492	-2.4684	-1.6646	-5.6921	0.1883	1.8536	1.1771
1131.36	4.9804	4.0396	1.2894	3.7887	-2.55	5.9584	10.7015	-1.0645
1132.92	8.629	14.828	4.6221	6.4225	0.4034	8.151	16.4939	-1.288
1134.48	13.5315	29.201	10.3418	10.3628	4.6942	14.455	24.6952	3.4823
1136.04	20.076	43.689	20.3989	18.1803	11.4972	23.4286	32.9612	14.7106
1137.6	29.5792	54.7433	31.2099	27.4473	19.7247	31.1176	41.6192	25.5223
1139.15	45.5688	66.2069	46.8186	41.485	32.4158	41.4542	53.9641	39.8999
1140.71	58.2245	70.9657	54.7359	52.0089	43.6088	47.2755	59.869	48.6837
1142.27	66.2255	72.0044	58.1102	57.8551	54.3452	51.1095	59.6331	53.5523
1143.82	76.1755	73.9674	62.459	65.5981	65.7357	56.6693	61.4303	60.3677
1145.38	78.7403	69.898	61.5635	67.3307	73.7931	59.3031	59.9782	64.0737
1146.93	71.3401	57.5902	51.567	57.1536	70.0921	54.0716	50.3666	56.1073
1148.49	58.5456	46.3571	37.8692	41.4883	61.3165	45.1203	39.8859	47.7231
1150.04	45.7306	37.9186	25.9557	25.8382	50.4676	38.3165	30.135	40.2072
1151.59	35.6552	32.2807	18.2662	14.4413	39.3052	32.022	23.359	35.7377
1153.14	32.1241	29.9955	14.7815	8.8514	29.0602	27.0045	22.0815	34.1848
1154.7	32.7519	33.0318	18.9054	10.3153	21.7286	23.5944	24.0495	37.2665
1156.25	35.9586	38.7736	26.3398	17.2913	18.9614	20.7039	28.2261	41.0231
1157.8	38.4366	46.319	37.1349	25.6765	22.2559	21.7623	32.8725	47.6742
1159.35	41.6483	53.6758	49.8707	37.4779	27.6244	24.8399	41.0497	54.801
1160.9	35.5486	54.1947	56.7274	43.0675	32.001	26.6096	46.2864	57.8973
1162.44	26.5075	49.8336	60.2714	43.4446	34.1101	27.3906	47.4354	54.5176
1163.99	14.8634	43.8703	58.8736	39.2953	32.742	26.8769	47.4868	46.8679
1165.54	7.0494	37.6267	54.8987	33.7267	29.7275	28.9389	46.0109	38.1726
1167.09	3.684	34.0461	46.2342	28.3098	25.9574	28.9326	44.5675	28.1875
1168.63	6.6802	34.5424	36.7571	26.7821	23.2152	29.9824	45.4609	22.3886
1170.18	12.9852	38.563	31.5019	30.9754	22.604	31.5517	47.2599	19.9483
1171.73	26.0534	45.651	31.6179	41.5689	27.1941	37.4439	54.1879	23.4934
1173.27	39.2751	52.5687	35.2305	53.5906	36.9887	47.0837	61.213	32.7271
1174.81	48.0353	56.1173	38.9721	63.2047	43.9281	54.1806	64.1586	40.0637
1176.36	52.8935	59.2518	48.0767	69.1972	54.1096	63.8888	66.4811	50.4767
1177.9	58.8329	62.3382	60.9372	74.0384	66.5068	73.5737	65.9966	61.7498
1179.44	58.1665	60.2472	68.4077	71.138	70.0416	78.2378	60.0513	66.3737
1180.99	58.7717	59.4645	73.6163	66.4564	70.0589	81.4998	55.2449	71.7825
1182.53	61.0212	62.8095	75.3792	60.5406	69.1933	80.1222	52.8095	73.7829
1184.07	63.741	65.5425	74.5385	56.2948	67.0611	76.4458	53.5478	74.8801
1185.61	66.508	66.2477	74.7704	54.786	63.0247	71.6118	56.3388	73.2326
1187.15	73.447	67.4726	76.1104	57.9667	58.7508	68.0152	63.4552	72.9387
1188.69	76.5436	65.5167	76.2478	60.4904	53.4568	62.736	68.8252	71.7449
1190.23	73.1905	59.2954	72.2197	58.2247	43.5042	52.6773	68.7187	65.5367
1191.77	72.1544	56.2357	74.0298	58.2615	40.5049	48.8901	72.5403	66.1818
1193.3	72.353	52.6956	74.3313	60.4	40.5229	46.1275	74.8225	69.276
1194.84	67.4424	45.8023	69.2876	57.9361	37.2911	42.509	73.7144	68.8012
1196.38	62.692	40.182	63.5751	53.8591	34.3657	38.5086	73.9359	68.005
1197.91	56.5278	33.7626	57.36	46.8419	33.032	32.4468	70.8221	62.2464
1199.45	49.3764	23.9416	49.8179	39.0941	31.3982	27.0569	64.8052	51.9895
1200.98	41.9991	15.1732	44.2991	30.6841	27.9893	22.8322	54.8619	39.9817
1202.52	34.6475	10.0172	39.1106	22.7428	21.8724	16.7384	42.3459	27.3998
1204.05	22.341	3.5358	30.8298	11.0008	10.7588	6.34	23.9447	11.7404
1205.58	11.8979	2.0976	24.3392	1.6826	1.5061	-1.4594	8.0881	0.7248
1207.12	9.7031	8.1453	24.2998	1.0087	0.453	-0.6293	0.508	0.7244
1208.65	11.991	18.0379	25.5639	8.0629	5.0796	4.6494	-0.4802	8.0449
1210.18	14.0038	27.9032	26.1512	15.1572	12.3644	12.1898	1.9368	16.9341
1211.71	21.0261	38.5736	31.7811	24.5006	22.6031	23.7944	12.674	29.8433
1213.24	31.9501	47.1762	40.3723	35.1177	36.1781	38.0765	25.2823	42.8888
1214.77	44.7323	54.69	50.3277	46.6764	50.0556	54.6444	40.5987	55.6643
1216.3	55.0918	60.172	58.9853	54.0822	59.2686	67.9704	53.9027	67.4138
1217.83	57.0156	59.6481	62.0354	53.9962	59.7348	69.9766	60.3079	69.8954
1219.36	48.7813	50.2733	57.3765	44.2198	49.0166	60.5016	56.693	61.903
1220.89	39.3844	43.3462	54.014	36.9303	40.6273	51.2823	53.8201	55.2579
1222.41	28.0649	35.0422	48.5552	29.4248	31.3299	38.2446	47.5321	46.075
1223.94	14.363	27.2429	40.4059	23.7847	23.1455	23.0162	41.5228	36.7434
1225.47	1.9773	20.2083	31.7633	17.3802	16.9676	10.6617	35.7343	26.9404
1226.99	-0.0854	21.5987	30.998	17.3891	17.7707	8.6609	37.4755	23.837
1228.52	5.7195	27.9636	32.2839	20.8074	23.0183	12.4708	40.4822	22.8064
1230.04	16.7418	40.5005	35.9518	29.6407	31.7245	22.0594	47.4232	27.1504
1231.56	32.3376	54.2772	39.418	39.8755	40.0025	33.9536	55.3562	34.1321
1233.09	46.0522	68.3335	43.9365	50.4487	47.8089	45.6905	61.4111	40.8226
1234.61	57.4317	80.0601	48.483	59.8639	53.4265	55.6909	63.6082	46.7275
1236.13	65.8066	88.9095	52.3818	69.4858	60.5046	65.2857	64.1139	54.9233
1237.65	65.9114	87.0464	50.6355	70.6084	60.1817	64.6282	58.3198	57.0692
1239.18	58.0917	77.0136	45.1085	64.8876	54.6615	57.1276	50.8777	54.6836
1240.7	54.2265	68.3755	45.3382	60.3834	52.034	54.8784	46.9673	54.5115
1242.22	37.3	45.6514	33.7847	40.804	36.0701	39.5037	29.9664	39.88
1243.74	14.1977	16.519	13.279	13.4021	11.7986	15.7068	7.7615	15.5107
1245.25	-0.9052	-2.4006	0.2045	-1.9256	-4.7323	1.892	-4.0053	-0.5122
1246.77	1.0998	-3.8971	-0.3232	-0.584	-7.6751	3.7389	0.205	-2.5476
1248.29	15.2536	14.499	13.1169	18.7838	5.2696	21.3439	18.3982	11.4358
1249.81	46.0449	51.809	42.7293	56.044	34.5946	53.4701	51.4683	42.3513
1251.32	83.5661	96.6008	79.4091	100.998	73.548	93.5968	93.5162	85.4225
1252.84	127.414	146.613	123.401	151.379	120.764	137.941	142.192	136.225
1254.36	169.762	194.069	169.822	198.819	168.397	180.91	189.568	185.318
1255.87	206.495	232.981	209.397	237.014	210.221	216.847	226.043	226.249
1257.39	198.049	223.463	202.453	226.471	207.158	205.37	216.19	219.413
1258.9	174.675	198.806	177.698	198.481	187.407	177.848	190.535	193.93
1260.41	147.291	173.378	149.767	170.71	164.506	149.582	161.315	163.271
1261.93	117.405	145.898	115.455	140.236	134.966	117.055	126.344	126.603
1263.44	82.3559	115.663	75.0831	106.608	98.2701	79.5146	85.5647	85.4043
1264.95	56.4909	93.1561	43.5709	81.1621	65.1917	49.885	53.218	52.1472
1266.46	35.4142	74.0726	19.0824	60.2135	36.8798	28.6757	29.1605	27.1372
1267.97	29.8944	67.1531	11.4772	54.9292	25.1569	22.0475	20.1253	18.971
1269.48	33.7945	65.6255	17.5821	57.1994	24.152	25.5782	21.7229	20.2129
1270.99	42.6896	65.0164	27.5372	60.6542	29.7902	33.1824	28.9467	27.4077
1272.5	43.7532	54.7652	30.179	54.8091	29.2172	33.3302	30.0572	26.9702
1274.01	52.868	54.5543	40.9364	57.5434	38.7736	43.1491	40.2619	36.3028
1275.52	60.2041	59.6236	53.2288	64.4837	51.6587	53.4364	52.3876	44.8882
1277.03	60.7391	57.815	56.6521	64.621	55.48	55.2569	53.8787	46.6479
1278.53	51.5568	49.0167	48.0727	55.618	47.7692	46.9563	45.9675	39.0232
1280.04	41.5944	41.7452	37.8617	47.5779	35.9618	38.262	35.8202	29.1952
1281.54	28.4549	34.4551	26.5142	35.6807	22.3423	27.3676	22.29	15.9302
1283.05	20.6285	30.7084	18.5163	30.8451	14.3559	17.1024	11.6392	7.6242
1284.56	16.0803	27.8888	13.9149	26.5531	8.9301	8.5445	3.5678	0.639
1286.06	17.6193	29.0624	12.6317	27.5534	9.6035	5.2737	3.0127	-0.3449
1287.56	21.7634	32.9107	15.197	32.2322	13.8932	6.3303	5.0393	2.1078
1289.07	25.7847	37.1425	17.3757	36.8462	18.5438	8.593	9.9263	7.5859
1290.57	25.8583	40.2897	18.0001	37.6387	21.8826	9.7738	13.806	10.3143
1292.07	22.5087	37.0376	15.3627	34.1263	20.6806	9.306	13.9946	12.8637
1293.57	13.3177	28.5961	6.3515	23.2545	13.3039	5.1558	11.8551	10.8362
1295.07	5.8376	21.8153	0.1389	14.2285	6.6568	3.3145	8.4431	10.2894
1296.57	0.4116	15.9322	-1.8578	4.7257	1.2222	2.2551	5.1368	9.575
1298.07	0.3594	12.179	-0.1577	2.7836	0.7959	2.4565	5.6137	14.2013
1299.57	0.3951	7.0518	2.0352	-1.266	-1.4883	0.3556	3.2341	14.9641
1301.07	2.7417	4.0344	6.8074	0.2336	-1.0202	-0.0664	3.6067	15.9138
1302.57	4.2766	0.8524	11.3183	1.2693	-1.359	-1.4902	0.8604	14.9271
1304.07	7.8025	0.1295	16.9423	3.594	-0.1882	-0.6597	0.9179	15.4071
1305.57	10.4521	0.2038	20.6598	4.0704	1.2142	1.3642	1.4936	12.4844
1307.06	11.1046	-0.261	23.8171	6.1867	4.5128	3.9836	4.3767	9.9234
1308.56	12.7541	1.9419	26.3113	8.1607	9.9876	8.3998	9.6157	8.2115
1310.05	18.3134	9.4878	31.5141	16.1574	19.9865	18.4388	19.1081	11.8893
1311.55	24.1215	16.2329	35.487	24.5464	27.0563	28.0355	29.5728	14.627
1313.04	31.3614	24.8733	39.5679	34.3785	35.3875	38.4296	42.1552	21.2266
1314.54	32.9172	29.1114	38.6038	37.312	35.8544	41.554	46.3297	21.8915
1316.03	32.0435	32.2709	36.8858	39.1516	33.5151	42.8508	49.4633	22.1149
1317.52	30.4999	35.5	33.3838	37.4631	28.6406	42.83	50.3272	22.8255
1319.02	29.74	39.3075	32.6003	36.1976	25.7912	43.931	51.8773	24.6646
1320.51	23.3766	36.8088	25.3874	29.7971	18.7622	38.9831	48.4759	20.4671
1322	14.5243	31.4421	19.6557	23.572	14.3366	33.2171	43.1755	17.9067
1323.49	12.3096	28.9168	17.8461	21.4367	14.9257	30.5779	38.9402	20.3539
1324.98	12.1744	26.3339	16.4522	21.0384	18.5974	30.3432	37.1033	24.6275
1326.47	12.1551	19.9823	12.7016	18.4061	19.2497	27.4113	31.1691	24.8266
1327.96	18.5892	17.4835	15.521	17.1059	23.9773	28.9201	28.2989	28.5484
1329.45	24.6386	14.455	18.473	14.3223	25.7526	28.4314	21.9432	29.7597
1330.94	31.7713	12.0412	23.5021	11.1315	26.1328	30.5808	18.8733	30.3002
1332.42	39.4232	14.6233	31.0516	8.2751	27.7843	34.511	19.9653	30.4691
1333.91	44.5219	18.5088	38.4558	6.8723	30.9361	38.4676	23.2138	29.4865
1335.4	41.5329	16.5626	37.3777	2.6967	28.9556	36.3567	22.9088	22.2973
1336.88	36.6683	16.0894	35.9698	-0.3469	29.4475	36.6176	24.3839	19.4215
1338.37	33.715	17.7063	33.3394	1.7151	30.7219	37.6431	26.6957	18.4012
1339.85	28.0607	20.2287	28.2587	5.3095	33.3015	38.282	30.8324	17.9495
1341.34	24.4031	23.6334	23.5008	12.1107	37.3381	37.9482	33.397	18.0232
1342.82	26.9987	30.8802	26.6316	24.6541	43.8176	42.9001	39.8772	22.4257
1344.3	28.2251	34.9706	27.3699	35.8642	46.62	44.8804	41.4229	24.0928
1345.79	30.1171	36.6278	28.4886	44.4877	46.445	46.6923	40.7529	23.3296
1347.27	29.2995	37.7189	29.1087	49.4779	44.0639	44.0512	39.8528	18.3505
1348.75	27.4424	37.5992	28.499	51.3101	41.7449	40.3893	37.6753	13.9242
1350.23	24.5045	33.594	25.9989	49.4196	38.0808	34.1779	33.6832	7.0137
1351.71	20.9003	31.4759	22.6882	42.0458	34.7768	28.2729	30.7153	3.0149
1353.19	18.7704	29.9417	19.6241	36.2996	31.6306	22.8115	27.8732	-1.2481
1354.67	18.1455	32.2203	20.3094	32.0059	32.2352	20.7445	29.5377	0.316
1356.15	22.4945	36.4324	22.9255	30.0454	37.1946	21.268	32.6144	5.1148
1357.63	30.1962	42.7355	29.8939	32.4091	41.9778	28.9237	39.5705	14.4137
1359.11	37.8783	46.9077	33.4167	34.406	46.0247	34.9769	43.0926	23.0655
1360.59	44.9406	48.1283	35.0026	37.0359	47.9878	39.1421	45.5178	28.2531
1362.06	46.4486	43.7108	31.9425	37.8397	44.6766	38.5752	47.3076	27.7604
1363.54	48.5612	41.5442	31.0783	40.7933	42.6178	40.0555	49.2599	29.6159
1365.02	49.9683	38.6604	31.1725	45.3532	39.007	39.8896	50.3694	28.096
1366.49	47.4831	37.9249	30.7417	47.8159	34.2653	37.8741	51.6661	24.0617
1367.97	45.2684	36.9049	33.6512	54.4516	31.9838	38.3054	52.6299	20.8317
1369.44	43.6887	38.6364	40.07	60.3527	31.668	40.8055	55.4941	21.1052
1370.91	43.7307	41.3954	44.3482	64.2662	34.0109	42.7674	58.4115	22.023
1372.39	48.5233	49.0503	51.7638	68.7903	38.5618	49.6679	65.6406	31.4988
1373.86	55.4074	56.269	56.5702	71.3785	45.3778	54.5105	70.3534	43.455
1375.33	61.7854	59.8341	58.0159	71.1192	51.4827	55.4672	74.5296	53.3146
1376.8	65.2387	59.1189	53.9129	66.9047	53.4693	53.0436	74.2784	60.9359
1378.27	70.5871	62.5428	51.0912	64.0297	55.3877	50.1928	73.3021	69.3495
1379.74	73.2876	62.9146	46.1794	61.4956	52.6137	43.5616	67.4914	70.918
1381.21	71.7453	60.9662	39.71	56.8744	47.608	34.7545	60.5354	65.1111
1382.68	66.6073	52.9844	31.8122	52.7885	40.5047	26.1902	49.3456	54.1759
1384.15	60.0247	43.6089	22.0549	45.9697	30.7134	17.028	36.9806	36.3966
1385.62	54.7292	34.6106	10.7555	39.0057	24.4594	10.063	29.3853	18.5025
1387.09	54.6105	30.1161	3.9207	32.6296	22.7057	10.0638	29.4792	8.4476
1388.56	56.792	27.301	2.097	29.8714	25.003	16.7433	32.9984	3.5413
1390.02	61.2982	28.6497	5.0403	29.1922	31.0455	26.9533	42.24	4.1937
1391.49	65.212	32.5935	8.959	31.3289	36.0761	36.5791	49.7304	8.8225
1392.96	72.161	44.0063	19.3627	37.8247	42.7939	47.599	61.9925	19.7175
1394.42	76.9381	56.176	32.0854	47.1016	47.5384	56.3046	71.0859	31.8151
1395.89	76.7255	65.4712	41.5217	51.7238	47.7048	58.9584	76.0363	38.3733
1397.35	72.3122	70.5	46.6555	54.2134	43.9563	56.8862	73.9747	41.1695
1398.81	65.1431	70.8743	46.9437	51.9393	35.8372	49.3056	66.0177	37.4435
1400.28	57.0898	66.6295	43.4464	45.7393	29.1801	39.8748	58.7255	33.244
1401.74	46.1701	57.0866	36.602	34.3421	21.7922	29.4373	48.748	26.9832
1403.2	33.757	44.0973	29.484	24.3974	14.1795	21.2638	35.2684	20.2831
1404.66	20.6009	30.6154	19.5638	12.4278	5.65	11.5121	20.6886	12.4701
1406.13	7.6616	14.5607	7.5448	2.8366	-2.7818	1.0174	4.2867	4.5647
1407.59	1.9105	4.5163	1.7794	-0.5422	-4.6002	-0.7719	-0.9475	3.5105
1409.05	-0.4391	0.8681	0.2895	2.7877	-1.7651	2.4957	-1.769	7.2758
1410.51	0.1143	0.1394	-1.5255	5.5855	0.3504	6.2808	0.6662	8.1808
1411.96	5.7785	5.8263	1.4048	13.7272	6.984	14.8476	10.5285	13.9428
1413.42	13.1341	14.3395	6.9732	22.7549	15.3733	24.6965	24.2119	20.5682
1414.88	22.4406	25.5697	15.316	30.7912	25.973	36.2914	42.1378	28.8707
1416.34	26.7464	33.6102	20.983	34.2167	33.6953	43.8329	53.6398	33.2241
1417.8	28.7143	40.6506	26.9539	36.4719	37.0443	48.3354	58.4406	36.8437
1419.25	27.1754	44.5622	30.3268	32.3378	34.5383	47.3809	56.9797	35.9946
1420.71	23.931	45.4499	33.5258	28.0875	32.7375	45.7107	53.5534	36.0691
1422.16	24.569	49.5966	39.9287	27.9555	34.6983	48.0894	54.0362	40.2604
1423.62	23.9899	55.6069	45.4749	28.2485	37.0465	48.0836	50.8342	44.66
1425.07	24.2794	58.6829	48.3867	27.0485	35.3942	44.6792	44.6285	44.2246
1426.53	26.5538	63.0112	52.201	29.0872	37.0647	43.2079	43.4593	46.8602
1427.98	27.3359	66.6805	53.2697	31.8734	39.7591	40.671	42.4775	49.3493
1429.43	28.6236	68.8964	52.6412	33.2743	41.3908	37.7277	42.4257	50.3887
1430.88	25.6038	63.8409	45.416	31.3798	38.6858	30.406	37.0433	47.52
1432.34	19.8059	56.4791	37.3706	28.5081	31.9477	23.4503	30.7308	44.7168
1433.79	13.7228	47.5688	29.4121	22.9041	22.7911	17.5984	27.0637	41.1929
1435.24	7.2648	41.1191	22.8933	18.7864	16.6217	15.4168	27.8755	42.5986
1436.69	4.6228	37.8975	18.8976	17.2085	13.3601	15.9235	29.4437	47.021
1438.14	1.8852	36.4783	17.4699	14.2578	11.7563	16.945	29.5051	53.0328
1439.59	2.6772	36.8585	19.958	13.6748	10.9368	20.3133	29.4036	57.6837
1441.04	7.2097	41.1123	26.3181	16.1341	15.8289	27.2475	33.0899	64.1484
1442.48	9.697	45.4422	31.7908	18.4292	22.6548	32.3801	34.8139	68.3105
1443.93	12.3322	47.9218	37.6742	17.9631	27.7647	35.6392	36.2904	68.0656
1445.38	12.6685	45.0888	38.3755	14.0256	28.7909	35.5184	34.7394	61.1852
1446.82	10.28	41.4501	38.2902	8.3298	26.6204	34.6956	33.5127	51.6582
1448.27	10.537	39.3952	40.2794	3.3451	23.4367	35.3486	37.0402	44.0268
1449.72	9.2441	37.5628	39.7097	-0.7672	18.3494	35.4562	40.7238	38.1407
1451.16	10.7473	36.6183	39.9237	-1.7885	15.2496	36.1561	43.587	34.4532
1452.61	14.3556	38.0667	42.7075	0.5831	15.1329	38.4901	46.565	35.7095
1454.05	19.9048	42.8007	44.8462	8.6987	17.3554	41.5194	48.5208	37.5151
1455.49	27.3122	59.3799	46.602	25.3773	24.6209	49.3793	49.3921	53.2407
1456.94	21.6087	38.1716	35.8294	18.283	22.5577	32.8162	37.762	33.148
1458.38	13.0533	9.2921	21.7899	5.9157	14.2936	11.4062	22.1099	7.2326
1459.82	4.3074	-7.7001	6.0142	-1.6742	6.3081	-3.1017	6.5275	-8.7706
1461.26	-1.7434	1.5425	-2.5211	4.0076	3.8974	-3.4169	-2.0072	1.811
1462.7	1.9748	43.5687	0.3705	28.5193	10.3305	18.1741	3.5659	47.5608
1464.14	12.7185	112.7	9.4953	66.9832	20.3865	56.0554	18.3807	118.773
1465.58	33.4717	204.153	28.8036	117.506	38.4822	107.953	42.4504	210.074
1467.02	61.7284	303.269	53.0162	174.321	58.9881	164.496	69.7048	308.286
1468.46	90.7118	393.175	75.883	227.188	79.1528	215.699	95.6353	395.208
1469.9	115.661	452.142	93.0483	264.21	93.3144	249.309	112.513	453.904
1471.34	112.792	394.966	83.9477	233.396	79.6564	216.194	101.893	396.758
1472.77	101.837	309.973	68.81	189.441	57.6911	170.03	82.7884	313.445
1474.21	82.2176	214.052	50.6976	139.36	34.6165	118	58.142	216.665
1475.65	61.7878	127.063	36.6905	94.9283	18.7753	70.3053	37.7456	129.348
1477.08	43.749	60.3496	26.47	61.3935	8.7527	34.2749	24.3973	62.5271
1478.52	27.9538	18.4743	17.8111	36.6313	0.3614	10.6752	15.6467	16.0513
1479.95	18.675	5.7611	14.6281	26.8075	-1.3863	2.08	12.5921	-1.7218
1481.39	18.6918	16.4323	14.3745	30.1182	0.8428	6.5256	14.7962	5.3077
1482.82	26.0136	43.2959	18.2853	41.4672	10.1455	21.3126	23.9372	30.0725
1484.25	35.0213	64.639	19.9049	50.405	16.693	31.7436	30.7122	50.2786
1485.69	34.8507	52.86	12.7021	39.2753	14.2993	23.2251	29.6846	37.4791
1487.12	38.2732	53.991	9.8157	40.6514	16.8943	25.0006	32.3407	41.6371
1488.55	39.3037	53.4968	9.9417	44.5267	19.6024	25.6211	33.8043	45.7962
1489.98	44.1463	56.3188	14.0143	54.4838	27.7795	28.6531	39.3851	54.7422
1491.41	44.2979	55.3868	15.8875	63.9084	31.7768	27.4815	40.9036	60.9988
1492.84	42.15	50.9711	15.8671	70.3408	32.5187	24.7221	38.8525	62.7111
1494.27	37.5708	44.2942	13.8611	75.1788	30.183	19.438	33.0229	61.3574
1495.7	40.0096	41.9046	14.6099	79.6114	29.9636	19.1664	31.2639	61.8095
1497.13	41.1138	41.9715	13.1687	80.1943	28.5043	19.0429	29.4441	59.3114
1498.56	41.3395	41.6767	9.9761	76.342	22.5685	17.5526	23.7287	51.3708
1499.98	46.6792	47.8901	11.9214	74.3905	20.8856	24.5832	22.6879	47.2342
1501.41	57.0009	56.6946	17.1883	78.1901	23.5681	36.9033	27.305	48.7861
1502.84	67.9957	68.4118	28.3552	85.3235	27.3381	52.6471	35.8743	54.6406
1504.26	83.8376	82.9049	44.7274	98.739	36.4723	72.0696	50.3646	65.361
1505.69	96.5435	94.2463	60.6773	114.796	45.35	87.6276	63.7709	77.2815
1507.11	108.085	101.748	75.1591	129.92	54.6393	99.5161	77.1246	89.2759
1508.54	112.298	104.703	83.5836	139.084	60.8889	103.655	85.8694	95.6595
1509.96	116.125	106.94	89.0107	143.486	67.8603	103.362	92.007	101.717
1511.39	104.307	96.4073	79.1586	134.118	63.3761	85.8884	83.4699	93.1197
1512.81	91.7555	82.0266	66.9994	118.647	58.1622	66.1004	70.4621	80.9079
1514.23	82.424	70.5973	55.5921	102.39	54.2547	51.1997	57.9349	71.6923
1515.65	73.1098	59.0132	40.0741	86.4236	47.2726	37.4438	45.997	64.166
1517.07	63.9653	51.8471	28.9976	72.0903	39.6074	28.1652	35.8714	58.3665
1518.49	58.496	46.1186	20.9365	62.2913	32.2193	23.5773	30.3484	53.7741
1519.92	54.8752	44.672	16.2246	58.6368	25.7608	22.6715	29.0961	52.6123
1521.34	50.7115	42.597	12.9668	54.797	18.7541	22.2849	29.9724	50.5955
1522.75	42.9478	40.7445	9.584	49.8059	11.297	20.6989	28.0706	45.7954
1524.17	34.0808	35.8266	5.9313	43.0271	3.4264	15.6163	21.6725	39.0334
1525.59	22.2184	27.2451	1.407	35.9725	-3.4724	6.3875	11.3285	28.022
1527.01	18.2825	23.8078	3.0302	32.0261	-1.516	6.4822	6.9878	21.9658
1528.43	14.8753	19.8079	4.1671	26.6991	0.715	5.5158	0.2609	16.0311
1529.84	15.327	17.4009	4.8023	23.7674	5.3014	5.3597	-2.9417	12.6479
1531.26	21.6208	21.5367	11.1653	24.8064	16.0821	11.4053	-0.254	14.4964
1532.68	30.4782	27.7223	18.9569	27.229	28.5893	20.0097	9.6506	18.4822
1534.09	43.7062	43.0769	31.8791	32.873	44.8459	31.5369	26.4371	28.7275
1535.51	52.5225	54.6003	41.6817	34.0337	56.0294	38.492	41.0089	37.5102
1536.92	60.9763	65.9277	51.4927	35.8778	64.4649	44.2658	53.5323	48.8203
1538.33	66.6491	72.6936	57.5488	35.8554	67.9618	47.6715	60.6104	56.8823
1539.75	69.5801	78.625	61.6101	37.6743	68.4091	49.919	63.0746	63.5356
1541.16	68.4287	80.176	61.1536	37.6673	63.1465	52.5967	62.1542	64.4648
1542.57	59.1351	70.0815	52.9542	32.4937	49.1643	45.1824	50.2503	57.6422
1543.98	62.7856	68.0368	56.6164	42.3388	48.4562	51.6652	52.8659	61.6624
1545.4	40.0667	39.8876	33.955	26.0462	24.8268	35.4331	31.3126	38.9637
1546.81	11.5277	8.4539	8.4022	4.194	0.049	14.0511	9.2838	10.6947
1548.22	-2.0699	-3.4137	-0.6045	-5.3222	-7.6571	4.3385	2.4635	-2.094
1549.63	3.0226	3.4012	9.8596	1.9072	2.9382	11.6168	13.2127	5.4445
1551.04	40.6689	40.3419	51.3314	38.174	43.9274	48.5857	51.5483	44.261
1552.44	98.0843	99.9762	111.073	91.7398	102.901	106.555	105.973	102.463
1553.85	170.751	177.158	185.334	159.621	173.115	178.001	171.141	176.541
1555.26	248.809	260.334	263.816	234.177	247.59	257.214	242.77	254.163
1556.67	321.804	335.332	333.777	302.32	314.612	330.625	306.344	326.651
1558.07	377.092	392.042	386.344	354.915	365.985	389.089	357.344	380.779
1559.48	337.892	354.151	342.197	313.985	325.863	352.887	316.808	340.293
1560.89	270.391	288.4	270.942	248.284	262.085	286.084	252.036	272.503
1562.29	193.092	212.558	190.099	174.014	189.27	204.993	180.656	194.167
1563.7	114.504	132.47	109.155	99.4454	114.817	122.044	108.907	115.625
1565.1	53.5686	64.7688	46.9984	42.7928	56.5607	55.3458	52.7174	52.8486
1566.5	11.4645	17.4321	4.6965	2.8016	15.2886	8.8996	14.6656	11.3359
1567.91	-1.4481	-4.4785	-7.6006	-10.2539	-1.3277	-10.5376	1.7167	-2.2049
1569.31	10.7564	1.4205	7.164	4.4505	7.281	-0.4911	15.2691	9.5898
1570.71	42.6886	27.2985	40.2211	36.5167	32.133	32.4207	45.9964	41.7518
1572.11	73.0372	56.7198	74.7431	68.347	57.187	65.5389	77.0109	74.6596
1573.52	76.1236	57.9617	79.5517	73.5896	55.4649	69.6818	77.3873	80.176
1574.92	82.1427	64.4495	87.6754	83.9242	60.3841	76.1582	80.9428	89.9307
1576.32	83.8711	67.824	91.5133	90.2353	62.1705	76.7482	81.8262	94.4309
1577.72	75.0819	61.8458	85.2363	85.493	57.385	67.4217	71.1283	89.4115
1579.11	66.4006	53.7905	79.0531	79.0504	54.7936	56.6466	58.2178	82.0282
1580.51	57.142	46.9796	70.6896	67.1005	54.3501	44.8148	46.4749	74.4035
1581.91	49.9023	38.7563	64.0387	55.2837	53.6064	33.1667	36.1403	63.4462
1583.31	45.943	37.2786	61.4448	48.4997	55.1188	26.8392	32.1054	54.0391
1584.71	49.5442	41.5772	63.351	47.9443	61.5122	28.6269	36.0753	49.0435
1586.1	58.3837	51.8733	70.5995	54.7918	72.0935	33.4993	45.8037	48.9345
1587.5	72.6281	63.0635	81.5873	68.7646	85.2339	42.3984	58.916	52.0613
1588.9	83.2033	68.8843	87.4948	80.9324	92.6439	46.461	67.0398	52.5464
1590.29	91.4792	69.798	90.2152	92.2171	97.7184	46.5563	70.9196	52.4507
1591.69	93.702	62.7596	84.3781	96.2832	98.365	39.7059	66.4477	48.7389
1593.08	94.3126	51.1503	75.8063	96.5146	97.57	32.8008	58.8447	46.1572
1594.47	87.5824	35.8092	61.3445	87.9897	90.8814	21.466	49.5226	41.2679
1595.87	76.5091	19.4099	44.088	75.2594	77.5136	10.2438	38.6537	34.1212
1597.26	63.7632	8.329	29.4432	62.6379	63.5033	1.823	29.9587	28.5918
1598.65	54.9324	3.5298	20.5831	57.2112	53.7343	-0.1893	28.1203	26.264
1600.04	51.2936	8.6453	21.1758	60.8887	49.2665	4.4185	32.9955	30.7719
1601.43	44.6108	11.8248	22.472	62.4237	41.1678	7.1015	32.964	29.6821
1602.83	39.8233	15.7235	23.486	66.3033	34.1806	8.4087	29.7466	29.7064
1604.22	40.1324	19.9413	25.7314	72.2152	32.7534	9.5532	26.2322	32.0843
1605.61	51.0676	28.0981	31.8184	81.647	39.2001	16.6364	28.1121	39.9569
1606.99	73.6011	42.2966	44.8994	96.2988	54.416	33.7067	38.8537	56.18
1608.38	99.7661	61.1324	61.8772	113.689	74.4159	54.6396	57.5456	77.7306
1609.77	130.875	86.6529	81.8611	133.757	99.5903	82.0613	83.2731	105.915
1611.16	158.832	112.368	103.766	154.212	124.87	108.17	109.777	133.429
1612.55	183.464	136	127.831	178.64	148.368	132.641	137.651	158.926
1613.93	192.977	148.71	142.246	192.66	160.317	143.685	152.618	171.555
1615.32	172.714	134.344	133.283	181.147	145.175	129.852	139.712	153.862
1616.71	138.909	107.137	110.192	158.066	117.918	103.614	112.959	123.509
1618.09	96.4745	68.2123	75.8723	121.828	78.4858	66.3515	75.5252	81.241
1619.48	59.5558	32.1999	42.6909	86.4936	39.7592	32.5021	38.6152	40.871
1620.86	36.2939	8.5919	17.1537	61.5869	10.4572	11.5507	12.1042	11.4892
1622.24	26.2834	-2.8901	1.9262	48.937	-6.8664	1.9926	-2.4536	-2.5711
1623.63	31.7662	1.2427	-1.6682	49.1015	-9.2585	6.8361	-1.2505	1.0788
1625.01	49.0333	16.3852	7.3416	62.4468	0.8038	22.0622	12.0374	19.2569
1626.39	74.2171	38.9241	28.6312	88.006	21.8299	43.4999	35.9471	48.1459
1627.77	97.5146	58.8792	48.7822	110.223	45.8533	61.2364	60.1247	75.1248
1629.16	110.239	69.5803	63.3327	123.195	62.7466	73.9892	79.9668	93.2225
1630.54	111.876	70.4894	69.271	122.944	72.1568	76.9342	91.3412	100.686
1631.92	103.574	61.9165	67.2624	108.933	70.1116	69.3737	94.3669	94.694
1633.3	90.9249	52.2502	62.3645	91.3514	64.3101	58.5508	88.4315	84.5517
1634.68	75.3293	42.7253	53.6291	70.5593	54.1917	46.9928	76.8317	70.4344
1636.06	58.4281	31.5326	42.1104	47.1232	39.6196	32.9425	59.3014	53.6057
1637.43	39.221	20.5281	27.2655	25.4876	24.7496	19.2431	40.9716	35.2739
1638.81	26.2689	13.8411	15.1969	11.3874	14.102	11.2147	24.6158	23.0711
1640.19	18.1876	11.2324	7.9876	6.0539	7.7084	7.1057	13.9761	16.5817
1641.57	19.2186	13.305	5.8346	6.3527	8.5896	9.7826	12.9362	17.3099
1642.94	25.396	19.3874	8.6146	10.9617	12.2717	17.0904	18.6059	23.0491
1644.32	33.1554	25.1906	14.292	14.8917	16.7553	22.4633	24.2742	27.8422
1645.69	44.1425	34.1078	24.581	21.9259	23.1694	30.7306	35.3511	34.4006
1647.07	57.0317	45.4765	39.182	30.7834	32.121	40.2815	44.801	45.9298
1648.44	63.1359	52.3628	49.2474	32.0062	35.6972	45.0326	49.1718	53.5151
1649.82	65.9701	56.8959	56.4154	31.0309	37.5067	45.4499	48.7466	57.4098
1651.19	59.9395	54.5732	56.5671	29.3751	37.5677	41.028	44.221	56.7847
1652.56	52.9148	51.0815	52.8542	27.5286	37.8626	37.5559	37.1253	57.6679
1653.94	41.9136	45.8946	45.1589	24.4491	34.7895	33.0086	30.4376	56.8403
1655.31	30.8773	40.2011	37.7842	19.9797	33.2421	28.168	24.4163	54.5431
1656.68	20.1352	34.9142	30.0735	14.5975	32.4103	21.536	19.0172	50.3107
1658.05	13.4531	32.6039	28.0501	12.3729	33.2721	18.417	16.7606	47.8275
1659.42	10.3041	32.7906	28.5276	11.7955	35.5207	20.3131	21.4395	46.5928
1660.79	11.4586	33.7102	30.9019	9.7927	36.2697	23.8662	27.0071	46.6384
1662.16	8.4799	31.2301	30.8748	3.3858	31.9764	25.2762	30.3878	44.5765
1663.53	7.6595	29.1326	31.7408	0.1432	27.0653	25.2769	31.7304	41.3396
1664.9	4.3563	22.2375	30.0497	-2.7179	18.6233	22.9286	28.8799	36.8917
1666.27	2.5765	16.2059	27.0345	-4.7016	12.2714	21.4307	24.7577	33.1937
1667.63	0.3251	11.6473	24.0087	-5.5903	4.7618	19.2114	19.4499	29.9642
1669	-0.2461	6.4734	24.5015	-4.7633	2.7712	13.7182	11.4164	26.9716
1670.37	0.5245	2.5804	24.0204	-3.3642	4.2231	7.2122	5.4067	27.5504
1671.73	2.6701	-0.2908	25.2171	-2.2235	6.3736	2.7766	0.0965	31.8529
1673.1	7.3116	0.1413	26.0068	-0.4597	12.5072	1.1432	1.4394	37.2719
1674.47	13.5404	3.7487	27.0831	0.5901	17.97	1.5444	4.9061	43.8204
1675.83	15.8736	8.6833	28.5929	3.0138	22.0983	3.3601	10.1563	51.148
1677.19	19.0855	14.9206	28.7366	6.7917	24.7679	7.1999	13.7351	55.1237
1678.56	19.875	19.1743	27.5623	9.8284	24.3996	11.7875	14.2057	55.7041
1679.92	22.5253	26.0795	28.6602	16.8994	27.8643	19.8119	16.2686	54.9216
1681.28	28.2777	35.2679	32.6184	27.1537	29.7328	29.8461	16.5038	55.7503
1682.65	35.4509	39.862	38.5818	36.9364	31.9448	36.4788	13.3871	54.7846
1684.01	38.4629	39.9725	39.59	40.7027	30.5696	39.7961	9.5559	52.3661
1685.37	38.5619	34.8597	38.6476	38.1838	26.5179	38.9569	2.6182	48.1017
1686.73	38.866	31.1859	37.6947	34.4968	24.1936	36.9031	0.9344	42.9515
1688.09	38.1609	28.4135	35.562	27.6442	19.7969	34.3929	1.842	36.8186
1689.45	35.5626	25.4626	31.3365	21.3955	14.5922	31.0029	6.1193	29.9265
1690.81	33.7099	23.9666	24.9051	13.5453	9.499	30.2071	11.4096	21.8546
1692.17	31.4423	22.8445	19.1416	7.5081	6.1809	29.007	18.2748	14.3414
1693.53	32.811	24.4631	17.805	7.665	8.1327	30.0882	26.908	9.6905
1694.89	36.8587	26.6657	16.596	12.523	10.1685	30.3457	31.635	8.4602
1696.24	39.3086	23.4611	13.8895	17.3665	10.1053	25.4411	30.7389	5.2466
1697.6	37.5554	16.4575	7.497	20.9348	7.9035	17.5381	26.0572	1.2734
1698.96	37.1691	9.0381	3.1119	26.1399	4.9685	8.0254	18.1371	0.1094
1700.31	39.507	2.5031	0.4618	31.3267	1.4376	-0.1025	10.9185	0.1435
1701.67	45.3836	0.2792	-0.8633	37.3649	-1.2469	-1.4179	6.5889	2.5368
1703.02	54.6753	0.9472	1.0772	46.3933	-0.1479	-0.9993	6.2041	8.6078
1704.38	63.4494	4.2323	5.5969	51.2655	1.79	2.7265	8.0711	15.1369
1705.73	76.3614	14.9618	18.2744	61.1949	12.0646	13.4062	17.1451	27.4169
1707.08	83.545	22.2935	27.786	66.874	19.161	21.0203	21.914	34.2864
1708.44	84.8166	28.3728	31.037	70.2868	22.7964	25.9174	23.2679	35.8308
1709.79	85.3016	36.5952	33.8549	73.2425	24.5702	32.1017	25.5897	35.3808
1711.14	86.3984	48.3176	38.5716	80.4129	27.9898	42.9839	31.4365	37.1894
1712.49	95.4497	67.4513	50.9036	94.5141	35.0056	61.8095	44.1384	48.1064
1713.85	114.811	91.3675	70.0456	115.002	48.8883	89.3438	63.3035	67.0045
1715.2	142.25	122.958	97.1869	144.072	70.4712	125.113	91.2042	94.0564
1716.55	174.929	151.45	130.123	178.368	98.5366	155.049	121.275	125.106
1717.9	200.15	167.502	155.97	203.108	121.097	172.749	143.259	147.142
1719.25	221.62	175.976	175.103	224.499	141.273	183.256	158.331	163.731
1720.59	217.987	156.652	165.117	222.197	136.851	165.261	147.624	151.343
1721.94	200.051	124.19	139.409	207.202	120.153	133.757	124.716	123.252
1723.29	178.016	89.2339	108.174	185.555	97.6712	99.2234	96.9791	90.049
1724.64	151.289	52.7667	74.2548	162.428	73.5716	67.0128	67.6207	55.5392
1725.98	126.707	23.6104	43.7283	140.738	50.0107	44.0166	42.8577	29.7531
1727.33	109.512	4.6527	21.5686	125.724	31.2405	33.2051	24.7129	13.791
1728.68	101.106	2.885	14.9322	122.576	19.7198	34.9221	21.0947	12.1524
1730.02	102.739	10.0364	21.5584	128.666	17.76	42.9915	24.7899	22.3308
1731.37	104.792	19.2147	28.0485	133.159	16.0617	47.5874	27.9864	32.638
1732.71	110.671	33.1882	34.8334	140.354	16.6998	53.005	32.6737	43.7642
1734.06	109.506	41.6602	34.2711	141.347	13.4116	47.4927	32.4176	45.9588
1735.4	110.398	50.9938	37.5053	143.172	15.4904	41.9481	36.69	49.3412
1736.74	110.617	58.2475	37.3767	141.27	20.3791	35.7183	39.9223	49.1926
1738.08	105.945	58.6232	32.5649	136.246	25.5176	28.5129	40.9692	43.7131
1739.43	96.5245	53.9155	22.622	124.412	25.8447	18.5034	38.9107	35.9766
1740.77	85.1191	43.2846	10.9169	110.351	20.7644	9.6737	33.0771	24.0835
1742.11	74.2152	33.1979	3.8346	98.1116	14.1756	4.6897	30.5077	15.6468
1743.45	66.4377	22.6142	1.8688	87.9089	9.7687	4.1848	26.0205	9.7718
1744.79	58.7395	11.3014	-1.1389	76.7548	3.1386	0.8736	17.3207	3.2247
1746.13	55.0223	4.1544	-0.5667	70.3363	-1.8814	0.3102	9.0896	-0.0948
1747.47	52.1789	-0.0716	2.7947	65.9866	-4.6784	0.5427	2.4306	0.2587
1748.81	52.2714	-1.8648	9.2783	64.2751	-4.7859	2.4573	-1.0997	2.8202
1750.15	55.1398	0.6435	13.6323	65.1628	-0.6361	8.1644	-1.5189	7.1101
1751.48	61.1404	5.1536	18.1383	68.9759	6.4552	13.8823	0.0615	13.7849
1752.82	69.3404	12.0637	22.2079	73.6174	15.5472	16.9081	4.74	23.3093
1754.16	76.6299	17.0396	24.278	79.8125	23.3963	19.4395	9.8633	30.1639
1755.49	84.261	23.6066	27.8236	87.3602	33.4691	22.3275	20.4781	39.2238
1756.83	95.0895	35.2752	37.2964	99.6049	49.8212	29.737	35.1823	50.7695
1758.16	91.9891	33.2988	34.3574	95.5678	53.093	22.6683	35.8216	48.5417
1759.5	84.175	28.4795	31.7576	87.581	51.5629	14.1628	33.3743	41.7829
1760.83	71.6133	21.9296	26.5079	75.1412	46.5305	6.9608	29.35	31.5899
1762.17	59.9448	17.5087	24.1792	64.1164	42.1474	3.1052	26.2999	21.9376
1763.5	54.8521	21.2386	26.9094	58.9187	44.5326	8.5714	29.5593	20.5852
1764.83	56.2481	29.5425	34.8418	58.413	52.0488	17.5677	33.6025	27.1058
1766.17	66.3239	46.6169	51.5225	69.4248	68.928	33.0951	46.0615	43.8452
1767.5	80.5142	66.0332	70.8689	86.1225	90.1323	51.3434	61.6216	64.611
1768.83	104.767	89.8034	97.9955	113.271	121.153	73.7684	87.26	95.1538
1770.16	119.7	109.591	115.364	130.745	141.225	94.0328	103.025	114.486
1771.49	107.435	98.9732	104.288	117.531	131.243	88.1544	91.5653	103.067
1772.82	97.428	85.6994	96.3598	107.872	118.626	82.2865	83.6968	90.3602
1774.15	89.2885	68.9599	86.806	99.7958	106.352	73.7569	78.2838	78.0729
1775.48	86.5606	50.4107	82.6402	95.4147	96.4083	63.2876	76.5739	69.9994
1776.81	90.3425	34.4658	84.1718	95.2823	92.5171	51.4067	81.4217	69.7293
1778.14	100.074	21.5784	91.6383	98.6981	94.9109	39.4061	88.8599	77.3728
1779.47	116.09	17.512	106.693	111.766	107.462	32.0445	104.739	94.575
1780.79	133.483	18.8752	123.019	124.589	125.61	26.7183	121.226	115.499
1782.12	147.398	25.329	136.398	137.021	144.872	25.8413	135.989	134.815
1783.45	127.945	25.5938	118.662	116.85	131.688	19.3534	119.626	121.334
1784.77	93.3816	18.5689	87.0623	83.0226	104.573	7.0303	89.8055	91.514
1786.1	62.8212	16.6803	60.7962	55.2939	78.533	2.3862	64.1606	64.8019
1787.42	34.9403	13.567	35.0389	29.1813	54.6759	0.392	39.8658	40.0322
1788.75	13.5447	8.862	15.4324	7.0151	31.6522	0.7815	18.6192	19.139
1790.07	0.5343	3.4302	3.2436	-6.7803	13.5131	-0.3945	4.4742	4.4445
1791.4	-1.08	-0.0178	-0.4084	-11.9435	2.0143	0.9934	-1.2942	-1.595
1792.72	9.712	1.1759	4.4735	-2.8561	-0.6997	4.9754	5.0261	3.3166
1794.04	25.7157	3.5642	15.1209	12.0507	3.4689	7.4446	15.5827	11.961
1795.36	39.4539	6.2676	24.2035	30.4083	9.423	10.0935	26.6644	17.9517
1796.69	41.6906	6.8299	24.3534	39.6606	6.4997	8.9548	28.5819	13.1266
1798.01	43.8666	8.3929	27.465	51.2634	8.4495	8.8849	31.641	11.1077
1799.33	42.6111	7.6096	30.2323	59.9751	11.218	9.1459	32.3648	9.9718
1800.65	40.1044	4.5236	30.0364	64.5669	17.3585	11.0277	30.9608	9.685
1801.97	36.9841	2.5467	28.4533	64.7587	23.3684	14.3183	26.7305	10.114
1803.29	36.4621	2.2428	27.2008	65.6053	31.4632	17.5	24.0885	12.6307
1804.61	39.3516	5.6166	23.6704	63.55	37.0272	21.0951	21.653	14.8636
1805.92	48.9805	13.6371	22.1446	66.3196	43.8976	26.1736	24.0544	20.5703
1807.24	54.9168	21.2009	21.3841	65.8808	47.2647	26.6104	26.5429	22.4111
1808.56	58.7304	29.271	20.2694	65.2086	46.5319	25.3832	30.5036	22.6255
1809.88	58.7857	34.8057	18.9305	63.6023	42.202	20.8151	33.6065	20.866
1811.19	54.5525	36.3447	17.5857	63.159	32.9739	14.0828	33.1005	17.43
1812.51	48.453	35.0761	16.9817	63.5557	21.5386	7.484	31.0909	14.6054
1813.82	41.9842	27.387	14.5977	66.2725	10.3075	1.4363	25.7205	9.3816
1815.14	37.1681	18.9968	11.6898	71.9343	0.8635	-2.1491	18.9188	4.6896
1816.45	39.8718	12.6259	12.8178	84.996	-1.7961	0.1457	16.4951	4.1809
1817.77	43.4491	4.642	9.9218	96.8893	-4.8592	1.9867	10.6956	0.0001
1819.08	52.0452	0.9365	10.2205	114.615	-1.7533	7.4872	10.6441	1.3211
1820.4	56.2446	-1.113	10.7715	126.351	-0.865	11.1832	13.1059	3.5241
1821.71	63.532	3.1622	14.7435	136.43	3.831	17.3221	21.7513	11.5326
1823.02	73.0067	12.0495	21.2171	146.91	12.8783	25.9003	35.2113	23.814
1824.33	84.4081	24.2535	30.732	158.109	20.1998	34.269	50.1444	38.1292
1825.64	95.7981	36.3687	38.8515	164.436	24.8841	42.2534	62.1395	49.9196
1826.95	105.302	42.727	44.1867	169.479	29.0921	47.5329	67.5853	56.0908
1828.26	113.218	48.0585	44.8103	173.035	31.7569	51.8473	68.2333	58.6834
1829.57	118.954	50.7893	43.5259	175.729	32.6135	54.2475	64.5445	57.094
1830.88	113.737	44.1199	31.7207	174.52	24.8799	46.2833	48.3873	45.0584
1832.19	104.185	34.5323	18.1663	177.144	15.3776	35.2598	31.0922	33.2995
1833.5	91.4021	22.8078	5.4314	177.876	4.8157	23.5334	14.8364	23.0069
1834.81	83.3873	17.1996	0.0478	182.407	0.9802	17.4283	9.0586	18.3857
1836.12	80.0488	17.1154	-0.5968	189.845	2.2515	17.7035	10.1298	19.3251
1837.43	78.7766	19.1373	3.3346	197.03	3.0214	19.4738	15.4003	22.1128
1838.73	80.5099	23.2764	8.7562	202.029	8.1518	26.1302	23.5392	27.8429
1840.04	84.6436	28.8918	16.8318	206.047	17.3497	35.0459	33.5657	35.432
1841.34	88.6858	35.9455	21.3476	207.533	24.3294	43.1677	42.232	40.9962
1842.65	88.9264	40.389	23.3746	205.264	24.9115	45.0866	45.2943	41.7439
1843.95	81.1052	37.0056	17.4992	201.416	17.4617	37.9025	39.0034	35.287
1845.26	72.3733	28.0644	10.1855	197.506	7.6189	26.0276	28.2953	26.0836
1846.56	68.0796	18.6734	4.1072	195.24	1.2577	15.398	18.1882	17.548
1847.87	68.3412	13.8993	1.5091	195.545	-2.0385	7.3245	13.1445	10.3654
1849.17	71.9401	11.3147	-0.6124	196.184	-0.7076	2.7937	8.4131	6.5156
1850.47	75.3037	11.124	1.1595	200	4.0088	1.294	7.7538	6.2804
1851.77	84.1331	18.9943	8.1468	208.725	20.1028	9.523	14.5353	16.7663
1853.08	96.9094	32.1786	20.8657	218.48	40.2389	22.9864	26.5105	30.3447
1854.38	108.828	46.8566	33.0058	226.977	57.856	37.3355	37.8907	43.524
1855.68	112.432	55.5594	41.6195	228.673	64.6049	45.7057	43.1627	51.255
1856.98	107.418	54.4204	43.6361	223.952	61.4685	47.9762	42.0801	51.1851
1858.28	98.4288	46.6369	41.966	212.333	52.134	43.5831	35.6285	45.1317
1859.58	89.1231	36.4858	34.6957	199.106	40.819	37.2747	26.6912	35.4336
1860.88	77.8788	25.0906	25.1729	183.274	26.4897	26.7035	16.902	22.6837
1862.17	63.2534	10.0161	11.0237	164.953	12.0447	13.1272	5.1167	8.4934
1863.47	49.1534	-0.0765	2.253	153.63	4.0182	2.3249	-0.282	-0.4298
1864.77	43.1553	-1.8753	0.0543	149.939	6.3528	-1.5184	1.2944	-0.9415
1866.07	42.3968	2.5248	5.1768	149.186	13.3831	0.4172	7.0723	1.6932
1867.36	46.0268	10.076	15.1697	151.459	22.4983	6.8979	13.9806	9.1499
1868.66	48.0342	15.2966	24.4956	150.844	25.3654	13.224	18.8705	16.9283
1869.95	53.4735	21.643	34.4947	150.604	26.8615	23.4244	24.1554	25.6097
1871.25	60.9792	30.2489	46.3723	151.797	29.7505	33.6998	31.4686	35.1574
1872.54	67.4978	40.7691	51.5896	149.953	29.7967	47.6631	33.7797	46.2568
1873.84	67.653	43.84	49.4556	141.206	24.8384	53.0834	30.328	49.9478
1875.13	62.9738	39.0958	40.473	128.321	17.5464	51.4424	24.5623	47.2382
1876.43	62.4876	36.0347	36.9718	121.184	18.9891	48.6221	25.3833	45.1276
1877.72	69.7542	34.0241	39.5432	122.158	28.748	46.7971	33.5308	42.9697
1879.01	77.2606	31.5799	46.7316	124.714	42.127	44.137	44.4585	39.1063
1880.3	89.5554	31.3963	60.8951	133.533	60.4045	43.2807	59.3915	37.1664
1881.59	104.208	35.8981	79.7563	146.112	79.693	46.1186	79.551	39.7705
1882.89	123.287	49.2464	103.661	163.403	101.456	56.4251	102.584	48.0475
1884.18	136.988	65.4692	128.292	179.056	121.395	68.6712	124.619	59.5268
1885.47	136.568	83.1639	137.548	179.418	127.184	83.5836	129.28	74.8457
1886.76	121.248	89.1393	130.647	165.438	119.868	85.2522	119.4	79.1245
1888.04	101.013	91.3777	116.24	144.56	106.594	82.4459	102.976	78.9293
1889.33	81.4945	90.2386	99.5242	122.02	93.5753	76.2178	84.5454	77.3269
1890.62	64.5021	82.808	82.2762	101.192	80.5205	67.2104	67.8277	72.5444
1891.91	45.8558	67.3727	61.3499	75.8823	64.2756	52.5909	48.7548	62.1694
1893.2	33.413	50.1565	45.1583	54.9006	53.7056	38.5191	34.6354	48.724
1894.48	26.4432	33.5218	35.0852	39.1985	47.4167	26.4475	28.1678	37.0269
1895.77	26.8786	20.8161	31.9092	29.8922	45.7277	20.0938	27.4605	27.9834
1897.06	26.7726	10.707	33.1887	23.8728	46.5953	16.0187	30.2985	20.3269
1898.34	25.0089	6.6208	32.6442	17.3853	44.9739	15.373	31.4966	16.8808
1899.63	21.3982	4.1208	30.7671	11.6215	43.431	12.9761	32.2403	9.5467
1900.91	20.5933	9.2736	32.6442	10.1918	43.2852	15.7174	34.5731	4.9908
1902.2	20.4812	15.5204	33.2065	10.0288	41.8597	19.2057	36.1256	4.185
1903.48	18.161	19.097	30.781	8.9229	36.1791	20.7488	34.6609	5.1491
1904.76	16.0951	20.9849	24.2274	5.96	29.475	22.0342	30.3623	8.0069
1906.05	12.2292	19.289	16.946	1.0396	22.3258	20.7817	23.2071	8.6742
1907.33	5.9891	13.4047	8.7634	-3.3612	12.9746	15.9183	12.8559	10.2684
1908.61	3.4568	7.5603	1.9784	-4.2876	3.3438	12.8423	4.3184	12.5812
1909.89	0.6137	4.2352	-1.0278	-1.2271	-3.2988	9.1749	-0.6358	13.9476
1911.17	-1.3862	1.9681	-1.525	3.7727	-8.7509	6.3991	-1.1184	14.0247
1912.45	-2.1229	3.9918	0.8429	10.3809	-7.4538	7.1902	2.3925	12.5424
1913.73	3.4563	12.2046	9.4199	22.3611	-1.3609	13.4538	12.5173	12.509
1915.01	10.7567	19.9319	15.2703	32.9503	3.225	17.8436	21.8711	12.4055
1916.29	17.6039	26.0172	19.1413	43.5347	9.6971	20.5465	27.7865	13.7875
1917.57	28.6289	29.7445	21.1091	55.396	20.3674	23.6722	33.1293	15.195
1918.85	36.4809	26.9377	20.3069	62.3671	27.4485	20.9484	32.4979	13.0645
1920.13	43.8401	21.6279	17.4825	71.6708	33.0981	15.898	28.4495	12.1858
1921.4	52.704	15.1991	12.6713	80.1595	35.6559	11.0722	25.0465	9.6357
1922.68	56.4899	7.3893	6.7683	85.6138	33.5832	3.0811	19.4889	4.0628
1923.96	59.4455	-0.4373	2.1007	87.8008	30.3096	-3.199	15.9208	-1.1668
1925.23	66.5323	3.4269	4.7166	96.1078	34.7116	0.2196	20.3025	1.7707
1926.51	71.7679	7.0523	4.4507	100.352	35.0619	1.9012	21.1185	0.9214
1927.78	74.3107	11.5025	1.3616	102.737	31.3395	1.8828	18.3612	0.7376
1929.06	76.9504	20.313	2.917	111.034	32.7861	6.6846	18.3941	6.3433
1930.33	81.9782	32.6185	10.3654	126.425	38.206	17.8828	24.0054	14.4705
1931.61	88.9325	50.1303	24.814	148	47.0707	33.0977	35.7346	27.6702
1932.88	98.1819	72.029	44.5625	178.8	60.0535	53.4444	53.6379	46.0251
1934.15	109.126	92.7876	66.5983	208.457	72.6682	74.795	75.9382	64.1093
1935.42	115.541	105.593	84.0723	231.751	77.6922	89.281	92.4595	75.8837
1936.7	123.333	114.254	100.391	248.926	84.6677	101.483	107.237	86.3155
1937.97	128.762	117.749	109.5	263.353	88.2918	107.412	115.546	93.7033
1939.24	121.02	96.6417	93.4676	252.124	75.8314	89.9897	98.2451	78.1614
1940.51	111.525	70.3442	69.6922	235.932	58.2827	65.4073	73.8816	58.9578
1941.78	100.861	43.4137	44.6249	218.628	38.9474	40.3272	48.6041	39.0365
1943.05	93.9045	21.9956	24.0459	208.469	23.1217	20.6737	25.4379	21.8863
1944.32	91.8654	8.9392	9.8163	207.053	13.2358	8.2962	10.6725	12.0253
1945.59	90.723	1.7562	1.2487	211.438	7.5045	4.8044	2.3407	8.6266
1946.86	94.1191	2.6626	2.92	219.036	8.2909	9.9609	4.4159	12.7217
1948.12	97.9971	6.0003	6.3813	228.801	12.4214	18.7227	7.7065	17.3808
1949.39	103.278	14.2736	15.9987	240.105	25.1398	32.9992	16.3635	27.9567
1950.66	107.218	21.7433	24.002	252.415	36.8717	44.9684	24.7507	38.9533
1951.92	110.736	25.3351	27.084	256.147	48.2726	53.1251	29.5994	44.6079
1953.19	116.177	31.4758	29.5806	261.428	59.0111	58.4551	35.5352	49.0958
1954.46	121.476	37.6447	31.5798	264.038	64.6451	59.5748	40.36	51.2643
1955.72	128.095	43.7777	32.7398	268.765	67.7149	56.5047	39.8526	51.2616
1956.99	129.082	44.1756	29.9418	268.876	62.0778	47.4373	37.2036	46.1978
1958.25	124.731	40.219	24.9788	262.826	48.1383	34.642	30.4115	38.4871
1959.51	119.678	36.517	24.9029	256.097	34.7772	22.0229	26.3593	31.4239
1960.78	114.657	32.2587	24.4171	255.152	23.9878	12.9254	22.9295	25.0581
1962.04	106.377	25.9382	24.9894	255.672	16.8764	7.4258	21.2297	21.6346
1963.3	102.251	22.971	28.539	263.555	15.4473	8.7901	23.8107	22.5786
1964.56	104.033	25.868	34.9837	276.379	23.6361	20.4668	32.9041	28.2991
1965.83	111.192	32.8247	42.4121	294.99	39.5552	36.4737	43.8878	35.531
1967.09	112.79	33.3833	41.7756	303.809	49.0505	45.2855	48.0797	37.7879
1968.35	113.217	33.2649	36.9723	307.722	56.4506	51.4081	46.228	38.2069
1969.61	112.672	32.7987	32.9659	303.746	57.5505	54.4967	46.1466	38.4605
1970.87	118.2	39.051	35.9498	298.089	59.0917	58.5296	49.7496	44.7751
1972.13	129.799	53.9583	48.8373	295.284	66.8171	67.2632	60.8111	56.6706
1973.39	148.229	76.6788	67.0364	300.437	78.7038	82.4386	78.8455	74.8741
1974.64	165.03	98.658	84.7868	303.704	89.4129	98.0866	95.6149	92.3502
1975.9	184.926	125.48	106.201	314.284	102.565	118.164	114.315	113.218
1977.16	202.029	147.779	124.641	325.673	117.623	138.638	131.289	131.126
1978.42	212.633	159.382	136.814	335.921	130.642	153.141	139.612	142.361
1979.67	192.341	138.057	118.468	317.295	116.993	138.035	122.226	127.278
1980.93	163.315	108.719	92.6886	289.916	96.9213	114.337	96.3017	104.336
1982.19	128.272	71.799	63.8004	253.648	70.2053	81.3211	66.8455	75.0336
1983.44	96.4951	37.2244	38.8861	216.608	45.2705	47.9133	39.9467	47.5352
1984.7	76.4261	12.574	25.7313	187.415	30.1146	21.6912	24.7414	30.0658
1985.95	55.4516	-0.772	8.7966	154.499	7.6263	3.6092	8.4986	9.4034
1987.2	40.4996	-2.2163	-2.9759	127.092	-12.7802	-4.6963	-2.602	-4.8257
1988.46	42.3097	11.8978	2.4421	120.169	-15.0645	1.5148	2.1771	0.3216
1989.71	60.6271	31.7251	23.6037	130.811	2.9774	19.3303	21.8728	21.2058
1990.96	84.2227	46.8991	50.7724	151.08	29.4404	35.2323	46.2438	48.4823
1992.22	101.654	50.1664	73.8443	168.967	55.3604	40.6027	70.2858	72.8384
1993.47	126.144	56	107.132	194.97	90.5697	47.4551	100.938	103.44
1994.72	150.793	57.6983	140.326	219.212	127.428	50.9084	132.237	132.14
1995.97	177.418	60.9167	173.851	240.431	162.496	55.603	164.501	160.379
1997.22	199.634	67.832	199.69	253.912	187.508	60.9751	190.828	183.235
1998.47	187.579	74.7904	188.509	231.377	171.796	63.9293	182.588	169.276
1999.72	167.486	83.4579	166.751	202.401	145.217	67.8453	165.345	148.479
2000.97	147.956	93.5935	144.17	173.667	121.951	75.8391	147.905	129.577
2002.22	126.661	97.4395	119.491	142.881	98.9245	82.4259	127.981	108.965
2003.47	96.6372	89.0144	88.4919	106.984	69.6514	77.8441	101.67	80.8051
2004.71	66.9911	75.8076	62.882	76.4783	45.1287	70.6036	78.4557	55.4152
2005.96	43.5832	59.2784	45.835	52.5968	28.1537	61.1512	60.7905	36.0817
2007.21	26.8883	42.0518	35.0552	35.6663	21.0884	51.2864	50.7193	23.1845
2008.45	18.7326	27.5897	33.3805	26.0356	20.9908	42.6919	48.2658	18.009
2009.7	11.8491	18.1257	31.2946	18.2831	18.9782	35.4951	46.7085	15.2768
2010.95	0.4993	13.8978	22.7224	5.4984	7.2549	32.1172	38.5241	4.2346
2012.19	-1.7921	14.6269	20.0003	2.7884	3.1139	31.8944	38.16	1.9766
2013.44	1.2944	18.4894	20.1798	1.93	5.5166	34.1181	42.4137	3.5107
2014.68	3.6558	20.9195	18.5878	-0.5837	6.8448	33.5001	44.0708	3.5179
2015.92	4.5754	20.4104	15.5509	-5.2292	3.709	31.7284	43.5237	1.401
2017.17	8.9934	21.7551	16.3891	-5.2972	4.0493	31.3588	42.9874	1.9288
2018.41	14.1517	21.2571	17.5954	-5.592	4.7699	32.0256	42.1423	3.7089
2019.65	19.9547	20.7219	18.8047	-4.1556	8.1593	33.1232	41.0672	6.0338
2020.89	24.9147	17.2404	20.9896	-3.8344	12.6839	34.4557	39.779	7.1313
2022.14	29.8231	16.5053	22.9457	-2.0828	16.6508	39.374	41.2484	12.3249
2023.38	38.1682	20.3422	28.9429	4.2259	20.6793	49.8556	46.4524	20.1038
2024.62	43.3815	24.265	33.4777	11.2285	26.9821	58.7408	51.2082	26.1665
2025.86	44.9658	27.6727	35.433	13.5426	34.9845	64.5958	54.9009	29.7533
2027.1	44.3141	32.0056	37.3884	14.8437	42.3656	68.1246	57.6061	33.1169
2028.34	42.7153	35.9429	39.6837	12.3927	45.7883	72.5911	61.5929	36.5504
2029.58	41.8659	43.4358	43.3767	14.238	51.9247	74.991	66.0758	41.0205
2030.81	39.2349	48.7394	45.7079	14.8975	54.7941	77.2988	69.6422	44.598
2032.05	37.2482	51.4748	46.537	13.9758	54.6597	76.0724	70.0757	46.4673
2033.29	34.2539	51.3964	47.418	11.4059	54.3539	75.2399	69.7437	47.1086
2034.53	35.5978	52.7987	48.846	11.5846	51.885	77.1141	71.4577	53.9884
2035.76	40.2844	54.4505	51.7964	14.0362	45.9339	80.1657	71.7051	60.2847
2037	41.308	50.3541	51.7968	16.1181	41.152	78.4312	66.0037	59.8645
2038.24	39.6782	41.6699	47.8591	12.7438	36.151	71.8396	57.2844	55.028
2039.47	36.8526	31.7235	44.4693	8.7468	30.9628	64.0811	48.071	48.0344
2040.71	32.3017	20.6444	40.8674	1.737	26.9427	57.0823	41.2689	39.2763
2041.94	28.2533	13.2567	38.6281	1.7241	30.9261	50.0722	37.836	31.4763
2043.18	26.4937	7.0123	37.2541	1.756	37.0252	45.5249	38.7832	25.1155
2044.41	28.9719	3.3377	37.0263	2.6035	44.4564	41.948	42.2469	21.2661
2045.64	36.8684	8.7937	41.2453	9.2123	57.7923	45.9394	52.3227	24.4402
2046.87	51.8683	18.9189	47.643	19.7461	70.7887	54.1809	66.3687	35.4695
2048.11	67.6975	31.8584	54.6988	32.496	80.4745	63.6165	78.8422	47.7468
2049.34	79.5038	41.3127	60.3185	45.6511	87.5542	70.6637	88.0042	55.8214
2050.57	87.0466	48.4555	63.5824	52.3073	88.9897	74.8055	94.0279	61.6216
2051.8	86.1566	50.8508	63.0783	55.8156	81.5767	75.981	92.0525	62.5746
2053.03	76.7158	46.1526	58.6113	53.6219	70.8707	72.6711	84.9946	58.4133
2054.26	63.7323	37.8526	51.833	50.4312	59.6533	66.1415	73.808	50.0164
2055.49	51.9817	26.9279	43.4907	45.1776	48.4652	57.9748	63.0821	40.1579
2056.72	43.8829	16.6928	35.0201	42.1132	38.279	49.6003	52.5698	29.3691
2057.95	42.7435	13.8344	29.3885	45.6862	34.5928	46.1006	46.2923	24.6296
2059.18	46.1679	12.7462	24.801	50.4353	34.4424	43.4844	41.6199	22.9288
2060.41	50.5757	14.6387	21.521	57.5674	36.5331	42.5348	39.2767	23.6682
2061.63	59.4552	20.3393	23.508	68.3741	42.7765	45.1647	43.8473	27.4712
2062.86	70.0257	29.67	29.6287	77.3492	49.6489	49.5455	51.5066	35.5468
2064.09	78.6432	37.4112	36.1423	88.3569	51.6987	53.6087	56.1293	44.2888
2065.31	87.2569	42.9839	44.645	98.5209	54.6417	56.5332	60.9065	52.3533
2066.54	96.6539	48.6883	54.6464	111.636	56.7627	60.1547	64.4692	58.7665
2067.77	102.698	50.4659	61.2348	124.525	58.2058	61.3227	64.9679	61.7591
2068.99	106.551	48.2246	64.1202	137.259	54.8493	60.3582	59.8584	59.0254
2070.22	104.996	43.406	60.4976	147.35	50.3316	56.2209	50.267	53.157
2071.44	93.1121	32.1912	47.7537	148.685	40.2386	45.2749	33.7877	37.6357
2072.66	75.1766	19.903	31.2293	145.841	26.3668	32.0841	17.3816	20.704
2073.89	59.8601	10.6329	16.6796	142.385	16.443	20.7266	6.7229	8.0177
2075.11	46.3166	2.6029	5.2026	135.203	6.5906	8.8157	-0.1547	-1.8112
2076.33	38.7228	-2.731	-1.8423	129.959	-4.9015	-0.6588	-2.2443	-4.2059
2077.55	42.0075	-0.8284	-0.0108	129.35	-9.7408	-3.3742	4.2266	1.4077
2078.77	53.5183	7.0799	9.8531	136.083	-9.5428	1.8206	16.2099	13.7129
2080	66.6523	14.3861	21.5605	143.593	-3.0771	11.1121	28.1989	27.707
2081.22	83.9367	21.8276	37.1971	153.387	7.6895	24.264	39.7542	41.8185
2082.44	100.119	31.5858	53.491	165.073	25.904	40.0751	53.4197	56.8271
2083.66	105.899	34.071	60.655	170.986	38.8985	49.1927	57.0482	60.5938
2084.88	107.984	37.1402	65.8217	175.687	51.4851	56.6948	58.5355	64.6462
2086.09	109.532	39.5138	69.5099	180.669	66.3281	63.3661	58.5991	67.3817
2087.31	109.966	42.3636	73.1219	184.201	76.1559	66.5248	58.1463	66.5774
2088.53	110.542	47.3008	76.0876	187.911	78.5871	69.3193	58.6593	67.8248
2089.75	118	59.3031	84.5579	196.876	82.1946	77.8829	65.0011	73.1719
2090.97	129.979	73.7711	96.236	210.965	85.9488	89.219	76.0232	81.0282
2092.18	140.78	89.0568	108.606	224.981	95.0055	102.57	89.4262	90.1964
2093.4	151.019	104.861	122.615	238.816	106.982	116.654	105.408	100.076
2094.61	156.122	118.983	132.313	250.061	120.918	127.407	120.963	108.816
2095.83	148.298	118.965	126.784	248.639	125.216	124.249	120.728	104.3
2097.04	138.238	114.359	118.258	241.17	129.475	117.504	117.249	100.388
2098.26	120.856	97.333	99.6885	222.117	125.664	100.854	101.01	86.0433
2099.47	100.314	75.8211	75.5205	196.439	114.152	78.8653	79.4633	67.2184
2100.69	79.1559	52.1032	50.7342	167.178	98.3476	58.0063	56.5729	48.9644
2101.9	69.4313	34.2951	34.002	144.588	87.1444	46.1739	40.9063	38.3016
2103.11	69.157	23.4275	25.8517	131.938	80.3674	42.9338	34.8758	33.7882
2104.33	74.0385	22.1525	25.3255	126.822	77.9827	48.2494	35.8789	36.7012
2105.54	82.9101	30.0918	32.2598	129.067	76.9173	61.0918	43.9499	45.0631
2106.75	91.1641	41.6077	39.9048	133.165	74.8208	72.1745	52.96	53.5995
2107.96	96.1916	51.7675	47.4303	135.394	70.3426	79.32	59.0554	58.7962
2109.17	95.276	57.4795	53.6845	132.86	62.947	81.747	62.2576	61.3913
2110.38	82.779	52.5577	51.4785	118.826	47.6457	71.6837	52.047	51.8267
2111.59	69.0102	47.3545	49.2103	105.979	36.7667	62.2053	42.9825	42.7764
2112.8	56.842	43.7704	51.8457	96.8587	35.3437	57.9278	36.9551	37.111
2114.01	51.6299	42.7543	56.8691	93.5037	43.9561	57.7247	34.5026	35.0815
2115.22	52.3892	45.6753	65.074	97.3693	60.299	63.1025	38.2577	34.1647
2116.43	61.0153	54.1275	74.7433	106.894	80.2876	74.0169	46.3038	39.0785
2117.63	74.724	67.1387	85.4381	118.522	102.474	90.3103	57.9466	46.6172
2118.84	82.3462	72.5762	85.4759	120.061	114.835	96.0123	63.6648	47.7571
2120.05	84.5028	73.013	81.5302	113.16	118.389	97.0285	66.468	46.3892
2121.25	76.3286	62.9388	65.8149	93.4406	105.654	87.7687	60.7264	38.71
2122.46	63.6975	47.4665	47.7991	67.2615	84.7405	72.0384	48.8225	27.773
2123.67	51.6781	33.4741	31.0995	45.3715	64.2553	59.6924	38.896	20.9607
2124.87	38.9079	22.7511	19.3274	27.1412	44.4153	50.1995	29.2308	17.3436
2126.08	24.7648	11.3073	7.9356	10.7701	26.4077	38.1417	17.0583	11.9299
2127.28	13.1961	2.0677	0.8072	-0.2853	12.9408	29.0663	7.4088	5.5135
2128.48	9.3911	0.0688	1.3563	-3.1541	10.1427	27.4794	3.4115	4.8422
2129.69	8.5328	5.1592	8.2607	-1.4451	16.4156	31.2192	2.3993	6.1863
2130.89	2.4849	7.4565	10.9725	-3.5628	21.5181	29.4271	-1.3149	4.0753
2132.09	0.7812	13.9721	18.3367	-2.0246	31.1657	33.8602	1.5507	6.8191
2133.29	2.2655	21.1969	22.6425	-0.5849	38.0477	38.8585	7.6036	11.8216
2134.5	6.8325	29.1458	29.2044	3.975	43.3753	44.2292	17.4268	19.4873
2135.7	15.0186	38.6566	35.0539	12.9271	46.2809	51.8323	29.4337	29.0272
2136.9	22.9178	46.4856	41.3163	23.5233	43.4786	57.1391	40.3891	37.9184
2138.1	22.9304	42.582	37.9698	26.1689	31.989	52.2458	42.1505	37.3281
2139.3	16.8478	30.8851	27.3293	19.5802	14.5906	38.5596	36.1056	28.6156
2140.5	12.8196	22.7313	21.1362	15.1965	3.2701	26.6008	31.8456	21.4538
2141.7	5.8396	17.0237	16.8991	9.0224	-6.8743	13.1548	24.0731	13.424
2142.9	-2.152	10.9296	12.1852	1.2421	-10.8391	0.0659	15.0345	6.4754
2144.09	-1.6949	12.6458	16.4809	1.4772	-2.5237	-1.2724	16.268	9.6183
2145.29	3.568	19.4115	23.2158	3.8537	10.9164	4.0999	22.1415	17.8843
2146.49	10.6389	28.0971	31.8463	8.2476	24.5429	12.1913	30.9544	27.5689
2147.69	23.0303	37.9892	42.8959	16.5028	39.7412	24.5281	41.4838	37.9812
2148.88	34.5251	45.2295	52.1315	26.9753	53.3419	35.9598	50.3792	45.3094
2150.08	36.3625	41.32	48.573	24.6751	57.2338	38.6172	49.7067	41.2143
2151.28	29.858	32.6844	37.7592	13.9231	53.4448	30.4687	41.1741	29.4897
2152.47	25.4589	27.9222	31.0532	9.2274	47.1629	23.524	35.1456	19.5913
2153.67	16.3614	20.8073	23.7313	3.2285	36.0474	11.8857	24.8721	8.1454
2154.86	11.2214	16.349	20.9985	3.0471	31.7048	5.0128	19.1078	3.6911
2156.05	15.0824	20.9851	30.1703	16.6676	34.3388	8.1298	24.6842	10.5815
2157.25	21.0442	27.0726	39.2288	31.721	36.7775	12.4901	28.9183	18.302
2158.44	18.6797	22.5645	37.6184	36.5566	25.5187	6.7681	23.1342	15.5388
2159.63	16.2829	13.9379	33.58	40.236	14.2755	0.3601	15.9782	10.3063
2160.83	19.6481	11.4681	31.9779	49.2332	11.4956	0.3048	13.6173	8.227
2162.02	29.4429	14.0447	31.3161	57.3837	15.766	6.3759	17.5948	12.1286
2163.21	42.1459	22.6971	34.3834	67.6845	25.1239	13.4557	24.7191	20.7424
2164.4	66.7429	40.6253	47.2059	86.3473	43.0413	32.4438	42.673	40.8196
2165.59	97.3224	63.1011	67.3696	109.1	70.1145	57.8202	67.3936	69.2504
2166.78	135.125	91.9275	95.3263	138.698	104.502	89.3714	99.7802	105.113
2167.97	175.246	122.429	128.848	174.012	138.776	121.334	134.203	140.91
2169.16	196.194	134.161	143.297	189.684	152.282	133.672	146.187	155.282
2170.35	183.171	112.424	124.835	175.321	129.915	115.017	126.285	135.145
2171.54	155.557	80.2776	94.8314	154.098	97.0711	85.7503	96.1584	101.343
2172.73	127.071	52.4676	65.3177	137.004	62.9888	58.4246	65.8312	67.6161
2173.91	99.3972	26.558	35.8839	121.983	30.3015	33.6197	38.7853	36.6148
2175.1	75.449	7.9992	13.7929	111.989	4.6459	14.3283	17.8463	11.5992
2176.29	61.5991	-1.4016	2.0294	108.982	-7.4669	8.2595	7.0653	-1.587
2177.48	59.9401	-0.4356	3.1952	115.679	-4.3285	12.3977	7.8549	-1.3662
2178.66	67.8947	10.8427	16.3407	130.303	10.9037	22.7765	17.239	9.9766
2179.85	82.5704	26.3694	38.0021	149.434	36.0848	38.224	31.7639	27.8149
2181.03	87.5068	31.7975	50.4327	156.097	54.4762	43.9746	35.236	36.8802
2182.22	82.4563	26.5849	49.7748	154.662	63.6626	39.9021	30.052	36.294
2183.4	77.4974	23.0539	44.9877	153.312	69.0459	31.9463	23.269	32.5228
2184.58	74.3093	19.7505	37.1734	151.375	66.9949	22.1132	13.7481	27.2804
2185.77	73.9088	14.1633	24.8719	149.6	62.0296	11.7573	5.4412	18.2023
2186.95	78.148	12.1071	13.9503	148.851	57.9756	4.9595	2.2077	10.5178
2188.13	83.06	10.2758	1.9698	147.551	53.903	-0.52	-2.6332	1.586
2189.32	93.7876	11.1277	-3.5402	151.498	50.782	-1.9262	-2.2023	-2.0853
2190.5	106.331	14.2942	-1.6146	160.082	52.0713	1.3327	2.084	2.3164
2191.68	121.237	18.3279	7.5085	172.682	60.9612	11.2803	12.0299	14.1258
2192.86	134.544	21.8618	21.081	187.352	73.7104	23.5335	23.4092	29.1444
2194.04	143.893	23.3948	31.9674	201.373	83.62	32.8587	33.1915	43.8155
2195.22	147.226	20.9642	36.5852	209.401	84.7272	34.2209	35.7144	51.1304
2196.4	143.373	13.8497	36.2498	211.688	78.8623	30.7174	31.8131	50.9777
2197.58	138.099	7.8388	32.5615	213.234	72.2989	26.8806	27.8313	46.1235
2198.76	128.42	3.0608	24.8251	208.794	61.5103	20.7685	22.1625	36.8627
2199.94	118.532	1.3931	17.0313	201.969	51.5731	14.5642	12.8075	24.3208
2201.12	114.906	3.2029	15.5358	198.805	47.2084	13.9206	9.4804	15.8883
2202.29	116.237	7.4685	19.1736	198.222	53.0244	18.5031	11.099	13.6646
2203.47	122.875	14.4217	26.5593	199.593	66.6746	27.3797	18.2623	16.6164
2204.65	131.421	20.1808	35.5214	200.971	83.8256	36.4643	26.7257	20.6935
2205.82	136.645	20.1195	39.1908	197.554	95.23	38.3726	30.343	22.3416
2207	139.982	17.0629	39.1805	193.981	102.583	36.6748	31.7162	22.8329
2208.18	138.184	11.2817	35.4674	189.493	104.342	33.6892	30.9048	20.0921
2209.35	132.98	7.315	28.0463	188.402	100.792	29.7643	28.1051	19.1319
2210.53	122.136	1.5007	15.8002	185.362	88.7385	23.0816	22.7822	16.6576
2211.7	115.104	1.0204	8.1012	185.375	78.7569	20.4759	19.6561	17.4105
2212.87	111.32	2.9007	4.196	187.715	73.988	21.6721	21.007	20.7534
2214.05	108.066	6.1429	2.5148	187.013	72.926	24.0438	24.7996	25.101
2215.22	105.53	10.8056	1.2895	182.435	74.424	27.0032	29.0302	28.1387
2216.39	105.492	15.101	4.8127	174.176	80.9632	31.698	34.3676	30.2606
2217.56	108.656	19.1883	12.0697	163.818	89.0286	36.3353	38.1769	32.5612
2218.74	115.403	26.8977	22.8974	157.565	99.3329	44.1542	43.7803	36.6484
2219.91	121.504	33.714	32.1969	150.14	107.158	53.905	48.4963	39.1311
2221.08	126.647	42.262	41.1158	148.512	114.082	63.457	51.3108	45.7289
2222.25	129.141	46.4797	45.9364	147.122	117.264	70.9714	53.8237	50.7647
2223.42	131.269	48.9976	49.365	145.575	119.41	76.3704	55.0156	55.7427
2224.59	124.608	42.83	44.531	138.673	116.648	73.6273	49.6525	55.0123
2225.76	110.416	32.3072	35.7082	128.177	110.608	64.8781	41.8796	50.9888
2226.93	92.1536	18.1568	21.9765	115.488	103.707	52.8252	29.6258	42.0652
2228.1	76.8738	6.2732	14.1807	106.785	100.275	44.2007	21.1793	35.554
2229.26	65.329	-1.1989	10.8223	100.763	95.7326	37.8004	14.9933	30.857
2230.43	61.1995	1.7216	14.9219	101.269	93.7396	37.569	15.7216	31.0676
2231.6	66.2002	14.0737	26.5152	104.159	97.1602	47.0969	27.1884	39.3548
2232.77	70.7178	26.6761	38.1006	104.223	96.8491	53.652	37.0052	45.5174
2233.93	74.91	36.7104	46.9615	99.7995	95.9546	58.523	47.4121	48.7933
2235.1	79.5849	43.692	53.2781	91.1941	95.2026	62.0626	56.1696	51.3518
2236.26	78.9013	44.3073	55.444	77.9313	93.429	62.2587	60.5298	50.2153
2237.43	77.787	45.2421	59.1388	68.3946	95.4694	62.3183	64.3209	51.1697
2238.59	75.2188	43.4594	59.3803	60.4867	98.7342	62.0922	63.8506	49.8525
2239.76	75.0209	43.0499	61.2253	59.4115	104.079	63.0693	63.9959	50.8272
2240.92	78.3391	45.3849	64.1651	62.4095	108.659	66.0509	66.1351	53.3316
2242.09	88.7852	54.0913	70.9597	70.0189	113.726	73.2346	72.4931	61.0459
2243.25	101.297	63.6684	77.931	75.3395	114.938	81.8429	81.8403	70.3079
2244.41	100.691	58.0195	70.3986	64.3587	95.5688	74.2575	74.3985	62.9313
2245.57	96.2101	47.901	58.1782	49.9102	72.3449	64.0244	63.6324	53.5992
2246.74	89.0351	34.2395	43.3385	33.0696	45.1869	54.7667	51.7363	44.6356
2247.9	79.1465	20.1787	31.9131	16.822	20.6768	46.2942	38.8298	36.6658
2249.06	69.5699	9.9772	24.481	5.8439	1.8161	39.037	25.7742	32.9885
2250.22	61.0711	3.246	22.1836	-0.4701	-6.9663	36.2462	16.6168	31.702
2251.38	55.7872	1.016	24.9265	2.4194	-2.5575	35.844	12.161	33.2858
2252.54	56.8734	7.7297	35.3365	12.7209	14.8074	42.7431	17.9287	40.3977
2253.7	61.3085	20.8911	50.7878	27.479	39.5587	52.5808	30.2734	52.8149
2254.86	66.0614	33.36	65.4111	41.5911	64.6867	60.5193	44.635	62.8342
2256.02	66.2497	38.9368	72.5959	48.1513	80.242	62.1427	53.2466	65.7718
2257.17	66.3109	43.1749	76.2882	55.9324	89.8527	62.3184	62.5468	68.7637
2258.33	68.6573	46.6379	77.6277	63.3675	89.3536	63.2433	72.7965	72.0778
2259.49	73.6974	49.2672	79.1721	70.5612	84.0844	63.6203	81.2284	74.7699
2260.65	76.5162	46.9999	74.2307	71.9559	69.0872	59.202	81.6495	72.4859
2261.8	78.3566	41.3493	68.9689	70.0505	51.6436	54.8153	78.9757	67.5031
2262.96	75.9897	33.543	60.1914	64.3596	35.7333	47.4008	70.8537	58.2925
2264.11	69.2585	28.5128	51.0658	53.2029	23.9723	40.7229	61.0961	48.9577
2265.27	53.3512	22.4403	39.7231	37.6066	14.6251	31.2171	46.9444	38.9206
2266.42	36.914	15.742	27.3216	21.4973	9.9599	21.7374	30.4829	27.1241
2267.58	16.4754	5.717	11.9404	1.8752	3.0479	10.5463	12.6231	12.4143
2268.73	0.3649	-1.3608	-0.4058	-9.1222	-2.231	0.1612	-0.1764	0.4909
2269.89	-0.934	-0.4216	-2.3574	-4.3299	-2.6734	-0.7251	-0.2839	-1.1817
2271.04	9.4752	5.1782	4.8789	13.296	7.095	6.6091	10.1353	4.6303
2272.19	25.9623	10.4641	15.3064	34.439	18.3428	16.3033	23.9511	14.581
2273.35	49.1355	18.1703	31.5878	60.0917	31.8396	29.7968	42.7852	29.0812
2274.5	72.2552	27.6636	48.8858	84.5469	48.893	43.4928	62.3891	44.7879
2275.65	89.9141	36.5382	64.4454	105.009	66.6758	54.3381	78.8587	60.6779
2276.8	98.8013	40.9823	73.3489	118.585	79.3055	60.3897	86.9659	72.2453
2277.95	104.198	40.7702	75.296	125.729	83.8452	61.4321	86.063	76.8764
2279.1	101.434	34.5013	69.1508	123.787	74.4104	54.7751	78.8627	72.1442
2280.25	98.1651	26.8317	60.2549	124.35	58.1594	44.1959	68.1233	63.7637
2281.4	97.5008	18.9967	51.2258	129.499	37.6855	35.9787	58.4974	54.6642
2282.55	98.8245	13.6423	44.8439	135.994	24.7111	34.3864	54.6173	47.4032
2283.7	103.157	13.3204	42.3813	141.696	15.1365	37.1583	55.588	45.9857
2284.85	113.907	21.5802	46.772	153.311	13.2048	47.7587	63.8522	50.9121
2285.99	126.753	34.2782	56.0774	167.364	21.3943	63.3134	76.7519	61.0398
2287.14	141.024	49.7035	68.1038	184.816	38.2338	80.0746	91.2453	75.4876
2288.29	156.004	66.1766	80.6637	203.345	56.9744	97.2871	105.172	91.2656
2289.44	173.486	84.0455	95.7008	223.336	73.9568	114.014	119.027	108.998
2290.58	192.231	101.179	111.877	244.968	87.8806	127.245	133.633	124.925
2291.73	200.769	104.604	116.015	258.693	90.3593	125.801	133.289	128.031
2292.87	200.629	98.6991	110.998	264.781	85.8032	115.854	123.784	120.944
2294.02	195.664	90.0677	102.824	265.963	81.4534	103.664	111.99	110.003
2295.16	184.557	79.9667	90.3154	262.94	73.0459	86.2762	95.9291	95.9036
2296.31	170.258	66.7808	74.0533	261.729	61.9892	69.2241	76.2946	78.6748
2297.45	152.817	50.8758	55.1678	257.859	48.2333	51.4706	55.6938	59.5586
2298.6	139.177	38.9216	39.2477	258.786	34.6296	37.1822	38.9766	44.8111
2299.74	129.065	31.5647	28.2973	263.281	22.5602	28.193	29.303	37.0402
2300.88	128.821	30.564	26.7059	272.214	14.2702	28.4207	28.6164	39.5294
2302.02	137.583	34.3365	31.6085	286.745	13.581	35.5914	37.8521	48.1463
2303.17	142.368	33.1441	30.0653	292.35	13.9433	38.5683	42.979	53.5798
2304.31	150.246	34.9263	30.4794	296.772	20.2166	43.7963	50.825	59.3173
2305.45	158.744	37.7567	31.8557	301.222	30.2658	48.3462	57.8795	63.3931
2306.59	163.443	38.6766	31.2729	304.75	41.0408	50.0103	61.5746	62.2918
2307.73	163.725	34.6821	27.0407	306.945	47.2131	48.5358	56.7453	54.9683
2308.87	158.182	28.4403	19.9498	302.969	42.9582	41.1357	46.8586	41.4702
2310.01	150.49	21.0591	12.8111	297.844	30.5858	30.1651	32.1053	25.4427
2311.15	142.275	13.034	6.353	290.907	17.4817	17.7924	17.5592	11.1667
2312.29	140.139	6.1919	4.3957	285.018	6.2213	9.2336	5.8776	1.9762
2313.42	141.831	1.9653	3.3309	284.806	1.2593	4.5782	1.2503	-1.1059
2314.56	144.637	-1.4203	-0.8244	282.757	1.5313	0.0599	-1.2953	-1.0952
2315.7	156.288	2.7056	2.3735	290.407	7.8302	4.6755	5.1086	7.1143
2316.84	173.719	11.1621	9.8376	306.736	22.3262	15.1887	16.698	21.825
2317.97	191.683	21.4773	20.3644	327.142	41.1018	30.6934	33.3192	39.3038
2319.11	202.077	27.9763	25.4525	343.402	55.493	41.8962	41.7288	52.621
2320.24	202.709	29.4236	24.8344	354.066	59.1384	45.9806	44.8292	57.5186
2321.38	200.601	27.7232	23.0846	361.782	58.4591	47.7673	44.1912	58.4827
2322.51	199.512	27.0776	22.5978	369.216	59.9624	49.584	45.7774	59.0128
2323.65	198.061	26.1311	22.3873	373.696	60.4383	49.2483	46.5315	56.7007
2324.78	196.107	24.8765	20.712	379.801	61.5622	47.1109	48.314	51.9318
2325.92	199.239	25.7749	20.0464	385.875	66.9093	45.2952	50.8219	45.5407
2327.05	210.42	34.2421	29.03	400.079	77.2156	52.3752	60.1874	46.8341
2328.18	226.083	45.2827	40.8883	415.244	90.8855	62.2484	71.7248	51.6371
2329.32	239.194	55.0448	51.5313	424.502	102.362	69.8927	84.0719	57.1884
2330.45	240.51	55.9391	51.5457	422.607	107.787	67.1896	84.5529	56.4799
2331.58	233.913	50.6826	46.2435	415.507	108.981	59.5879	81.2652	51.2222
2332.71	227.59	45.1008	42.0232	406.236	109.983	55.1156	78.9048	49.797
2333.84	219.549	39.9792	36.3407	397.311	111.501	49.8674	75.5727	48.3995
2334.97	204.979	32.1709	26.6096	384.146	107.885	41.4093	66.5818	43.4161
2336.1	190.019	25.1379	19.2669	374.582	104.712	34.5911	57.0708	36.7022
2337.23	178.407	20.571	14.325	368.568	104.305	30.2568	45.5962	29.3871
2338.36	166.021	18.5178	12.749	364.619	102.177	27.8896	34.7377	24.3925
2339.49	155.028	17.4083	11.7523	358.454	94.8436	24.8152	23.6927	19.3852
2340.62	145.822	17.4672	11.8012	350.365	87.5239	20.3589	17.4052	17.3043
2341.75	136.026	15.9162	9.4137	339.512	82.1844	13.8153	10.673	15.2401
2342.87	130.461	15.6872	8.8977	332.043	84.4457	11.3793	10.3507	16.5966
2344	132.63	18.9919	12.731	328.787	91.7647	16.5962	17.9638	24.0259
2345.13	137.025	22.6018	15.7705	327.712	103.189	21.671	26.9613	31.2114
2346.26	139.657	25.219	17.5609	326.879	114.998	28.4268	36.4013	37.5941
2347.38	144.891	31.6129	24.8532	329.455	128.359	37.7141	49.6104	43.7724
2348.51	147.965	37.4253	29.4206	329.947	138.713	43.891	58.44	47.5395
2349.63	141.936	38.6305	28.4395	320.315	140.162	42.6687	61.7606	46.2892
2350.76	130.906	36.5893	25.2221	303.899	132.938	36.117	57.8666	41.0221
2351.88	119.169	33.721	21.9165	285.594	126.825	28.0728	53.1747	35.9032
2353.01	109.825	31.5821	18.0654	266.54	121.384	20.7725	45.927	33.1982
2354.13	101.411	27.0134	13.7935	249.411	117.668	14.6348	37.0105	31.1093
2355.25	95.4986	20.2511	9.7584	233.295	111.865	10.1976	26.7489	27.1555
2356.38	86.2902	8.7631	3.3256	216.093	102.475	2.1139	11.4742	19.432
2357.5	79.5119	1.3064	0.3407	206.626	91.6511	-0.4354	1.9438	14.1103
2358.62	76.9829	0.5099	4.6267	202.325	79.6717	0.3243	0.2691	11.5308
2359.74	75.4911	3.6763	10.221	199.648	65.8482	2.3607	3.1518	12.4016
2360.86	71.1143	8.2559	16.9368	191.348	51.316	3.8913	9.952	13.4855
2361.99	69.9826	19.0242	29.1932	187.723	43.7606	9.7465	20.5984	19.4293
2363.11	76.9814	36.8158	46.3822	189.946	49.0661	22.6323	39.2088	32.061
2364.23	89.4037	56.1292	62.4468	190.588	60.4997	37.2214	60.3721	48.5672
2365.35	101.5	69.7358	74.9248	188.748	75.2929	50.0447	77.9724	62.2877
2366.47	114.241	79.3163	83.6809	183.288	94.5568	59.9931	91.455	71.4208
2367.58	118.789	79.1734	86.2551	171.73	109.617	62.9515	95.8108	73.8466
2368.7	119.26	76.6595	85.889	162.067	119.217	65.7329	98.1229	73.9077
2369.82	111.125	66.3539	80.1534	144.716	120.859	60.8636	94.8733	67.5546
2370.94	94.5782	53.592	69.7883	121.476	112.155	51.7436	87.6817	59.2911
2372.06	70.7683	38.407	55.4163	90.9748	94.1011	37.4844	74.9767	47.4917
2373.17	47.5015	27.6264	42.8298	65.224	71.6694	24.683	61.9943	39.0877
2374.29	28.9016	20.8608	32.0192	42.7682	46.9718	14.4781	50.0347	33.3033
2375.41	12.9358	15.3152	20.9628	21.2362	22.2362	4.8624	39.8888	28.9086
2376.52	6.269	14.0454	15.778	8.0603	4.0139	1.7345	33.5243	28.1965
2377.64	5.1642	16.1139	13.8911	-0.3153	-4.8599	0.8556	28.6088	27.49
2378.75	3.8156	12.4373	12.8892	-6.2465	-11.6972	-0.0478	22.2316	23.3922
2379.87	3.471	8.138	14.3624	-5.7886	-10.9162	2.2391	17.1087	18.1989
2380.98	2.2032	1.2068	14.4664	-6.4767	-2.7951	2.2169	14.2205	9.4915
2382.09	0.5184	-1.6527	15.6289	-4.2355	11.7072	3.7946	14.7282	2.6676
2383.21	-0.8143	-2.174	15.842	0.9436	30.2431	4.0965	15.4453	-2.2789
2384.32	1.3453	2.7788	20.7544	12.1181	49.616	6.8849	20.7984	-1.0493
2385.43	2.738	9.2212	24.9597	22.5455	68.5642	8.7268	25.3645	2.1129
2386.55	4.5984	18.9809	30.9169	33.4854	89.3428	11.7307	33.5434	10.1186
2387.66	13.1991	32.6174	40.1164	46.2752	109.871	19.2765	44.7856	23.4807
2388.77	16.2232	39.3557	42.6851	51.6201	120.902	22.1585	47.7862	30.4943
2389.88	20.2879	38.7494	42.8564	51.7013	125.819	24.8781	49.1217	34.2251
2390.99	27.0106	39.984	45.6306	51.1258	132.414	31.4391	51.6377	38.6852
2392.1	34.9035	40.6162	45.025	45.6178	135.12	36.9868	54.1203	39.9417
2393.21	42.9536	42.0688	44.2517	41.7212	139.155	42.9705	55.2964	40.8888
2394.32	51.8576	44.4779	41.8707	38.2927	143.692	47.3318	54.3449	42.6947
2395.43	60.4231	45.8446	39.4563	33.9488	142.882	47.9968	52.0413	42.8979
2396.54	60.7165	40.6639	31.0262	23.1192	137.348	39.1452	41.7487	37.4559
2397.65	59.9271	37.1824	24.2573	13.8504	131.048	28.3185	31.7091	33.7036
2398.75	59.6226	30.8403	15.9888	5.0429	123.581	16.3663	19.8295	28.8738
2399.86	56.2258	19.5944	4.7707	-5.4404	114.883	4.0993	5.0421	18.3612
2400.97	60.4429	13.4431	-1.4284	-10.9308	115.497	-0.0518	0.4719	12.8553
2402.07	69.478	17.3648	1.2668	-10.2877	125.857	6.2349	5.7376	14.5547
2403.18	81.6338	24.2137	5.9709	-8.1048	138.08	16.5479	14.5065	17.1816
2404.29	93.3658	33.9885	15.6088	0.5521	156.144	31.0359	26.0199	21.9244
2405.39	106.314	46.7068	26.5754	8.4147	174.689	46.1624	38.773	29.1859
2406.5	114.247	55.7059	35.3805	14.9277	185.123	55.5385	49.2068	33.7068
2407.6	116.781	58.5616	41.8845	17.2494	191.281	57.1646	53.6875	36.4783
2408.71	117.114	60.1334	48.2323	17.4555	192.688	55.101	53.4164	38.6101
2409.81	115.608	53.669	47.6804	10.4892	189.616	45.7857	45.4022	35.5838
2410.91	116.366	49.7653	48.1141	2.1884	187.646	38.0714	38.6535	32.3457
2412.02	124.397	52.3326	50.2416	-1.3877	190.458	35.4358	38.4431	34.5742
2413.12	136.114	59.6598	56.7112	-0.8629	195.654	40.0569	42.7859	41.2472
2414.22	151.775	67.6675	63.15	2.7561	198.993	46.6068	48.5682	48.8972
2415.32	164.392	75.278	68.8045	10.5632	199.347	53.1228	55.6215	53.09
2416.43	175.03	79.8353	70.9028	18.2875	193.041	57.4773	60.608	56.2777
2417.53	176.948	74.8981	65.7591	26.4428	178.788	56.0761	61.3341	54.1798
2418.63	176.836	64.6445	59.3445	30.614	164.401	51.0132	59.4567	51.1665
2419.73	173.423	53.1442	52.4922	29.5859	147.568	44.2895	53.8568	46.6316
2420.83	168.812	39.9198	41.5736	20.359	129.656	32.9359	44.6833	39.3701
2421.93	167.321	34.4686	37.4709	12.2353	114.995	26.0175	39.5445	36.6812
2423.03	171.794	34.9748	36.4396	6.8529	105.2	24.043	36.3848	36.6794
2424.13	180.09	40.1301	40.2986	3.6059	100.957	27.7218	35.3288	40.3974
2425.22	194.742	50.8315	47.35	3.007	101.787	33.2345	37.8207	46.3727
2426.32	209.784	61.061	53.0326	4.6709	103.546	37.6157	41.4139	47.1886
2427.42	222.528	63.1262	53.9412	9.4937	102.337	38.8414	39.7655	45.5958
2428.52	229.291	56.5629	47.7949	15.0885	102.009	34.8928	35.3687	38.3292
2429.61	237.439	50.1755	43.3335	22.4699	106.709	31.4256	34.6393	33.2833
2430.71	245.913	46.6406	42.4523	34.6277	111.923	30.1701	36.4112	31.3625
2431.81	254.005	44.0014	41.0293	48.5714	114.08	27.951	37.5149	31.2782
2432.9	263.625	44.301	44.9837	67.8501	115.484	29.5795	40.9744	37.3279
2434	271.868	47.5554	48.5242	87.3583	115.131	32.2142	42.5261	42.9541
2435.09	278.785	52.9558	52.5678	103.937	115.983	34.5606	43.4174	51.0071
2436.19	288.878	63.8125	60.4037	119.646	117.049	39.4062	47.4627	61.3686
2437.28	299.163	72.7411	66.3172	133.24	112.708	44.5703	51.139	68.9487
2438.38	304.766	74.2143	66.8859	142.681	104.057	46.4504	50.7231	71.7846
2439.47	305.255	72.3202	63.577	143.31	96.9349	44.1955	49.6316	68.4889
2440.56	305.926	68.9108	59.7825	140.049	85.4926	41.9705	50.4911	63.1506
2441.65	305.942	60.9874	56.8771	134.623	69.8106	38.326	49.2525	54.8332
2442.75	304.586	49.8723	52.5287	126.511	49.8292	34.5309	44.5511	46.3059
2443.84	299.069	34.0624	46.162	113.882	29.9507	28.0006	37.5796	35.7284
2444.93	288.323	19.3788	37.2024	101.351	10.1432	17.8015	26.6168	21.5675
2446.02	277.017	5.832	28.0028	90.1276	-1.8583	6.9747	13.9516	9.1787
2447.11	271.189	-1.2411	23.976	88.8904	-7.2185	1.4289	5.17	1.709
2448.2	271.426	-1.7353	22.1041	96.7606	-5.5413	-0.2466	0.2156	-0.8776
2449.29	272.467	1.9653	20.6812	110.225	5.7594	-1.0183	-1.5301	-1.631
2450.38	275.108	11.0228	22.0523	124.013	23.908	-0.3844	0.7795	0.7597
2451.47	280.541	20.659	23.7301	140.729	34.9498	1.369	6.3521	5.8701
2452.56	286.603	26.8225	28.2613	156.528	45.9475	3.8877	11.9664	10.8179
2453.65	292.259	34.2929	33.6534	170.974	53.4875	8.8957	18.3981	19.7555
2454.74	290.197	36.315	34.3059	178.091	53.7072	8.2427	22.8046	22.3618
2455.82	286.955	40.0792	36.0411	186.434	51.7354	8.0023	24.7434	24.2002
2456.91	284.375	41.659	37.0922	191.689	53.5158	8.4783	23.6583	24.616
2458	285.275	43.7747	39.9493	198.758	58.0809	10.9024	23.2408	25.7808
2459.08	290.466	48.9289	45.1735	205.016	66.995	15.3486	23.9109	28.9311
2460.17	293.956	51.8896	48.3416	210.122	76.5919	19.5533	22.6045	30.5403
2461.26	299.411	54.7084	52.748	211.55	87.3274	25.419	22.4865	33.7594
2462.34	303.776	53.5132	53.9197	210.236	88.064	29.0977	20.9653	36.3106
2463.43	309.116	51.4383	57.5178	209.98	91.6107	34.7135	21.8849	39.4009
2464.51	313.424	51.5683	60.2735	213.64	92.8242	42.4024	26.5596	47.0209
2465.59	312.47	49.9548	58.8311	216.076	85.8777	46.3688	30.9712	49.913
2466.68	312.349	51.6011	60.041	220.831	79.4795	51.2835	35.9305	55.078
2467.76	306.736	50.8134	57.3289	219.748	72.3691	50.4956	36.725	54.8298
2468.84	298.552	50.3588	54.4099	216.614	66.5527	47.0616	38.0736	53.1628
2469.93	290.467	50.338	53.6543	209.309	60.496	41.8275	38.0689	49.3882
2471.01	277.642	46.9259	48.3945	200.555	53.9085	34.5874	32.9555	41.0138
2472.09	265.591	43.1398	43.6032	188.871	49.8285	27.5589	27.752	31.147
2473.17	250.181	36.8443	35.5359	173.606	42.8487	18.5602	18.9144	19.078
2474.25	238.098	34.9125	29.7541	165.994	45.3927	14.7975	16.0262	10.5291
2475.33	226.526	32.8205	23.7484	163.265	53.4331	15.6232	15.8213	6.9551
2476.41	218.554	31.2485	17.4707	161.839	58.4135	16.2729	15.1373	4.7729
2477.49	212.776	29.0033	11.3056	160.735	60.7476	16.0666	12.8557	4.3096
2478.57	202.866	22.518	1.711	156.624	56.4227	10.4604	4.4524	0.0179
2479.65	197.091	18.8964	-3.2013	156.851	51.291	8.2935	0.2858	-0.236
2480.73	197.101	17.5029	-0.3435	158.058	44.3175	9.1323	-1.5503	3.7887
2481.81	203.679	25.4934	11.5527	169.684	44.2218	20.893	6.1013	17.7792
2482.89	200.185	24.5829	16.2699	169.608	32.8786	23.2463	7.1279	21.5608
2483.96	192.683	22.9867	20.2189	165.459	18.3733	25.8277	7.3929	23.3396
2485.04	190.54	31.2519	29.574	170.488	14.2482	36.5168	19.3176	31.6889
2486.12	193.415	44.1719	46.5347	179.321	23.5194	55.5284	38.7191	47.0269
2487.2	206.558	63.7486	67.7898	190.476	38.9233	77.4957	62.7899	66.6929
2488.27	221.717	84.0693	88.1182	202.614	59.8391	98.4793	86.3443	84.8148
2489.35	236.619	103.034	107.888	217.383	84.7676	116.34	105.749	100.605
2490.42	255.965	124.254	128.77	236.079	117.109	136.471	126.553	117.984
2491.5	275.963	144.567	150.78	253.804	153.711	154.892	145.605	136.744
2492.57	284.298	158.597	162.482	264.945	183.039	165.4	156.492	147.274
2493.65	254.72	136.428	136.548	236.928	175.778	137.486	130.401	120.203
2494.72	219.17	109.667	106.185	202.913	157.739	107.327	98.5699	88.561
2495.79	183.232	85.5894	75.6166	169.337	137.233	78.9981	70.5253	59.518
2496.87	150.905	64.7716	51.9725	136.923	117.897	58.5116	49.3752	37.2244
2497.94	125.032	48.0435	32.295	107.204	97.5072	42.2515	33.6111	21.3155
2499.01	103.334	36.6807	19.1373	85.4326	79.714	32.0991	23.834	12.1476
2500.08	93.2388	35.4724	17.8695	79.6738	70.8813	32.5114	23.3507	14.7271
2501.15	94.8533	44.5726	26.8415	87.1465	73.4068	45.7721	33.9298	28.8982
2502.22	101.667	58.5313	41.3709	101.822	84.2666	63.8013	50.3822	49.4652
2503.3	99.5238	65.6427	47.6442	106.719	86.205	75.0838	57.7886	60.9509
2504.37	87.7462	59.9751	42.6747	97.9195	80.0907	72.5076	51.7182	59.4852
2505.44	80.9607	56.1463	42.4547	91.0815	77.4573	75.4298	47.7564	58.9845
2506.51	73.8148	48.9868	39.9924	77.3867	73.9751	74.9489	41.7859	53.9737
2507.57	68.3127	40.3985	38.0434	60.3639	69.0286	73.8379	37.653	47.2732
2508.64	56.8429	23.9213	29.7067	34.3194	56.4227	61.9666	25.6021	32.7349
2509.71	43.458	9.6656	21.2866	9.8541	40.0585	46.2829	12.9531	17.4667
2510.78	32.957	1.7521	15.062	-3.7888	26.2536	31.5787	5.2537	6.2086
2511.85	22.6818	-1.6948	9.5815	-9.2926	12.3737	18.6684	0.6495	-0.2953
2512.91	14.4908	0.8963	5.9168	-5.8787	2.5193	9.0451	1.2645	-0.7751
2513.98	5.687	6.6019	4.1462	-1.9378	-5.3495	2.8352	2.9003	1.1434
2515.05	-3.5568	11.1616	1.1014	4.223	-8.2888	-3.3264	2.9035	2.0575
2516.11	-9.2288	16.2821	0.9762	12.4488	-5.5277	-0.7138	5.1607	5.1175
2517.18	-9.0768	22.9084	5.3663	20.6073	2.7354	8.4731	8.4053	10.0399
2518.24	-0.692	33.0221	14.895	29.0236	14.3722	24.6899	18.2149	19.0281
2519.31	5.7425	39.3745	24.8997	29.1185	23.282	38.9456	24.3335	24.7362
2520.37	16.2397	50.9152	38.7023	31.6955	33.5207	57.4633	35.5398	34.6055
2521.44	22.4207	59.1502	48.3889	32.8188	39.8242	71.8616	45.9747	42.2923
2522.5	25.8671	65.0553	55.7526	32.1083	42.1168	81.9549	52.6308	49.6017
2523.57	27.0955	68.4565	59.6667	29.8761	42.945	86.5317	57.6285	54.6032
2524.63	25.962	68.7609	60.5266	23.9097	46.5324	84.507	59.0122	55.785
2525.69	19.3186	61.4768	53.3001	13.9494	49.176	72.0956	51.9385	49.0917
2526.75	17.49	57.0062	51.6128	10.5154	59.5466	63.7176	49.1371	47.6662
2527.82	22.3438	57.239	55.931	13.5527	75.7587	59.291	48.1337	49.9152
2528.88	36.8849	62.3818	63.7752	21.5915	92.7431	60.4353	54.9249	56.9382
2529.94	51.3644	66.7548	72.3393	29.3723	107.062	64.078	62.3056	64.4733
2531	69.9102	72.473	80.423	40.1127	118.674	72.5099	72.3922	73.8381
2532.06	72.0646	62.0179	72.4309	36.5282	111.327	66.6258	67.9141	68.1324
2533.12	73.2619	50.4242	63.0929	29.0379	99.0056	59.3588	58.4873	59.7588
2534.18	64.9682	29.1458	41.0882	13.159	73.1505	41.5014	38.1693	40.2941
2535.24	60.3596	13.5248	21.9732	0.6297	52.7665	25.9257	20.8698	22.623
2536.3	61.5384	7.3186	11.0157	-3.633	43.0815	16.8722	10.6051	12.7629
2537.36	73.9617	17.6989	16.9985	8.4798	48.3275	21.6891	15.9206	18.909
2538.41	100.587	43.1495	35.8362	35.4974	66.7002	39.4088	33.7881	38.296
2539.47	137.849	76.6283	61.1758	73.9309	89.4025	67.6014	62.3381	67.0638
2540.53	173.778	108.454	87.4485	113.705	110.446	97.5433	93.1695	98.7839
2541.59	208.818	133.914	110.296	151.667	125.943	123.648	120.229	126.467
2542.64	219.685	135.16	112.487	168.798	116.989	126.721	123.873	130.823
2543.7	233.133	138.173	120.407	187.354	110.942	131.864	128.455	137.663
2544.76	198.193	91.7185	78.4131	160.541	59.9144	90.0162	84.3221	97.2612
2545.81	159.749	41.3583	33.7741	127.9	11.1768	42.7972	38.0298	50.5469
2546.87	136.17	5.4439	4.7503	110.217	-16.8029	9.864	6.4483	19.4552
2547.92	140.419	-2.5986	1.1054	118.71	-14.9383	1.5074	1.7792	14.5515
2548.98	177.538	20.217	26.3944	158.077	19.5762	23.6431	27.1205	39.0646
2550.03	240.434	67.3415	75.4438	224.163	76.9917	71.9375	76.8077	86.7524
2551.08	321.804	132.128	142.612	308.099	150.959	136.214	145.164	151.725
2552.14	411.506	204.25	218.454	400.888	230.425	206.618	219.729	222.205
2553.19	486.328	266.208	283.997	481.641	294.076	266.172	280.113	279.385
2554.24	539.917	309.16	331.965	540.592	337.552	307.612	321.82	319.443
2555.29	499.565	261.631	285.585	509.339	292.267	261.286	271.517	269.48
2556.35	443.296	199.599	223.065	462.989	230.58	198.91	206.849	202.212
2557.4	382.551	133.714	155.465	413.977	168.162	134.664	137.747	133.377
2558.45	328.931	76.4744	92.0193	371.284	116.064	77.1147	76.1256	72.7074
2559.5	288.788	34.6494	43.7641	344.932	80.7725	35.0766	30.6471	29.1619
2560.55	262.69	8.652	10.4271	337.642	62.0753	8.0843	1.6022	1.5903
2561.6	258.283	3.6981	-2.3888	352.177	66.1323	-1.0538	-5.4374	-3.3924
2562.65	263.709	9.8113	-1.0076	378.577	79.4075	1.3464	0.9765	6.3706
2563.7	278.667	23.7303	9.7358	409.317	97.0043	12.2916	15.0696	24.3787
2564.75	290.491	30.985	17.1811	433.728	110.11	20.8611	29.0333	38.7101
2565.79	278.93	14.7321	1.3668	435.693	97.378	8.6668	20.2836	27.6597
2566.84	284.869	10.2253	0.1255	450.917	94.9918	10.0688	24.4365	26.2041
2567.89	294.011	7.2992	3.2775	468.402	98.5139	15.3186	30.7299	25.661
2568.94	304.682	9.3872	11.7899	489.074	105.815	22.9685	39.7276	28.0594
2569.98	313.785	15.5368	23.0693	512.76	115.169	31.2546	50.5651	33.0029
2571.03	316.954	23.6765	34.207	537.872	121.492	37.4879	59.0985	36.6128
2572.08	317.894	33.2888	42.3515	558.582	124.969	40.3654	63.5144	41.0982
2573.12	308.125	37.0977	42.3663	566.509	115.956	35.3397	59.0997	41.1405
2574.17	299.789	41.3252	39.2657	565.776	104.633	29.0342	51.1558	40.2183
2575.21	297.207	44.2009	38.0733	562.474	102.766	23.2753	50.3837	38.1541
2576.26	285.6	47.661	22.7161	555.953	86.7322	18.9364	35.6891	35.7672
2577.3	281.111	49.3679	6.0796	548.13	72.56	16.4409	18.5626	33.9951
2578.35	286.21	52.7272	-0.0127	546.163	68.6467	19.622	13.4818	35.7222
2579.39	302.64	58.8104	12.0062	551.437	77.1166	27.7507	24.3375	42.9648
2580.43	331.091	66.6164	38.5885	561.382	97.2105	40.1007	53.2044	54.1128
2581.48	366.533	75.7597	80.7161	574.367	122.28	55.0851	96.4747	66.403
2582.52	403.849	81.0777	125.14	580.624	149.798	65.7195	142.982	75.7517
2583.56	433.201	80.5751	165.438	578.697	173.936	69.0112	186.078	80.0432
2584.6	451.246	72.654	195.742	568.183	189.775	64.6136	216.821	76.2691
2585.64	449.819	57.6964	206.58	550.981	198.401	51.0086	227.813	61.6017
2586.68	399.537	38.5974	166.923	526.358	158.934	30.4112	185.138	40.831
2587.72	340.359	19.1839	117.85	503.306	117.759	11.2388	129.885	20.6037
2588.76	283.076	6.3592	72.4165	491.07	79.2113	1.2148	78.411	7.1741
2589.8	234.207	-1.1244	36.8129	487.385	48.7566	-1.3437	34.3155	1.0272
2590.84	201.903	-0.5265	12.7751	488.864	28.6295	5.5848	7.2736	3.8102
2591.88	185.97	8.8419	5.8614	496.475	16.256	19.9036	-0.9958	12.9718
2592.92	184.311	22.1561	8.8123	504.267	13.7177	35.4731	4.4847	24.8203
2593.96	192.794	37.177	21.7481	515.052	18.9983	50.5957	21.6545	40.0425
2595	201.909	46.4389	36.0596	517.739	21.9889	58.4675	37.3553	48.356
2596.04	195.888	46.0716	35.8835	506.045	17.9847	51.282	37.7244	43.2386
2597.07	171.692	41.1904	16.3166	489.621	-1.3347	35.3824	20.6936	34.7524
2598.11	153.123	36.22	5.2074	475.575	-5.4882	20.872	9.7869	27.6128
2599.15	143.154	34.9995	0.6148	466.273	-3.5599	11.6172	3.5655	25.7075
2600.18	140.096	35.265	0.3715	460.13	9.5983	8.4211	2.2619	28.111
2601.22	145.001	39.3547	3.9591	452.165	26.3448	12.0603	8.2935	35.3211
2602.25	155.951	49.1657	16.4279	449.276	44.5109	24.6822	22.8573	48.3102
2603.29	169.004	62.2776	34.4882	447.531	65.0886	43.9113	41.6525	64.5036
2604.32	180.028	74.7635	56.0578	444.878	87.029	65.0422	61.5404	82.0997
2605.36	175.954	76.9863	68.4799	423.626	96.7545	74.4832	68.2441	86.3775
2606.39	158.92	71.3311	70.2734	392.543	96.9854	72.1296	64.4477	80.0216
2607.42	136.444	63.1098	66.3487	365.93	91.0911	65.2522	59.0283	70.6113
2608.46	111.411	54.4222	60.4811	341.036	77.4107	56.7474	50.231	59.6771
2609.49	89.2095	45.578	51.9823	318.578	57.5539	46.7892	40.3103	47.3308
2610.52	69.6975	35.2657	39.3481	300.335	37.8053	36.5617	30.4412	34.6439
2611.55	56.522	26.338	26.4491	282.421	11.9059	27.2629	21.3013	24.7459
2612.59	49.0552	21.7878	19.4111	271.895	-9.3045	23.215	16.7939	21.1962
2613.62	46.3205	22.4259	18.904	265.255	-17.5326	24.8461	15.6362	22.9714
2614.65	45.5999	24.2065	19.2708	257.973	-13.9214	25.0443	13.7497	26.7631
2615.68	39.653	24.8153	18.7882	243.427	-5.3634	20.5431	7.0091	29.0174
2616.71	34.4252	27.3835	21.8268	233.259	10.1716	17.2535	3.9472	33.523
2617.74	24.6871	28.8172	23.8901	224.938	24.6203	14.4208	2.5243	36.773
2618.77	12.3609	30.2481	24.861	210.989	30.7434	9.56	1.1025	38.8172
2619.8	-1.9686	29.4566	23.6713	192.647	30.5206	4.3059	-0.2489	37.0067
2620.83	-13.5193	27.7795	21.515	172.274	28.2911	-0.2276	-0.8981	36.0821
2621.85	-20.2682	25.935	20.6025	148.437	19.2332	-2.0663	-1.0049	37.1183
2622.88	-19.7017	25.4998	21.6554	128.16	14.1467	0.6358	2.069	41.1596
2623.91	-13.0877	27.8968	25.5504	114.813	17.0252	8.7011	7.7028	47.6112
2624.94	-2.4396	27.2586	26.6509	104.058	22.8356	14.2879	9.1285	50.9901
2625.96	6.1319	24.6233	28.9326	94.1401	29.6082	19.0549	9.5672	52.4774
2626.99	11.4435	19.5688	30.5832	87.1741	34.9919	22.7183	10.4636	49.5384
2628.02	9.2858	12.9684	26.9159	78.4474	34.3226	22.1381	8.0409	40.2664
2629.04	3.237	7.0486	20.0968	64.83	28.8378	16.1231	4.5589	26.5277
2630.07	-5.3447	1.7218	13.2742	47.2887	24.669	10.0867	0.1244	11.3943
2631.09	-8.9056	1.2106	10.3459	32.5415	28.004	6.2342	0.2553	3.6306
2632.12	-10.801	-0.0873	7.4831	17.8398	32.4523	2.5228	-0.1379	-0.8848
2633.14	-7.379	-0.4936	3.1765	8.1431	42.6683	0.6532	0.2599	-1.1776
2634.17	-0.9524	0.1658	-0.1155	6.2815	57.4374	2.6948	1.3518	1.7041
2635.19	10.8693	0.1338	-1.6956	6.7664	74.7888	6.3802	0.8177	6.3095
2636.21	24.785	4.9589	3.2503	15.9541	92.4735	15.4477	4.3391	15.8304
2637.24	41.3257	16.8095	13.7771	31.3689	109.973	29.2425	12.9412	28.9762
2638.26	59.5431	33.9174	26.3133	47.6685	125.877	44.0509	21.935	42.218
2639.28	81.6777	53.1894	41.7244	61.5267	144.143	59.259	34.2227	54.7787
2640.3	107.911	74.796	61.9431	73.5515	165.861	76.9948	49.4824	70.8388
2641.32	134.348	93.5234	81.0073	83.5913	186.035	90.8161	66.134	88.1944
2642.34	146.781	96.0611	87.058	77.2083	192.279	89.3101	69.8306	92.8334
2643.37	148.302	84.9899	78.629	56.4208	187.229	77.4846	61.9051	86.9819
2644.39	142.979	65.729	62.7068	29.1263	175.535	61.0296	48.8242	74.0774
2645.41	137.336	45.4348	46.3339	0.6734	164.548	44.1782	34.2385	61.257
2646.43	132.097	30.9635	32.6745	-15.1962	152.851	31.7891	21.2239	50.7606
2647.44	130.305	23.8938	23.4564	-24.5542	146.299	24.4863	13.1711	43.6182
2648.46	136.673	23.3414	19.9942	-24.7625	149.121	24.4594	8.9553	39.4961
2649.48	155.101	29.4689	23.3537	-15.0498	160.526	32.5048	13.0115	40.6807
2650.5	185.366	43.9598	33.6956	3.1544	176.691	47.1323	25.057	50.3941
2651.52	216.298	54.9285	40.7565	20.1824	187.501	57.7151	35.1388	58.4434
2652.54	240.269	57.4441	41.865	28.2171	187.848	58.7931	37.7376	59.1838
2653.55	256.433	49.7735	33.342	24.5203	180.358	52.4369	30.5157	52.1872
2654.57	267.358	39.2128	24.4181	17.5686	172.696	42.2744	23.3771	43.3727
2655.59	278.806	32.0789	20.9319	13.5055	172.492	33.2488	19.1438	39.917
2656.6	284.706	25.7352	17.7451	12.8393	169.716	24.3469	13.2013	36.9634
2657.62	289.492	20.6522	17.255	8.2289	170.521	16.5387	9.7728	35.4004
2658.63	300.55	22.3387	22.1032	8.153	179.529	15.2167	12.6534	38.8769
2659.65	315.224	26.6962	26.358	8.6761	180.226	15.5305	18.3175	43.7226
2660.66	334.048	33.818	28.3219	7.764	170.952	17.3279	25.46	49.9077
2661.68	356.925	41.5943	28.493	8.1494	158.268	21.4356	31.4982	56.9467
2662.69	385.532	53.6394	31.9365	14.7636	144.913	29.5213	40.1891	66.3755
2663.7	413.536	61.9135	32.3735	21.3483	129.404	37.8453	43.8726	71.4865
2664.72	445.578	73.6598	40.0051	39.8406	122.859	50.9818	52.5226	80.9619
2665.73	481.75	88.2121	56.0577	70.019	127.742	68.0764	65.2151	94.6133
2666.74	512.653	96.3871	71.6098	101.3	131.324	82.0371	73.0809	104.624
2667.75	543.677	101.88	88.253	130.725	141.569	94.448	81.6691	111.488
2668.76	571.048	104.307	101.2	158.091	154.685	100.003	88.9957	114.336
2669.78	582.159	89.4419	95.8147	168.211	144.717	88.4054	80.6555	100.84
2670.79	584.96	67.2105	78.6977	168.673	124.203	67.3099	63.2253	79.4499
2671.8	584.618	46.9889	58.3463	165.777	106.1	45.2346	44.659	58.6428
2672.81	583.532	32.4451	37.5569	162.906	84.5074	24.7656	27.4277	38.6248
2673.82	580.337	20.7804	17.7051	163.538	64.1814	8.534	11.134	21.7464
2674.83	581.723	16.2815	5.5091	175.314	51.318	0.4825	0.9666	13.5216
2675.83	587.321	18.3861	3.8209	195.889	43.1367	-0.194	-0.2282	13.6141
2676.84	597.74	24.5128	9.4712	220.159	36.4394	4.8083	4.2041	21.18
2677.85	610.28	30.7189	16.4132	246.181	32.4618	12.8411	12.2315	29.134
2678.86	620.33	30.6564	17.7767	267.135	25.2057	14.4611	16.5988	33.5588
2679.87	626.48	21.1652	10.7303	278.625	7.559	11.1166	12.8081	30.9569
2680.87	637.067	14.9353	4.7265	292.01	-4.8157	8.0322	9.444	29.7229
2681.88	650.086	14.1506	2.3604	302.504	-8.516	8.4992	9.7002	31.1344
2682.89	667.443	18.5634	3.9704	315.737	-9.3084	14.7055	13.3344	35.6029
2683.89	686.446	29.5704	13.6725	338.674	1.6464	28.9493	23.0746	47.986
2684.9	707.738	44.175	28.4094	363.706	16.0843	47.3376	35.0292	61.9854
2685.91	726.413	61.2473	47.0636	388.908	27.7914	65.2861	49.668	76.6285
2686.91	741.259	75.7305	64.1995	410.371	34.168	77.8058	61.6358	88.1174
2687.92	745.588	75.8937	68.4949	423.509	28.8775	79.7507	61.4235	84.487
2688.92	742.684	63.0383	59.5035	426.629	17.6815	67.9683	49.1286	68.3977
2689.92	736.783	44.8919	44.937	424.492	4.48	50.3969	31.4697	46.672
2690.93	733.676	27.2817	29.447	425.764	-3.4821	30.7255	14.7895	25.1611
2691.93	733.223	12.1562	16.5016	430.197	-5.3655	14.4607	3.6062	7.7502
2692.93	737.678	2.5942	9.0425	445.477	-2.0255	6.3352	0.1461	-0.9855
2693.94	743.046	2.0578	8.842	471.848	11.3371	6.5549	4.7544	1.0086
2694.94	749.041	7.3339	12.0223	497.242	25.2708	11.886	12.3827	6.9892
2695.94	755.745	20.842	22.2808	527.038	41.135	23.1073	25.9571	21.881
2696.94	744.631	20.048	20.5536	538.716	38.7076	19.4062	25.2669	21.2525
2697.94	727.071	8.9676	11.082	537.292	29.8985	10.8804	13.771	11.4919
2698.94	712.43	-1.6061	1.6982	533.166	28.7884	1.8717	2.5824	1.0134
2699.94	707.993	-2.3958	2.7005	534.609	39.9835	1.3662	0.1365	1.2859
2700.94	719.428	7.6145	14.9382	551.814	62.2603	14.1533	11.0474	15.0601
2701.94	745.994	32.4294	41.2685	587.784	93.5786	41.4367	38.3159	43.7803
2702.94	780.955	67.4262	76.316	638.733	131.137	78.7434	74.9207	82.7924
2703.94	816.657	110.306	116.111	697.391	171.383	121.375	117.112	128.052
2704.94	849.546	153.243	154.438	753.489	202.925	163.428	156.994	170.342
2705.94	866.796	184.742	182.612	797.629	224.185	194.157	184.688	199.764
2706.94	834.548	170.598	167.727	786.892	200.042	177.421	166.86	177.856
2707.93	789.266	140.737	138.565	752.948	168.613	146.486	133.006	141.232
2708.93	739.798	103.757	103.809	708.36	137.902	107.924	95.0655	96.1845
2709.93	694.952	66.4736	71.6522	662.241	115.828	70.3159	58.9014	56.3257
2710.92	661.459	33.6098	43.9511	623.421	100.901	40.5263	30.6043	25.6662
2711.92	644.211	15.4405	29.4619	600.363	97.6422	23.2408	16.7797	10.5769
2712.92	639.994	8.1311	24.4387	589.355	105.42	17.5847	13.919	8.964
2713.91	647.115	15.3125	31.5276	593.355	121.076	26.3007	25.0299	22.5319
2714.91	660.494	28.8445	44.0372	607.546	136.636	41.8699	41.0795	41.6263
2715.9	665.376	40.936	52.3912	618.319	150.967	53.3776	52.3046	55.5301
2716.9	645.13	37.1824	42.3519	602.353	142.229	44.8007	45.9657	48.1545
2717.89	619.288	34.1792	32.408	582.46	134.121	35.4088	39.431	40.7682
2718.88	586.908	29.071	22.8018	555.376	125.69	25.7325	32.6188	30.3496
2719.88	555.227	27.8425	19.0894	532.391	122.59	21.0328	29.7074	25.9643
2720.87	515.304	17.3612	7.2751	500.006	109.437	9.8344	18.2335	14.2567
2721.86	477.797	6.9243	-1.621	468.708	90.2984	-0.7615	5.6179	3.2031
2722.85	451.364	1.2139	-3.744	442.605	75.7355	-3.8476	-1.2185	-1.5237
2723.85	438.717	4.7339	4.6764	430.529	68.6598	3.4777	0.3275	3.0543
2724.84	440.23	16.289	22.2438	432.813	69.2769	18.1349	9.9866	14.492
2725.83	451.737	37.8953	46.152	443.726	80.5976	37.5168	26.9678	31.4145
2726.82	464.65	61.2794	69.5404	452.261	96.2327	57.5938	47.3627	47.5134
2727.81	480.262	89.2848	95.3093	461.938	126.526	80.3357	71.7119	68.3107
2728.8	487.483	112.592	115.73	461.133	164.308	100.82	92.6952	85.6961
2729.79	485.6	129.156	129.011	455.189	199.984	114.946	108.704	98.8707
2730.78	454.356	115.154	114.65	418.822	206.925	103.555	98.354	87.3902
2731.77	418.006	95.6935	97.5234	377.34	202.032	89.2019	83.6007	74.0305
2732.76	382.361	78.0887	84.2493	337.115	196.158	78.5367	73.5457	65.5403
2733.74	348.385	61.0522	74.5827	300.405	184.82	70.0299	64.2482	60.1219
2734.73	316.384	46.8091	69.0979	269.462	165.019	62.9007	59.2236	56.3067
2735.72	290.865	42.003	70.0793	247.128	143.2	58.9838	60.0646	57.613
2736.71	273.134	44.3729	75.1564	231.933	125.085	61.9239	65.258	62.1209
2737.69	262.478	54.5664	82.2049	221.893	116.677	67.5399	72.1473	71.1099
2738.68	243.068	56.6081	77.1455	201.019	105.79	63.762	66.8216	67.2409
2739.67	224.918	55.5492	66.6414	180.372	92.1812	55.0467	56.8873	58.668
2740.65	200.67	45.7736	47.5875	151.521	70.1271	38.4834	38.6834	41.5774
2741.64	185.608	41.5062	33.7641	130.53	55.8239	28.5507	26.2933	30.4847
2742.62	171.473	36.546	22.5944	111.672	44.7632	20.6977	17.3858	22.4853
2743.61	158.345	27.1642	12.1424	93.4293	32.2231	13.4492	7.826	13.9409
2744.59	139.912	12.6872	1.7697	74.3763	12.8904	3.4546	-0.9241	3.0916
2745.58	125.074	4.5087	-0.7488	63.9426	0.5684	-1.6628	-2.0134	-0.109
2746.56	112.982	-0.2368	1.0654	58.0699	-3.9357	0.3388	0.0857	-1.0662
2747.54	102.162	-2.6941	4.0066	50.8544	-2.7418	3.9722	3.4838	0.2757
2748.53	86.9579	-4.267	6.4196	39.8073	0.0835	7.5952	3.0913	-1.4503
2749.51	77.9933	1.0543	14.1352	35.6422	8.5986	16.1874	7.6432	3.1793
2750.49	69.1536	10.6674	22.9705	30.6591	16.7094	26.0762	14.5318	10.788
2751.47	63.587	21.2599	30.7165	28.3918	25.4395	37.4923	22.3163	20.2169
2752.45	54.1995	27.3345	34.6867	22.8766	29.4602	44.4992	27.6589	26.5769
2753.44	38.2824	23.4177	29.069	10.3494	22.2858	41.1255	25.0394	22.637
2754.42	15.3236	11.7275	16.9969	-6.0677	8.0263	26.7822	15.6489	12.2847
2755.4	-3.0564	4.9154	8.8329	-14.6631	3.0446	14.3375	10.8742	6.2404
2756.38	-13.6271	2.5519	6.166	-18.8675	4.2456	7.2303	8.7298	3.4232
2757.36	-14.5284	4.9758	10.497	-19.4458	14.8081	6.626	12.1407	8.1919
2758.34	-10.0565	15.531	23.4148	-12.8152	35.224	13.2421	18.9104	20.1662
2759.32	3.6175	31.0595	42.2328	0.8712	63.8963	27.8287	32.6539	39.7127
2760.29	20.2461	50.127	63.4687	16.1604	91.7549	49.3356	51.1129	63.925
2761.27	20.1476	49.6181	64.8945	14.4533	92.5528	54.9144	50.1795	67.6975
2762.25	7.8137	41.2622	56.7529	3.3867	76.7585	51.5663	43.1	59.0645
2763.23	-9.3575	28.4906	41.8506	-13.1669	46.4571	40.6855	31.1308	41.7219
2764.21	-15.0222	26.6373	39.4023	-15.6949	24.1795	39.3282	29.753	35.2435
2765.18	-1.6772	42.919	55.752	1.3177	18.7009	56.2068	48.624	46.0232
2766.16	31.8164	77.7489	92.2389	35.4829	33.3919	90.2131	84.0809	75.6076
2767.14	77.0301	122.165	141.099	79.2505	65.699	134.924	131.318	117.303
2768.11	127.892	173.327	196.74	130.416	116.005	185.291	184.584	169.345
2769.09	175.606	217.743	245.484	175.107	171.751	231.875	233.64	218.407
2770.06	195.463	236.488	265.998	190.988	207.348	254.837	254.963	241.933
2771.04	157.226	197.884	223.969	144.141	178.141	216.788	213.136	203.838
2772.01	96.7755	143.654	161.065	76.4818	126.772	157.78	153.675	145.47
2772.99	35.264	85.1634	93.0687	4.6429	65.2462	93.7093	88.9255	82.9315
2773.96	-11.8214	37.442	39.7255	-53.7539	12.124	43.3851	36.9765	34.8508
2774.93	-39.0396	7.1496	4.9509	-91.1472	-28.7615	11.3315	6.1241	4.919
2775.91	-45.236	-2.3687	-6.2925	-103.244	-54.4511	-0.7489	-4.9986	-3.8211
2776.88	-34.3965	2.9199	0.9211	-93.6267	-67.3286	4.9956	2.7546	3.5781
2777.85	-5.8319	23.546	25.0104	-60.0822	-57.9623	28.6778	28.8524	31.0414
2778.82	25.2825	47.1884	51.6332	-20.0876	-44.4873	56.2315	56.6793	59.3255
2779.8	44.0605	60.5287	65.1977	6.1923	-40.6389	72.6033	68.0884	72.7698
2780.77	42.842	53.2996	53.1796	6.8509	-59.9859	63.7878	53.6235	60.7099
2781.74	41.0058	45.3107	39.0384	3.2357	-77.095	51.3521	35.7735	45.9441
2782.71	46.359	37.5817	27.3515	0.6854	-86.2392	41.9807	19.9311	33.5097
2783.68	58.3508	34.3023	19.9773	-3.7285	-83.5326	35.619	7.9613	26.6322
2784.65	78.7769	34.7724	16.7323	-3.9523	-75.4251	32.5551	3.4545	24.866
2785.62	104.382	36.5511	17.7847	2.1718	-68.4214	31.444	1.708	26.4772
2786.59	131.82	38.2527	20.5384	13.9007	-58.9721	33.4326	5.5793	30.0615
2787.56	163.17	42.5447	25.5509	36.2203	-46.7559	37.695	16.5065	38.2092
2788.53	190.377	47.4269	29.2419	65.1716	-41.9977	40.3104	27.2987	43.1618
2789.49	219.611	52.7265	30.636	98.0019	-35.5782	42.7721	35.0313	47.0202
2790.46	248.005	55.0272	26.9365	134.607	-27.4582	41.671	39.2121	46.9252
2791.43	277.923	52.1366	18.2268	171.342	-16.595	35.1783	34.9191	42.0671
[truncated: 49 more rows]

## Sheet: fig 4d
-32.97	2875.42	313.087	4566.76	1187.21	5060.65	1551	18.8194	-30.376
-30.98	3029.84	457.827	4668.49	1269.92	5188.02	1589	95.9268	-106.951
-28.99	3065.22	329.562	4883.16	1271.61	5302.32	1609	-15.9661	-76.5081
-27.01	3147.46	329.281	5014.62	1297.24	5419.39	1524	-47.8609	-73.9655
-25.02	3600.45	746.968	5178.67	1505.77	5591	1866	305.26	-148.196
-23.03	3427	477.914	5342.46	1431.65	5689.65	1521.86	-11.4766	-166.91
-21.05	3539.1	502.199	5488.86	1469.88	5773.45	1463.47	-14.0202	-290.94
-19.06	3654.61	541.971	5599.75	1531.21	5797.01	1475.74	-9.8371	-465.685
-17.08	3793.99	591.873	5735.54	1620.03	5926.47	1649.83	44.9239	-284.335
-15.1	4043.98	745.517	6022.75	1748.38	6374.66	2044.72	289.063	522.455
-13.12	4521.32	1131.13	6363.99	1956.3	6885.24	2780.18	865.082	1605.84
-11.14	5134.85	1653.57	6684.66	2200.65	7570.05	3750.89	1666.51	2654.77
-9.15	5829.26	2265.46	7442.31	2474.11	9560.22	4914.78	2595.14	5020.23
-7.18	6500.74	2865.44	8464.95	2740.95	11989.2	6127.78	3485.73	8786.63
-5.2	7055.48	3356.33	9279.12	2950.83	13700.9	7155.73	4190.94	11882.7
-3.22	7408.4	3650.02	9703.8	3061.01	14450.8	7770.88	4577.02	13317.3
-1.24	7466.7	3660.16	9757.82	3055.98	14213.5	7850.34	4497.18	12997.4
0.74	7143.18	3298.15	9465.11	2941.75	13112.8	7383.94	3836.17	11266.6
2.71	6578.4	2696.6	8931.94	2744.63	11516.8	6482.71	2834.17	8728.02
4.69	5975.57	2062.25	8326.81	2504.11	9674.66	5310.9	1805.68	5767.79
6.66	5450.3	1511.87	7624.99	2264.42	7689.81	4070.89	928.034	2472.97
8.64	5068.48	1114.53	7035.02	2066.76	6312.7	2968.15	297.552	-394.593
10.61	4843.45	889.184	7011.6	1937.56	6437.54	2162.24	-61.6091	-1152.54
12.58	4759.72	818.243	7187.52	1874.27	6803.1	1695.69	-178.214	-449.033
14.55	4790.28	870.865	7217.18	1855.91	6818.9	1493.87	-103.184	-43.6882
16.52	4858.69	971.669	7171.84	1860.18	6715.57	1458.46	50.5466	54.0358
18.49	4886.69	1046.68	7085.32	1867.48	6565.74	1505.33	163.352	94.2584
20.46	4818.9	1039.4	6964.09	1863.37	6364.69	1575.04	161.342	128.235
22.43	4709.04	1003.86	6793.38	1838.8	6156.39	1635.62	134.814	131.643
24.4	4589.05	977.794	6596.41	1790.58	5872.72	1660.21	132.068	139.471
26.37	4448.52	951.822	6355.95	1720.49	5546.45	1655.11	138.416	136.877
28.33	4280.55	922.367	6081.69	1632.92	5164.62	1642.37	148.335	122.558
30.3	4076.15	885.379	5764.11	1530.35	4719.82	1641.21	156.768	104.878
32.26	3833.02	836.394	5398.31	1410.71	4231.68	1649.2	159.157	75.6886
34.23	3550.42	774.948	4960.16	1271.63	3682.14	1651.74	157.388	45.7111
36.19	3208.29	682.966	4475.84	1113.44	3059.65	1645.53	134.837	2.5049
38.15	2817.93	573.964	3916.71	935.39	2381.48	1632.46	106.508	-42.206
40.11	2371.23	445.124	3301.2	736.017	1623.41	1615.14	72.5648	-101.604
42.08	1868.22	301.065	2617.1	514.021	786.841	1594.52	40.7205	-176.953
44.04	1311.43	147.643	1865.28	271.301	-159.536	1570.01	17.8499	-264.972
46	711.604	-11.586	1019	16.1566	-1222.14	1552.78	3.3713	-366.78
47.95	99.3275	-172.975	105.059	-232.725	-2310.45	1563.25	-5.0186	-485.204
49.91	-455.701	-313.803	-864.247	-444.704	-3346.48	1633.85	-7.0669	-611.339
51.87	-848.64	-412.334	-1770.38	-576.959	-4006.26	1807.33	-5.0465	-713.747
53.83	-960.176	-435.191	-2425.28	-579.818	-3802.12	2855.59	-0.0826	-764.431
55.78	-670.381	-351.288	-2518.56	-403.215	-2124.07	3215.01	3.1274	-697.762
57.74	123.795	-131.787	-1834.6	-9.5522	1484.11	3083.91	10.3818	-478.272
59.69	1462.55	237.352	-201.589	619.055	8049.28	2645.32	27.839	-83.3536
61.65	3310.73	748.34	2372.97	1473.91	16296.4	2064.02	53.0032	452.146
63.6	5565.09	1378.5	5748	2520.72	24903.7	1489.59	86.9454	1083.35
65.55	8080.36	2084.77	9693.71	3703.43	32644.4	1061.81	124.214	1750.9
67.5	10696.3	2815.32	13937.3	4956.02	38558.7	921.938	158.024	2429.45
69.45	13279.8	3538.64	18144.3	6209.48	42003	1221.49	186.632	3026.6
71.4	15710.7	4208.53	22187.1	7401.63	42879.6	2129.78	203.231	3571.26
73.35	17912.5	4808.25	26103.1	8481.39	41610.1	3835.16	209.399	4013.21
75.3	19836.1	5329.77	29666.5	9410.01	39051.3	4709.39	206.211	4392.84
77.25	21452.5	5758.2	32548.3	10158.9	36218.3	5431.66	198.165	4709.23
79.2	22725.8	6092.31	34553	10709.5	34311.1	5987.74	194.19	4956.98
81.14	23601.3	6320.03	35584.7	11048.8	32471.3	6369.92	189.665	5111.26
83.09	24033.5	6434.1	35634.7	11171.8	30664.5	6575.69	186.279	5176.65
85.03	24014.3	6426.36	34821.5	11082.3	28887.5	6608.63	184.924	5158.01
86.98	23555.1	6302.55	33354.2	10797.7	27145	6482.1	184.308	5086.79
88.92	22692.6	6072.27	31481.4	10343.9	25456.4	6218.76	181.186	4915.62
90.87	21481.2	5740.81	29636.3	9755.67	23797.5	5849.61	175.598	4720.69
92.81	20014.3	5337.58	28041.1	9073.17	22184.5	5407.96	171.391	4484.56
94.75	18390	4899.46	26469.5	8335.58	20625.5	4924.53	172.431	4224.67
96.69	16713.8	4443.67	24847.2	7579.88	19099.9	4426.54	178.73	3930.79
98.63	15050.2	3983.2	23101.4	6835.75	17618.5	3937.91	181.73	3621.05
100.57	13441.8	3534.38	21238.3	6122.9	16187	3475.66	180.718	3305.76
102.51	11924.1	3114.12	19320.3	5453.24	14807.7	3048.65	181.236	3004.13
104.44	10520.5	2723.25	17395.6	4833.07	13507	2659.84	183.022	2725.27
106.38	9234.19	2367.92	15564	4266.01	12271.5	2310.6	180.819	2482.64
108.32	8051.4	2038.83	13876.5	3750.99	11090.8	2000.68	172.1	2229.73
110.25	6963.95	1747.3	12398.4	3286.24	9962.48	1729.07	163.969	2009.35
112.19	5969.5	1510.77	11108.6	2869.96	8901.63	1490.8	160.94	1825.36
114.12	5071.87	1343.64	9949.9	2499.02	7893.46	1280.04	163.79	1611.15
116.06	4275.83	1229.08	8992.92	2171.14	6940.88	1091.89	159.791	1399.67
117.99	3584.04	1145.31	8196.83	1882.21	6051.08	923.999	140.265	1206.21
119.92	3008.81	1090.71	7590.07	1627.47	5218.47	773.118	115.406	1022.85
121.85	2562.77	1050.36	7132.35	1402.15	4455.3	636.986	92.3035	869.717
123.78	2231.32	991.808	6840.97	1202.94	3769.16	515.284	66.5021	721.581
125.71	2007.91	898.02	6701.5	1025.37	3130.22	411.359	37.4586	599.089
127.64	1867.88	759.417	6666.89	865.269	2556.93	327.901	14.5561	484.997
129.57	1780.66	596.862	6673.79	719.011	2018.2	266.362	4.9908	390.266
131.5	1720.67	433.647	6642.34	583.42	1557.26	221.748	7.408	309.02
133.42	1670.98	287.94	6617.06	455.663	1128.88	187.449	17.5752	231.835
135.35	1613.31	164.953	6584.45	334.038	755.288	154.314	27.508	160.51
137.28	1547.24	65.1658	6575.96	219.616	441.887	115.606	32.7876	93.6961
139.2	1481.94	2.6596	6548.71	116.046	184.363	64.7454	33.5825	44.5883
141.12	1450.15	-18.1349	6556.15	31.1883	-13.3358	-1.6213	35.4782	-5.8111
143.05	1478.8	-4.4025	6808.08	-22.3893	-168.417	-81.3578	32.1509	-55.9043
144.97	1622.25	45.727	7276.09	-30.5313	-260.839	-166.871	30.458	-96.7308
146.89	1927.39	139.539	7876.8	24.0971	-346.944	-249.132	31.5588	-119.504
148.81	2457.94	298.785	8553.32	155.023	-430.893	-318.216	36.0891	-139.037
150.73	3280.75	540.26	9267.73	372.132	-456.661	-368.947	38.8403	-168.415
152.65	4443.5	870.878	10007.9	679.042	-487.171	-396.521	41.3772	-160.962
154.57	5955.07	1295.22	10706.2	1070.99	-469.094	-399	41.9161	-145.079
156.49	7793.88	1796.15	11320.3	1534.92	-439.371	-372.965	32.9247	-122.275
158.41	9925.99	2373.59	11849.4	2048.14	-377.027	-320.068	18.3283	-70.4561
160.32	12303.6	3012.82	12431.3	2583.82	-280.678	-244.107	7.9946	-43.4412
162.24	14832.3	3678.02	13131.6	3112.97	-175.999	-146.512	-1.8508	-13.5089
164.16	17407.5	4338.68	13872.9	3606.75	-41.4551	-30.0211	-3.5767	-13.3623
166.07	19909.2	4966.16	14611.3	4039.15	57.5428	100.546	-4.931	-5.5378
167.98	22223.1	5536.81	15401.5	4384.31	180.825	238.98	-1.7034	-25.8353
169.9	24211.4	6015.56	16248.8	4623.51	325.159	376.785	2.2737	-67.4412
171.81	25710.8	6358.66	17113.2	4744.73	478	506.386	5.417	-85.2898
173.72	26570.6	6541.26	18047.6	4742.76	666.833	620.513	4.8105	-74.198
175.63	26680	6531.9	18986.4	4618.88	851.201	714.544	-1.1923	-47.0102
177.54	25984.1	6332.53	20095.8	4379.86	1059.89	780.342	-6.5477	-12.7443
179.45	24505.5	5949.16	21497.3	4041.39	1299.05	813.035	-7.7855	8.1016
181.36	22322.4	5398.84	22701.6	3625.54	1522.41	813.547	-7.5677	27.2055
183.27	19609.8	4732.12	23264.6	3158.38	1762.6	783.121	-0.7433	43.3637
185.18	16580.3	4000.24	22882.7	2665.81	2007.38	725.409	1.2914	55.973
187.08	13468.3	3268	21505.3	2171.31	2264.32	645.916	4.9269	62.3626
188.99	10480.3	2586	19142.2	1697.17	2520.13	551.84	7.1892	84.3542
190.9	7764.41	1993.35	16023.4	1262.41	2791.35	450.541	9.2593	95.0483
192.8	5432.92	1520.42	12463.9	881.562	3086.93	349.732	12.6374	123.015
194.7	3535.41	1164.22	8886.74	563.374	3346.76	256.72	15.6397	140.654
196.61	2061.66	914.684	5867.84	310.37	3620.48	174.997	20.7403	139.333
198.51	992.995	746.781	3693.84	122.173	3923.54	109.515	28.3274	160.105
200.41	273.875	623.347	2048.22	-5.3319	4303.84	64.3301	34.7111	174.934
202.31	-138.506	514.636	860.617	-80.156	4678.9	41.3386	40.9827	194.286
204.21	-306.43	391.176	1.861	-113.381	4854.05	41.4615	35.7592	192.658
206.11	-276.369	254.95	-504.237	-116.395	4738.54	61.9419	27.6809	190.862
208.01	-96.6458	114.472	-774.166	-99.3393	4396.18	97.583	17.9182	192.285
209.91	188.28	-7.2857	-824.344	-69.0516	3856.03	139.377	12.5768	190.215
211.81	544.573	-98.7138	-712.291	-29.8962	3172.62	177.679	8.5648	204.234
213.7	937.021	-152.121	-517.926	16.9795	2403.73	203.912	6.6063	196.118
215.6	1346.85	-156.81	-219.211	71.4052	1686.24	210.565	13.2596	213.636
217.5	1767.38	-117.191	146.738	134.59	1133.88	194.649	21.7546	246.504
219.39	2185.56	-48.2711	551.394	207.962	830.523	158.107	28.7774	272.843
221.28	2605.43	36.3974	1049.62	291.033	613.843	107.554	36.9165	311.215
223.18	3021.71	123.04	1581.68	381.801	417.571	52.2655	37.2048	321.208
225.07	3437.41	209.613	2153.6	477.166	262.398	1.8927	36.3968	334.351
226.96	3866.58	305.937	2784.44	574.211	218.619	-33.9658	46.633	341.608
228.85	4277.55	386.475	3443.31	670.334	206.915	-50.0101	38.2282	382.252
230.74	4688.8	464.449	4117.73	762.844	266.683	-43.2604	27.5464	409.727
232.63	5104.28	551.279	4753	851.757	308.817	-13.1407	31.808	418.633
234.52	5524.69	656.976	5364.23	935.721	314.976	35.203	57.3739	448.748
236.41	5935.52	776.108	5999.77	1014.52	308.836	95.3076	94.598	539.544
238.3	6327.3	904.777	6630.45	1088.69	269.94	161.78	141.46	470.729
240.19	6691.31	1039.14	7306.75	1157.64	197.35	226.71	194.834	423.265
242.07	7035.98	1194.53	7938.63	1221.1	108.028	284.107	268.718	380.551
243.96	7251.82	1263.67	8547.97	1279.62	22.6847	330.91	260.717	355.829
245.84	7406.46	1305.92	9208.44	1335.9	-32.1586	366.424	226.614	325.476
247.73	7490.66	1313.77	9844.46	1391.63	-95.4218	391.128	154.501	339.34
249.61	7595.99	1363.98	10478.8	1448.51	-106.115	408.69	125.803	332.218
251.49	7743.56	1472.62	11099.6	1509.66	-213.529	423.732	160.144	397.708
253.37	7934.7	1641.19	11668.2	1575.16	-207.067	439.182	258.692	421.199
255.26	8157.89	1855.56	12261.9	1645.89	-160.835	460.119	405.586	477.053
257.14	8396.05	2093.71	12830.3	1720.41	-90.7423	492.154	579.457	372.879
259.02	8615.44	2326.75	13394.5	1796.11	49.9627	537.205	751.163	379.467
260.9	8774.12	2512.27	13928.5	1869.8	191.352	599.576	881.139	386.137
262.77	8684.1	2457.22	14402.8	1939.07	336.75	681.841	778.019	386.103
264.65	8529.28	2342.84	14855.4	2003.21	470.505	784.788	617.486	402.382
266.53	8333.72	2187.35	15278.5	2060.06	542.313	907.121	419.524	440.433
268.41	8156.73	2045.55	15640.1	2108.51	601.368	1044.52	243.373	470.094
270.28	8020.41	1929.28	15902.3	2148.47	626.268	1189.76	103.752	530.584
272.16	7933.6	1853.25	16050.6	2179.06	749.843	1333.6	17.6738	513.015
274.03	7903.52	1824.15	16124.7	2201.01	818.433	1465.7	-13.0163	515.855
275.9	7924.72	1832.09	16094.9	2212.97	872.183	1576.64	5.6708	512.294
277.78	7974.94	1865.86	15980.6	2214.63	976.468	1658.27	55.4086	551.585
279.65	8009.85	1886.72	15769.4	2205.43	1047.06	1707.66	98.2016	550.537
281.52	7965.6	1832.79	15440.4	2185.93	1161.63	1722.92	66.0915	551.903
283.39	7945.52	1816.34	15037.2	2158.03	1228.52	1706.74	69.3062	540.006
285.26	7903.81	1787.98	14552.7	2122.59	1241.81	1663.64	68.3615	521.745
287.13	7845.06	1750.57	13997.7	2081.15	1222.46	1599.27	71.1543	476.147
289	7784.98	1702.03	13347.8	2034.96	1177.1	1521.1	80.2288	457.444
290.87	7723.03	1651.37	12650	1985.07	1068.06	1435.72	103.509	427.486
292.74	7671.06	1598.71	11965	1932.42	923.597	1346.12	139.035	406.558
294.6	7633.17	1541.99	11241.3	1876.8	815.58	1255.07	184.853	396.658
296.47	7612.28	1494.55	10559.2	1819.8	750.269	1163.13	235.793	414.084
298.33	7597.66	1453.98	9887.26	1764.04	675.354	1070.05	284.205	410.336
300.2	7583.11	1418.18	9278.33	1712.43	685.309	972.858	315.913	413.604
302.06	7555.56	1383.13	8676.56	1668.59	696.872	871.092	328.924	390.809
303.93	7483.1	1318.1	8086.97	1634.46	720.555	763.79	300.449	397.656
305.79	7404.16	1247.52	7542.01	1611.07	728.059	653.519	259.517	368.352
307.65	7320.91	1164.36	7011.18	1596.77	759.778	544.469	205.623	375.303
309.51	7242.83	1080.65	6503.49	1588.42	769.549	440.323	156.722	358.577
311.37	7175.97	996.091	6055.51	1581.24	812.467	343.763	115.739	339.574
313.23	7119.72	911.396	5584.38	1571.4	839.049	258.501	85.5166	318.575
315.09	7073.58	832.402	5166.37	1557.26	873.813	185.716	68.0232	298.139
316.95	7026.91	759.898	4730.2	1538.77	880.047	125.433	61.6159	285.474
318.81	6974.22	693.733	4290.06	1516.02	884.894	74.4193	61.0728	257.298
320.66	6904.42	628.533	3844.21	1490.56	824.854	31.3349	61.2935	232.954
322.52	6807.8	555.039	3420.51	1463.3	745.33	-5.9879	51.3776	228.785
324.38	6707.79	485.757	2998.16	1435.27	671.143	-37.6396	45.834	188.501
326.23	6591.2	409.096	2634.6	1406	658.377	-63.4441	33.7383	191.963
328.08	6472.99	336.594	2286.37	1374.99	678.883	-83.2581	24.3273	172.077
329.94	6356.16	270.966	1952.58	1341.87	636.577	-94.9561	14.9872	133.571
331.79	6243.12	208.997	1631.32	1307.96	558.145	-95.398	7.7758	98.2002
333.64	6139.86	156.353	1323.97	1275.16	501.061	-84.0794	7.9617	71.2119
335.49	6036.44	109.656	1029.05	1245.37	429.586	-60.6064	6.541	84.5349
337.34	5942.07	75.2582	745.054	1220.75	304.426	-29.0536	11.0906	64.9056
339.2	5850.32	47.1965	478.022	1202.94	175.076	7.6379	15.0454	56.1141
341.04	5759.95	27.4492	286.717	1192.78	82.7474	44.6662	19.5129	50.8597
342.89	5668.48	16.6725	112.57	1190.21	51.7363	77.7623	30.2165	42.3229
344.74	5563.97	13.3697	24.8627	1194.01	112.62	105.281	39.0859	53.539
346.59	5451.37	25.0629	-55.2446	1201.95	202.527	125.653	51.7292	37.1726
348.44	5330.32	45.7464	-104.634	1211.49	266.7	141.689	66.3474	19.4668
350.28	5196.07	69.2311	-130.102	1219.35	347.248	156.117	85.7041	-11.4835
352.13	5049.42	91.9419	-158.698	1222.32	429.199	169.867	104.972	-23.2304
353.97	4881.45	99.2921	-158.774	1218.5	496.791	185.899	109.054	-12.3393
355.81	4717.45	101.032	-159.742	1208.73	513.871	201.182	112.041	-5.574
357.66	4552.68	87.4482	-164.08	1193.89	570.06	213.946	102.649	3.6701
359.5	4401.58	68.9962	-149.098	1177.55	636.118	221.894	88.8655	25.981
361.34	4271.57	53.799	-144.478	1163.69	691.271	225.302	75.9003	52.938
363.18	4154.53	42.1577	-113.238	1158.42	788.983	226.801	51.562	80.0115
365.02	4058.4	42.8006	-89.6182	1168.13	858.623	228.639	32.6787	93.1128
366.86	3981.78	50.8458	-36.3205	1200.3	953.317	235.421	23.5021	107.094
368.7	3909.46	68.6403	12.3746	1261.8	1008.07	248.948	28.4639	102.799
370.54	3832.74	88.4613	58.2409	1359.32	1109.57	268.157	40.6138	105.146
372.38	3743.43	103.684	128.938	1499.08	1165.78	292.099	54.8437	104.785
374.22	3644.44	115.329	235.562	1685.25	1241.51	314.284	74.1021	105.654
376.05	3520.03	113.488	374.51	1914.84	1398.19	329.867	84.9032	84.536
377.89	3373.29	100.618	527.538	2178.49	1627.22	336.081	84.9273	79.753
379.72	3210.17	81.545	728.891	2456.96	1943.5	333.344	74.8493	82.4252
381.56	3029.24	55.4226	954.704	2724.95	2384.62	324	50.3318	91.1911
383.39	2845.92	31.4884	1167.06	2952.25	2879.54	312.287	27.2491	110.726
385.22	2664.77	8.9403	1330.93	3109.99	3311.29	303.572	9.1735	119.058
387.06	2490.66	-4.0543	1444.66	3174.53	3629.22	301.19	-0.4814	123.687
388.89	2336.41	-9.5792	1447.16	3133.33	3781.81	305.75	0.1267	123.457
390.72	2207.24	-6.6371	1401.69	2988.64	3725.73	317.037	9.3793	106.958
392.55	2099.44	2.5202	1283.68	2757.39	3532.56	332.19	23.1693	76.1716
394.38	2005.11	11.4011	1101.06	2465.37	3326.6	347.053	32.468	39.4933
396.21	1921.6	19.5134	900.681	2143.99	3065	358.822	37.5318	22.7011
398.04	1850.5	30.1	718.661	1822.26	2847.82	365.022	39.9326	6.318
399.86	1784.04	41.2091	562.192	1524.62	2697.87	365.052	40.7929	8.789
401.69	1713.17	49.3891	422.038	1265.98	2657.41	360.217	39.9962	25.774
403.52	1630.94	51.8368	299.235	1052.84	2563.33	353.236	37.5736	44.6774
405.34	1545.11	53.8777	242.75	882.934	2507.76	346.366	37.4417	69.2673
407.17	1456.85	57.5118	194.323	749.68	2457.3	341.044	42.2728	90.0334
408.99	1361.15	61.8627	181.121	645.034	2374.38	338.679	47.8939	131.506
410.82	1256.02	66.129	158.197	562.046	2261.51	339.264	53.0135	162.147
412.64	1142.75	68.6697	134.898	493.652	2191	340.466	56.9704	211.046
414.46	1023.01	69.6463	131.817	435.537	2031.5	340.837	60.2541	261.719
416.28	903.764	72.6747	132.276	383.533	1824.72	337.332	60.7645	288.573
418.1	783.917	75.3447	166.176	336.062	1648.67	328.8	60.117	315.521
419.92	659.686	72.0492	186.431	290.677	1519.85	314.659	55.6956	343.411
421.74	538.362	66.6497	240.434	246.734	1365.94	296.786	49.514	365.838
423.56	424.196	57.0019	297.42	203.995	1248.04	277.862	41.2711	377.797
425.38	315.841	52.0062	331.634	163.514	1185.13	260.561	33.6464	364.041
427.2	215.068	47.5647	354.307	127.507	1060.06	247.951	24.4726	361.67
429.01	133.369	53.7017	364.867	98.9491	954.631	241.729	22.7729	374.688
430.83	71.436	69.2455	346.463	78.4298	879.85	241.369	29.7472	390.405
432.65	30.3579	89.5735	340.523	67.2847	852.746	246.106	39.8974	403.941
434.46	11.169	115.195	340.477	63.3831	833.804	250.903	53.4684	396.654
436.27	6.222	139.773	328.772	64.4509	808.952	251.535	67.4485	350.48
438.09	7.0607	155.212	294.004	66.0248	761.443	243.386	76.8325	329.017
439.9	13.434	162.125	276.623	65.2079	710.379	225.784	82.3668	290.272
441.71	9.7539	147.497	251.045	60.0938	682.672	199.125	72.0822	251.429
443.52	-0.4782	125.531	197.559	50.0156	688.543	165.097	54.2851	188.018
445.33	-13.1023	96.1395	176.953	36.686	621.578	127.597	31.7021	144.37
447.14	-18.4106	72.8535	145.898	22.8467	562.478	90.6747	14.3731	133.723
448.95	-17.2032	53.3812	127.744	9.3168	520.586	57.2207	0.8646	117.383
450.76	-6.4687	40.4352	132.596	-1.1386	478.483	30.4298	-6.2646	108.14
452.57	13.8366	33.9736	157.512	-9.0061	388.417	9.5201	-5.1354	87.5427
454.38	37.9427	30.5311	134.391	-14.0575	243.988	-5.2185	-1.0663	50.5713
456.18	65.5337	26.8511	121.348	-17.0838	102.706	-14.7058	4.1915	40.8272
457.99	98.8555	26.4857	121.424	-18.2744	-8.7942	-18.2805	14.547	10.5714
459.8	128.486	22.5742	129.983	-17.4226	-28.6946	-17.6022	20.2378	-8.4569
461.6	156.349	22.715	120.817	-15.0714	-38.4172	-13.4967	28.0494	-23.3026
463.4	178.416	21.178	130.294	-10.8694	-39.6313	-7.1966	36.2096	-19.7354
465.21	193.118	17.8231	138.595	-4.9785	-28.4758	-0.6526	39.9211	-12.4247
467.01	196.422	13.2762	149.647	1.2654	-42.3322	3.3922	41.2709	25.001
468.81	188.385	10.2848	150.091	8.4804	-43.4683	4.407	43.4822	49.6466
470.61	167.379	4.4754	168.077	15.9834	-13.5638	2.7457	41.1498	73.979
472.41	135.827	-2.1258	149.2	24.7298	-11.8644	1.3685	33.9841	89.2704
474.21	104.985	-5.5816	156.372	35.4283	3.8784	3.0066	28.7108	82.1251
476.01	78.283	-1.6335	176.864	49.101	19.6124	10.9854	30.0281	61.4311
477.81	61.242	9.4165	177.616	66.2109	103.818	26.3574	35.138	44.5972
479.61	53.5151	23.0823	197.497	84.5074	147.986	50.3951	43.5802	22.9971
481.41	53.2563	32.3774	208.496	101.694	225.691	79.7434	51.708	33.0052
483.21	57.0837	34.6694	224.068	115.002	328.464	109.356	53.2354	13.9865
485	58.3309	29.7697	237.605	122.723	399.091	133.403	50.8983	25.506
486.8	56.3341	21.5001	238.916	125.193	537.526	148.821	45.3456	22.0639
488.59	43.8384	5.9531	242.717	124.459	590.379	155.036	30.497	5.6202
490.39	27.6733	-8.0715	234.659	124.425	622.537	153.144	14.7451	16.4589
492.18	10.2439	-16.2212	221.859	129.374	623.132	145.488	4.6514	-7.9746
493.97	-7.1797	-14.3691	198.701	143.064	624.793	136.159	3.9239	-30.8467
495.76	-16.2133	-0.3345	177.331	166.749	663.664	128.94	11.1747	-36.046
497.56	-16.2533	19.4349	178.902	197.261	712.317	127.473	24.3591	-22.5664
499.35	-6.183	47.1821	152.488	230.93	790.485	130.79	38.3504	6.3121
501.14	9.2216	78.5873	119.903	264.175	920.636	137.883	39.1044	-9.8424
502.93	25.509	108.196	114.761	294.818	1065.81	147.407	13.1967	-28.6322
504.71	41.8051	135.475	126.281	322.999	1244.28	158.796	7.1156	-24.936
506.5	61.3949	150.598	122.424	351.469	1358.72	171.218	100.893	-31.1695
508.29	94.422	155.073	122.461	383.503	1477.82	182.865	373.729	38.6971
510.08	140.122	147.927	118.012	421.257	1497.27	192.328	848.905	214.675
511.86	196.705	131.431	110.17	463.897	1460.78	199.475	1493.49	813.57
513.65	261.321	107.114	116.731	506.185	1431.51	203.555	2219.23	1821.19
515.43	329.861	78.1173	118.166	538.519	1353.45	204.362	2903.58	2882.9
517.22	386.595	50.1438	102.49	551.537	1261.57	200.183	3389.44	3641.09
519	422.247	27.6315	96.0597	540.724	1166.34	193.389	3530.21	3946.69
520.78	434.802	10.7729	112.347	503.396	1146.4	186.046	3250.71	3790.6
522.57	427.172	1.9415	137.958	442.26	1123.91	179.59	2648.7	3235.79
524.35	417.051	0.2903	129.448	365.63	1106.54	175.273	1904.37	2347.1
526.13	417.748	18.77	147.373	285.265	1100.96	173.77	1188.79	1324.03
527.91	422.844	10.9329	150.301	212.903	1133.23	175.849	598.18	431.895
529.69	437.303	-0.5991	136.645	158.162	1147.79	182.942	200.906	4.3338
531.47	466.147	-0.7518	139.218	125.773	1185.49	194.24	9.3992	-44.461
533.25	506.769	17.2442	139.648	115.555	1158.07	209.082	-14.0077	19.4113
535.02	540.664	48.6247	174.326	125.079	1235.56	226.288	43.9136	38.3593
536.8	572.642	105.067	195.541	153.238	1067.17	247.67	109.774	3.8377
538.58	595.185	172.522	225.773	188.873	935.95	268.455	132.805	-15.8143
540.35	610.733	249.822	259.669	222.05	815.105	284.144	133.929	-25.1006
542.13	621.673	328.42	292.964	246.719	725.156	292.968	138.299	-26.1163
543.9	619.422	391.503	331.043	259.863	693.284	294.257	146.053	-22.2735
545.67	585.724	358.886	342.269	260.177	731.356	288.626	133.706	-5.2094
547.45	538.79	307.271	352.066	249.445	733.49	278.626	124.81	26.3739
549.22	481.227	250.083	373.479	229.902	772.323	265.754	117.122	64.8839
550.99	409.122	194.781	377.464	205.753	772.781	252.349	107.268	115.146
552.76	324.64	148.776	363.735	183.183	812.852	241.083	93.9206	137.091
554.53	240.162	131.6	336.531	166.596	685.731	232.408	86.6642	122.502
556.3	156.529	133.893	307.851	151.71	613.108	220.596	78.154	112.504
558.07	88.8204	163.218	283.314	137.18	610.041	204.53	74.9579	102.709
559.84	40.4104	211.354	247.515	124.196	538.993	184.334	77.3206	101.772
561.61	-2.7092	248.77	210.84	113.05	489.072	159.286	67.9902	81.0895
563.38	-33.2086	256.846	178.528	104.084	474.327	129.708	54.0794	57.6558
565.14	-37.7946	281.188	151.845	98.0084	426.51	97.3925	51.8214	32.0831
566.91	-25.5581	310.425	147.297	93.8005	438.821	64.1387	56.6088	31.5043
568.67	-4.268	342.349	145.907	91.8791	400.848	32.9943	68.4526	37.4757
570.44	25.4649	377.48	112.973	92.4091	441.708	7.5052	85.0277	15.8127
572.2	57.5142	419.293	120.251	93.5538	486.693	-10.6315	104.994	-3.7146
573.96	87.6448	458.671	112.677	93.203	503.36	-20.4919	121.433	0.7401
575.73	112.877	493.353	109.284	90.7247	529.318	-19.1786	133.739	42.5788
577.49	125.319	514.228	110.231	87.2872	452.096	-8.7888	136.389	103.632
579.25	106.791	502.25	102.125	82.5258	378.988	5.6294	112.133	102.218
581.01	80.272	473.156	78.3702	77.0959	296.305	19.5629	81.7624	100.464
582.77	53.051	435.412	65.5642	70.523	200.099	28.8674	50.6484	101.892
584.53	25.3334	391.016	77.9336	61.6336	180.506	30.7773	22.6739	110.975
586.29	4.1321	347.366	88.5373	51.0272	116.166	25.3124	4.373	110.76
588.05	-5.4545	312.91	81.7484	39.1369	189.554	14.6172	-5.6054	90.6396
589.8	-2.3036	293.349	87.8903	27.8001	251.262	2.977	-5.2384	69.8162
591.56	11.3382	289.257	95.4539	18.791	348.985	-5.5886	3.4988	74.6115
593.32	30.5703	295.844	102.027	12.958	414.839	-7.2509	19.1408	66.8653
595.07	48.1766	306.612	103.189	11.4114	418.506	-3.2967	32.1342	70.9937
596.83	60.5253	313.701	111.553	13.5655	375.63	4.1194	37.5916	67.1083
598.58	82.2449	323.686	111.77	20.2518	308.045	14.878	42.5732	93.1882
600.34	109.472	333.617	108.594	30.2713	311.506	28.0309	46.4009	112.49
602.09	138.456	340.065	113.843	42.7342	359.406	43.451	50.3816	130.122
603.84	172.4	347.679	96.0478	57.4164	501.557	61.508	57.8807	177.948
605.59	202.707	352.242	99.6184	72.8517	722.466	82.1645	62.2163	212.833
607.34	226.963	352.865	113.613	88.633	803.423	105.515	63.5795	241.632
609.09	246.029	355.514	131.23	102.553	830.128	128.881	67.8145	282.215
610.84	258.381	357.942	137.911	112.978	829.281	149.54	73.8218	305.213
612.59	259.817	362.045	141.343	119.002	726.389	162.88	75.2196	335.967
614.34	259.996	366.666	167.33	121.241	605.184	166.179	79.0771	366.805
616.09	261.347	369.447	203.083	123.657	478.909	160.968	81.7868	362.92
617.84	259.961	370.167	179.219	129.432	389.427	147.73	87.007	310.183
619.58	262.755	373.498	173.887	143.015	332.613	128.955	99.4397	266.743
621.33	266.856	375.754	169.484	167.941	404.259	107.175	112.29	221.761
623.07	260.666	365.957	181.873	204.747	469.104	84.843	114.79	137.218
624.82	247.922	347.611	205.924	252.708	510.744	64.2947	108.093	104.178
626.56	236.285	329.005	253.671	307.193	640.665	45.3622	100.571	70.9146
628.3	221.199	306.836	290.233	362.121	808.634	28.5735	85.6042	79.6439
630.05	203.567	286.58	330.423	411.143	910.074	14.1828	66.2596	88.8266
631.79	192.094	266.4	366.449	449.416	1006.53	3.1083	51.8048	109.584
633.53	184.179	247.395	401.006	473.777	1061.28	-1.8643	40.3823	102.994
635.27	179.962	234.856	385.559	481.183	1036.51	-1.961	38.7887	86.617
637.01	187.021	228.7	395.478	470.981	996.283	2.53	48.2296	89.819
638.75	194.909	221.762	375.777	443.851	895.855	10.0281	58.4254	80.7047
640.49	197.533	211.209	316.068	402.098	789.184	18.908	62.9715	38.5936
642.23	193.066	195.55	261.749	349.784	640.435	27.039	58.9661	42.8081
643.97	188.164	182.426	237.056	290.731	513.343	31.0047	53.038	5.9818
645.7	178.927	168.725	183.985	228.686	455.027	29.5612	41.9593	19.8366
647.44	170.446	158.836	142.225	168.722	344.874	22.8232	32.2911	17.8822
649.17	166.548	149.159	112.534	115.814	311.261	12.5149	25.4264	31.2937
650.91	167.909	144.857	84.3808	73.1666	279.125	2.5484	22.0994	31.2493
652.64	176.123	146.388	70.7345	41.0744	252.985	-6.095	25.7979	27.3822
654.38	196.405	151.723	78.5872	18.9321	232.681	-10.3131	37.6982	32.5134
656.11	221.218	159.424	82.6257	5.6792	181.782	-7.3463	52.831	50.3091
657.84	248.607	169.983	87.0916	0.3227	173.009	4.5429	68.8467	44.0866
659.57	269.487	171.619	104.662	0.917	186.285	24.8462	75.6521	63.5946
661.31	292.568	174.882	122.787	5.0784	197.859	51.0607	83.4107	66.3707
663.04	313.565	173.621	136.21	10.2032	278.462	80.7061	88.9466	100.429
664.77	330.987	164.239	158.342	15.4772	293.89	111.377	89.562	122.043
666.49	347.942	147.904	172.3	20.2851	322.424	141.232	84.5951	151.624
668.22	363.754	128.751	175.831	24.2054	324.571	169.392	76.8241	166.786
669.95	377.626	106.252	193.854	25.5084	327.505	192.982	68.7959	189.219
671.68	394.123	84.7273	197.411	24.1201	294.135	211.87	64.8641	200.865
673.41	409.154	66.6428	192.307	20.9675	248.898	226.713	62.0997	215.424
675.13	423.854	55.6326	172.334	16.7538	205.148	236.833	62.3587	213.561
676.86	432.755	44.2682	155.152	11.6304	218.492	240.983	57.671	214.33
678.58	442.781	38.9266	127.447	6.4011	166.879	238.008	58.559	187.462
680.31	449.943	32.6705	121.725	1.5334	126.215	227.352	58.6731	160.954
682.03	453.675	23.2604	117.069	-1.5572	69.5655	210.312	55.7586	144.987
683.75	457.455	16.0776	101.959	-0.5344	45.711	188.986	52.043	128.56
685.47	460.694	6.0736	103.067	7.5007	-17.6299	166.593	47.0821	115.264
687.2	464.797	-4.4526	133.343	24.0788	-29.214	144.98	42.2346	129.125
688.92	475.176	-8.9274	141.531	51.077	-27.1035	127.12	42.1383	121.095
690.64	488.325	-7.9019	159.856	88.5158	-9.0413	114.925	42.1559	128.272
692.36	502.597	1.9189	193.571	133.868	63.9612	108.437	46.1002	131.811
694.08	509.126	13.5134	219.589	182.012	266.162	105.985	47.0833	134.397
695.8	509.528	26.6661	244.811	226.374	469.702	104.393	50.9762	115.954
697.51	502.188	42.2415	260.357	258.455	632.502	100.029	53.6172	107.62
699.23	490.189	61.9128	254.699	271.582	821.92	91.5703	55.286	135.264
700.95	470.883	85.1674	199.444	263.141	987.848	78.3879	51.4149	150.941
702.66	449.959	110.113	159.336	234.425	1023.73	61.7114	40.7582	164.227
704.38	437.656	148.528	131.406	190.196	1064.45	42.3832	28.4333	173.446
706.09	442.097	206.993	105.765	138.167	1028.78	22.8968	20.1696	153.843
707.81	460.483	280.143	79.2295	87.6984	1035.58	6.3646	11.9392	124.078
709.52	487.41	371.906	67.8136	47.3569	1076.03	-4.1739	6.8895	85.0655
711.23	517.112	481.447	64.7405	21.878	1208.18	-8.7974	4.2011	56.1953
712.95	550.75	610.724	66.213	12.7293	1343.69	-9.4374	8.7727	6.4989
714.66	586.335	764.523	68.784	17.218	1481.69	-7.6722	22.1639	-17.4731
716.37	618.779	935.691	91.1101	31.3168	1702.78	-4.0315	38.9402	-7.2097
718.08	639.388	1113.24	95.4793	51.073	1923.03	-0.045	51.0889	-19.0207
719.79	651.674	1290.15	122.616	72.4098	2096.82	3.0334	60.8707	-13.4747
721.5	664.958	1453.44	124.3	92.5588	2156.63	4.3817	71.6329	7.5202
723.21	680.51	1577.09	120.483	109.276	2073.69	4.5825	79.2189	25.5629
724.91	696.249	1633.34	114.842	122.676	1978.07	4.683	79.293	30.9856
726.62	710.308	1615.27	107.873	132.595	1753.04	5.3219	72.6781	67.4586
728.33	727.779	1523.86	113.625	137.677	1494.33	5.206	64.5932	86.9601
730.03	744.087	1364.73	93.914	137.329	1196.06	3.5198	52.5295	74.7699
731.74	760.878	1161.86	97.1935	130.855	920.015	1.4596	42.2177	75.503
733.44	776.99	938.116	114.768	118.641	651.245	-0.5121	30.9246	70.8336
735.15	793.903	722.549	132.75	102.211	442.287	-2.7299	20.1388	57.9904
736.85	812.943	541.69	117.406	83.5236	321.563	-4.0366	13.8823	61.1561
738.55	840.32	404.622	106.885	65.0136	224.876	-2.1905	11.8158	64.7719
740.26	876.167	307.014	131.068	47.8393	221.342	3.6998	6.4377	73.2766
741.96	920.583	244.053	180.365	33.8128	344.897	13.3097	1.1352	78.1919
743.66	972.1	212.239	227.987	23.5717	513.655	26.587	-1.3768	103.959
745.36	1028.01	199.545	291.983	16.3087	783.607	42.8893	-0.1205	117.422
747.06	1075.44	189.392	352.388	11.3094	1134.36	61.5449	-2.5394	106.435
748.76	1119.27	183.934	408.729	7.3525	1595.9	82.249	-0.5488	109.82
750.46	1163.39	181.877	450.78	3.6399	2054.46	101.993	6.9166	93.692
752.15	1206.08	183.613	493.726	0.5917	2574.17	119.145	18.6187	110.484
753.85	1239.89	186.455	503.212	-0.6067	3082.76	133.94	29.7596	117.078
755.55	1263.74	188.964	533.987	0.6007	3430.6	145.71	38.2401	93.5363
757.24	1275.36	184.571	547.7	4.3082	3663.62	153.081	36.5623	96.8948
758.94	1271.75	179.533	564.467	10.8257	3698.96	155.745	35.5697	104.627
760.63	1247.67	169.191	555.297	20.3648	3443.3	155.726	33.9173	124.372
762.33	1203.96	149.604	529.825	32.0681	3016.59	154.92	31.5748	152.698
764.02	1145.65	121.337	473.856	44.4251	2468.17	154.243	28.1447	159.58
765.71	1086.63	96.076	401.678	55.0937	1927.65	154.081	29.0501	175.631
767.41	1038.32	72.4073	334.793	61.7372	1398.14	153.532	32.4934	165.738
769.1	1001.66	51.9167	284.553	63.9274	986.137	153.699	35.7987	180.379
770.79	974.039	30.7948	253.395	62.1447	679.646	154.067	32.7502	177.815
772.48	957.904	15.2803	225.178	56.8746	483.458	153.441	26.0902	157.96
774.17	954.076	3.9867	212.412	49.3814	369.975	151.571	16.1048	158.645
775.86	952.115	0.1692	225.005	41.3244	280.03	149.515	9.7099	165.239
777.55	945.984	-3.9046	213.483	34.9009	195.229	148.304	3.8921	166.369
779.23	941.689	-3.846	205.322	31.8358	148.715	147.981	5.2332	157.312
780.92	938.794	-0.0457	190.552	32.2307	133.642	147.417	11.9872	151.674
782.61	940.184	10.4447	161.805	36.1431	124.413	145.597	23.4595	153.284
784.29	942.656	18.0831	134.253	43.6879	103.061	142.744	34.7391	161.417
785.98	940.743	24.8533	119.406	55.6712	122.323	138.5	46.1566	160.81
787.67	931.029	27.6258	102.559	72.9863	132.988	130.946	51.3154	165.03
789.35	915.036	30.027	84.9414	96.9221	140.413	120.735	52.8289	165.239
791.03	896.089	31.5518	70.6795	128.431	82.4178	108.922	53.8233	170.23
792.72	860.909	23.9225	75.5542	167.435	36.2005	97.4704	45.3412	144.028
794.4	818.377	11.8889	93.7123	212.388	9.8264	86.1948	35.1145	124.451
796.08	777.454	3.8656	98.2471	260.774	21.9129	75.2365	29.0687	82.5978
797.76	738.6	-2.0183	113.037	307.933	88.3899	64.1037	23.9708	54.4903
799.44	705.947	-4.0568	114.752	350.147	133.116	52.284	21.9637	46.4726
801.12	675.281	-5.3547	137.962	383.506	191.475	40.4431	23.0578	50.7684
802.8	647.338	-1.7083	137.648	404.325	262.821	27.4726	29.1616	47.8117
804.48	617.301	2.6124	134.203	411.249	278.512	12.8632	31.99	58.5599
806.16	582.819	5.4843	130.896	406.218	267.84	-1.1811	30.2811	65.7115
807.84	548.429	6.8895	115.971	392.465	278.013	-13.4356	26.125	78.4865
809.51	509.244	0.8197	116.994	373.431	257.412	-22.2163	13.686	57.7505
811.19	475.265	-2.1767	110.709	352.541	223.481	-27.3469	5.4417	67.6672
812.86	452.701	2.9047	95.1025	333.529	241.057	-27.0764	3.0678	62.0073
814.54	438.985	12.9694	96.5326	317.392	275.788	-22.1385	5.31	47.4539
816.21	432.097	27.3497	102.524	304.262	281.274	-14.5448	16.4874	49.1191
817.89	430.557	47.682	104.745	292.246	324.338	-5.4668	37.2232	47.5251
819.56	431.153	67.2441	104.911	278.587	325.418	2.9481	60.5241	58.3462
821.23	419.594	76.12	115.566	261.511	303.464	9.074	72.8128	59.4354
822.91	391.871	72.6328	121.838	240.93	265.182	13.3807	70.9784	66.4708
824.58	359.354	64.414	128.756	217.474	259.585	15.1041	62.255	67.3367
826.25	325.052	51.7433	124.589	192.065	160.822	14.4569	48.0372	54.0289
827.92	290.936	41.9188	130.687	167.353	76.901	13.4587	33.7249	50.3026
829.59	266.145	37.967	159.246	145.552	38.2568	15.1465	21.9439	48.2225
831.26	247.761	37.7567	177.034	126.483	40.9659	18.7925	14.7014	13.6618
832.92	233.748	45.3134	191.505	109.757	71.1891	23.4271	16.3702	-3.6828
834.59	229.129	62.7647	199.04	94.638	128.707	29.6714	28.3416	-24.1566
836.26	220.694	74.2011	217.914	79.7877	167.223	37.3822	36.3484	-33.129
837.93	202.476	76.6246	201.065	63.8706	223.784	46.7291	34.671	-46.3478
839.59	178.564	75.4409	174.119	46.729	239.088	59.1936	28.3661	-33.8373
841.26	157.513	80.6419	152.7	29.5182	245.923	74.2147	25.773	-30.5077
842.92	138.665	87.8779	135.85	13.9247	230.79	91.4405	23.9941	-14.655
844.59	121.742	97.6594	117.83	3.6827	253.371	113.041	24.1899	12.3893
846.25	115.528	109.02	93.4422	-0.6501	286.51	137.73	29.0092	18.6009
847.91	118.432	121.305	94.6457	0.8237	343.705	161.176	38.74	3.2766
849.57	120.902	134.207	114.266	8.2588	436.403	180.788	50.2196	32.8074
851.24	125.769	143.693	128.957	20.9876	502.195	195.344	61.6246	40.0706
852.9	116.105	134.946	135.126	36.515	564.201	203.985	58.7806	53.3141
854.56	105.36	120.448	138.163	52.3931	586.681	207.54	49.8362	43.8765
856.22	97.1035	111.388	143.441	67.0713	555.322	208.406	41.2899	52.3669
857.88	84.084	106.742	143.068	80.4164	557.502	208.001	30.2789	57.2373
859.54	71.0617	103.783	139.031	92.3515	584.815	207.498	15.4612	76.6077
861.19	61.8413	105.105	141.212	102.907	615.595	208.651	3.3941	106.635
862.85	62.5874	112.349	140.049	109.602	652.1	207.779	-0.6229	142.984
864.51	67.7064	119.931	162.253	112.424	735.812	202.177	-0.659	213.391
866.16	69.6415	122.512	206.21	112.616	836.461	190.751	-1.7846	333.425
867.82	72.5364	120.753	193.923	110.349	855.532	172.05	-0.879	454.269
869.47	74.8066	114.031	184.146	105.287	863.742	145.783	1.4655	625.325
871.13	88.9917	114.408	185.095	98.5243	811.575	114.035	11.9624	820.244
872.78	107.701	122.632	193.103	91.6848	758.271	80.4063	25.2494	1071.06
874.44	115.356	127.205	185.722	87.211	720.168	49.1581	31.3159	1328.79
876.09	121.194	131.306	188.023	86.3316	708.861	23.1918	33.8135	1556.43
877.74	126.987	138.334	218.371	88.5315	716.195	4.1056	39.7402	1739.7
879.39	130.107	142.141	238.426	93.5441	729.586	-6.4613	44.9859	1816.41
881.04	125.985	136.504	259.179	102.227	765.061	-7.6343	42.4953	1773.15
882.69	116.521	121.575	282.281	114.515	774.676	-1.8081	33.7704	1626.64
884.34	107.404	105.454	244.041	128.699	742.395	7.1392	28.1059	1388.22
885.99	108.31	95.291	227.891	143.065	701.441	15.8289	26.5209	1095.1
887.64	113.195	85.2155	214.787	156.513	653.62	23.2799	25.0748	834.84
889.29	117.202	76.0032	203.834	168.096	603.76	29.6155	18.7409	598.371
890.93	123.654	73.5999	183.171	177.899	542.312	37.4277	15.4636	414.606
892.58	129.888	73.3125	176.713	186.015	551.672	48.0798	10.0819	281.178
894.23	143.491	80.4008	171.75	192.45	550.931	63.6584	12.3551	186.055
895.87	158.216	90.4244	168.873	198.889	553.149	90.1263	18.3689	100.855
897.52	178.502	106.261	161.322	205.887	592.307	122.293	29.6607	38.4628
899.16	202.201	124.926	184.77	213.459	608.261	151.482	48.4296	42.5151
900.81	227.86	145.724	161.811	221.845	573.363	170.863	73.1695	15.2458
902.45	254.841	165.818	156.177	230.249	543.286	173.891	95.8839	-11.0307
904.09	267.671	169.999	162.846	236.797	511.385	158.403	107.084	16.2844
905.73	271.922	166.578	159.72	239.828	451.109	125.429	109.937	13.1892
907.37	270.861	159.078	158.827	239.114	361.927	81.4303	108.237	10.5664
909.01	245.717	128.521	173.398	235.162	305.224	34.6728	82.5977	27.2842
910.65	220.194	94.4512	183.614	229.021	240.709	-3.9566	55.0133	19.4443
912.29	192.985	60.5247	220.022	222.377	191.306	-23.5415	29.4758	8.1735
913.93	178.873	35.1652	229.05	216.762	152.214	-26.0627	11.2318	-2.706
915.57	173.422	17.8323	257.422	214.696	103.047	-13.2156	1.8112	9.41
917.21	177.725	7.0316	240.446	218.461	20.9509	13.1777	0.2382	-12.713
918.85	187.079	0.2878	241.541	227.795	-0.0095	46.9043	2.1982	-28.7866
920.48	202.891	-0.4791	259.4	241.282	-12.0928	84.1152	7.8116	-14.2081
922.12	223.024	3.9008	262.768	257.461	63.5194	120.528	20.542	6.6913
923.75	240.492	8.0782	263.683	275.662	77.7776	154.68	35.3302	30.5394
925.39	255.254	8.7945	283.833	294.051	186.969	185.62	49.1232	86.4047
927.02	283.088	19.215	309.256	310.827	228.917	214.219	75.4296	91.8772
928.66	315.659	31.455	345.496	324.412	252.281	240.89	107.059	110.184
930.29	357.497	48.8565	358.001	334.364	298.787	264	140.356	143.609
931.92	398.418	65.6883	393.59	340.628	341.441	283.715	171.247	172.638
933.55	436.178	77.618	448.892	343.503	368.171	300.738	194.182	230.855
935.18	460.548	79.8472	478.455	343.784	430.043	314.191	201.711	254.343
936.81	481.943	81.946	534.679	343.535	518.36	326.55	199.201	287.859
938.44	490.271	74.9827	585.95	345.16	643.873	338.202	187.529	335.38
940.07	494.444	68.226	637.163	350.685	751.429	350.202	174.34	357.073
941.7	506.481	69.3211	701.93	359.91	875.728	361.645	167.571	367.748
943.33	524.861	77.8937	733.238	372.35	887.36	371.856	169.431	340.447
944.96	541.759	87.9443	747.499	386.73	882.425	378.562	172.795	316.035
946.58	559.651	101.782	771.402	400.735	886.974	379.699	177.673	319.042
948.21	573.838	113.008	792.733	411.367	922.882	372.193	180.206	318.361
949.84	580.999	120.199	817.877	417.207	962.289	355.009	175.74	322.09
951.46	577.692	120.517	821.586	419.311	1025.09	327.938	164.449	310.927
953.09	571.869	117.6	852.085	419.03	1092.42	294.447	147.448	322.087
954.71	561.122	108.496	876.525	418.244	1153.18	258.112	127.203	327.482
956.33	559.548	104.923	906.82	417.268	1276.63	223.421	114.381	332.384
957.96	569.308	106.504	929.568	415.924	1350.03	193.683	109.034	319.603
959.58	589.856	106.046	919.339	413.643	1417.16	171.84	107.595	333.313
961.2	625.273	105.171	889.344	409.58	1457.3	158.567	108.703	329.991
962.82	675.931	99.7536	835.333	401.475	1457.61	153.168	109.93	351.467
964.44	741.157	91.1944	784.207	387.354	1445.64	152.084	112.058	356.759
966.06	813.085	83.7025	732.974	368.013	1358.75	152.491	116.107	349.093
967.68	879.036	76.9055	683.489	345.813	1223.47	149.626	124.034	322.779
969.3	925.472	68.4463	637.757	321.595	1065.4	141.371	127.307	287.267
970.92	942.621	60.5041	597.65	297.61	865.942	126.493	127.866	224.985
972.54	927.461	58.6842	558.722	274.253	727.42	104.613	131.234	203.424
974.15	868.126	52.7744	484.344	252.681	609.092	77.0906	124.7	170.265
975.77	776.44	39.782	405.288	233.736	489.262	47.1576	111.62	169.032
977.38	667.934	26.1304	336.973	218.098	377.566	18.6537	95.7603	186.297
979	552.874	8.5431	255.15	205.331	326.214	-5.2062	78.5147	206.694
980.61	452.933	-1.6853	210.695	194.273	250.994	-23.3556	71.0208	215.411
982.23	370.274	-2.9488	162.727	186.21	222.627	-33.7712	70.8131	203.927
983.84	304.755	3.0643	124.146	181.406	185.537	-36.8539	77.7885	165.797
985.45	253.847	14.7443	105.21	179.379	167.368	-29.0223	86.2529	125.115
987.07	215.147	30.0516	99.9779	181.22	111.265	-7.2944	95.0133	83.6151
988.68	180.274	45.2918	70.7699	187.394	82.1318	31.7817	100.88	71.865
990.29	138.636	49.9893	43.3725	199.341	87.2617	92.0901	91.1715	37.7561
991.9	99.5529	49.2546	25.521	218.069	71.1379	174.208	80.0326	17.2132
993.51	62.0314	40.012	49.6559	242.933	79.5611	272.335	61.887	10.0862
995.12	32.2617	27.8319	62.5037	271.711	206.416	373.349	46.3661	5.1925
996.73	16.3133	20.2193	103.226	298.886	299.464	458.44	37.9019	-5.0505
998.34	4.811	13.5314	136.931	320.222	444.091	509.825	26.5007	-19.9475
999.94	0.314	7.7652	167.748	329.693	571.829	514.069	17.4793	-7.4608
1001.55	-0.6835	3.6106	183.095	323.303	691.712	469.181	11.3797	17.5721
1003.16	1.6704	0.7508	176.74	299.164	793.377	381.889	5.8598	20.3047
1004.76	5.1455	-0.828	139.035	259.035	836.35	269.588	0.5744	47.0656
1006.37	11.8829	-1.9559	107.206	207.539	869.788	155.542	-3.0159	61.1731
1007.97	22.1133	-0.175	64.6044	151.101	794.685	59.8665	1.1185	74.6165
1009.58	36.8847	0.1216	25.1255	97.4964	701.897	-4.6218	6.4282	70.7218
1011.18	57.1464	6.2211	-4.5104	53.3886	548.859	-34.9882	16.5332	62.3328
1012.78	79.9654	15.1804	-4.6491	21.9033	378.9	-37.7463	26.7229	33.5376
1014.39	97.6157	24	1.6097	4.7983	232.513	-22.6507	28.6651	7.2845
1015.99	114.55	29.6395	20.6753	0.4011	169.27	0.3762	27.5654	-12.0752
1017.59	121.392	28.6816	20.5961	5.8734	156.636	24.1123	19.5959	-9.0491
1019.19	124.105	26.5648	33.9831	16.139	179.311	45.7513	7.4838	-13.8119
1020.79	129.777	27.951	29.2315	27.2495	211.226	67.1457	-0.8642	4.5542
1022.39	139.455	31.1817	63.03	34.7498	243.879	91.7966	-1.0276	25.7298
1023.99	153.279	40.1097	94.4331	36.3358	246.91	119.741	5.9949	24.3324
1025.59	172.95	53.488	87.7619	32.6538	243.677	149.585	18.6072	13.3143
1027.18	193.365	69.8301	99.4988	25.2073	189.605	178.175	30.821	-11.912
1028.78	214.924	81.3824	98.1875	16.0633	184.393	199.167	41.5792	-13.9288
1030.38	232.45	90.3344	94.2333	7.298	158.161	207.752	47.4277	-9.6541
1031.97	245.723	89.5752	72.7279	2.5689	142.137	201.6	46.7899	-5.5935
1033.57	247.763	79.4437	48.5019	4.3392	105.484	181.427	39.4868	25.3183
1035.16	238.553	59.6488	31.9482	14.2063	39.7579	152.791	23.6636	70.1166
1036.76	227.618	39.8538	-2.7604	32.148	17.8479	122.611	10.3124	102.738
1038.35	222.064	29.1786	30.3876	56.0803	-6.8386	97.1293	7.6608	160.046
1039.94	225.584	34.6044	39.8171	84.0732	16.6338	79.6141	13.7132	197.73
1041.54	237.326	56.6989	45.7543	113.126	23.6682	72.843	29.7464	237.955
1043.13	256.378	88.9215	91.1528	141.202	70.0729	78.9853	49.4223	259.169
1044.72	284.346	123.197	114.183	164.84	101.005	91.3189	72.8834	300.277
1046.31	311.283	157.554	120.718	181.379	93.8124	102.515	94.4681	325.287
1047.9	333.416	182.468	120.958	192.798	103.245	106.518	110.458	322.529
1049.49	345.025	192.978	145.831	201.254	73.2081	102.976	119.718	287.149
1051.08	327.464	168.572	143.738	210.371	30.1043	91.9573	102.909	255.627
1052.67	302.037	132.84	129.599	222.313	22.4748	73.3647	80.7781	215.334
1054.26	279.723	100.397	147.305	240.075	74.8457	48.6759	61.9329	189.53
1055.84	264.455	79.2195	141.824	266.135	189.695	21.6794	55.0094	162.789
1057.43	246.06	61.0631	173.799	302.545	347.7	-0.3405	35.291	142.509
1059.02	236.745	52.7328	225.166	354.173	569.046	-9.8806	17.3439	127.597
1060.6	240.474	57.5806	255.476	425.589	839.217	-8.4874	12.4212	124.633
1062.19	253.711	74.6663	286.967	525.848	1192.97	3.993	23.6588	124.638
1063.77	276.517	100.446	342.244	667.716	1611.22	28.0035	53.5804	112.585
1065.35	303.258	122.976	447.515	862.772	2135.66	68.8021	93.7239	83.6175
1066.94	320.462	130.018	548.975	1115.98	2803.71	116.373	129.834	72.7037
1068.52	343.693	141.336	709.913	1423.75	3699.19	159.637	171.821	84.923
1070.1	365.635	152.141	953.424	1771.24	4878.53	189.47	210.937	97.1177
1071.68	383.65	159.707	1216.42	2129.96	6227.93	201.224	240.7	139.345
1073.27	373.664	141.595	1517.62	2461.45	7682.3	195.965	208.465	203.607
1074.85	364.315	126.395	1779.14	2723.33	9078.55	175.931	168.284	288.336
1076.43	351.607	114.137	1978.23	2877	10239.4	143.542	125.012	384.73
1078.01	340.549	104.331	2070.72	2897.42	10948.5	105.815	89.1251	476.021
1079.58	329.461	97.7968	2030.21	2778.09	10985.1	71.4133	64.2672	566.959
1081.16	319.504	91.0281	1864.93	2532.66	10459.1	49.777	48.6546	656.672
1082.74	308.735	86.6044	1579.09	2190.89	9425.52	35.0579	42.1887	717.821
1084.32	300.119	87.476	1260.47	1796.22	8065.44	25.663	44.1387	780.945
1085.89	286.735	83.5559	966.381	1393.71	6582.06	19.2755	47.9417	790.744
1087.47	274.562	75.2715	697.563	1022.91	5102.89	15.6018	46.799	781.415
1089.04	257.656	60.8903	473.718	710.895	3825.78	15.5816	28.2235	715.935
1090.62	251.687	53.125	324.959	469.156	2822.19	17.7755	19.6679	625.038
1092.19	249.115	45.3123	244.492	296.847	2069.46	21.5263	9.9264	513.857
1093.77	254.004	37.2762	212.194	183.24	1486.06	26.1174	6.5003	396.308
1095.34	261.022	31.2287	186.698	112.841	1039.99	31.2327	5.8974	305.822
1096.91	266.659	24.6675	180.096	69.9845	716.976	36.5192	4.5178	257.366
1098.48	272.646	20.5954	158.534	42.8994	504.881	39.5506	4.4944	179.027
1100.06	276.591	19.032	140.789	24.2042	331.786	40.1624	7.5295	141.496
1101.63	271.599	10.6828	139.112	10.3278	263.258	37.6185	10.5705	101.81
1103.2	267.912	3.2796	108.548	1.7522	203.891	33.8667	15.728	80.5589
1104.77	265.433	2.9697	71.8029	-1.7969	148.275	30.3392	25.6478	37.4787
1106.33	261.897	0.7583	66.8053	-1.534	125.357	26.4266	29.0701	6.8515
1107.9	263.16	4.561	74.3178	2.2483	119.514	22.4516	32.4821	-12.0916
1109.47	271.443	13.2275	93.1389	8.2219	106.958	18.2945	37.9516	-35.3329
1111.04	281.488	24.3316	85.3682	15.0641	122.571	14.1635	40.3434	-27.1316
1112.61	292.561	35.3416	98.9693	21.4108	60.2273	11.0157	39.0872	-7.7568
1114.17	310.899	50.1272	92.1415	27.2821	27.4026	9.9912	42.2094	-24.9965
1115.74	330.594	65.6363	97.9313	31.0065	15.1521	9.4735	49.2022	-32.7984
1117.3	343.071	66.7935	89.7489	33.4878	31.0625	9.0347	50.3594	-9.1977
1118.87	354.694	61.3695	64.2944	35.7761	-17.1615	9.5419	48.1261	9.5171
1120.43	361.933	52.3956	56.9771	36.4778	-2.2899	9.5606	43.7922	11.1488
1121.99	362.012	35.364	62.7939	34.4842	16.7062	7.2394	31.6688	14.463
1123.56	359.979	22.4993	57.4383	29.8214	35.3829	3.1147	23.9511	27.2141
1125.12	353.267	10.2975	63.3081	22.929	20.1328	-2.3212	14.4916	12.3308
1126.68	339.148	-1.9124	54.3889	15.0834	1.4202	-8.5711	2.1346	36.6822
1128.24	328.36	-5.9592	55.9628	7.7492	-31.2479	-14.1442	-4.6555	49.1676
1129.8	325.214	0.3507	35.3098	3.0951	-80.9927	-17.91	-1.6646	41.442
1131.36	325.016	11.4206	55.4237	1.5528	-108.645	-19.5747	3.7887	25.7533
1132.92	329.979	19.6054	60.3152	5.6408	-141.239	-17.3122	6.4225	49.742
1134.48	341.065	28.8738	95.3944	15.6726	-140.735	-10.1278	10.3628	36.8961
1136.04	358.078	40.1598	121.496	29.7811	-76.6015	0.5424	18.1803	46.0838
1137.6	376.354	50.7007	130.826	45.9065	-39.5138	13.9248	27.4473	63.7427
1139.15	394.353	63.0822	116.371	61.5445	-7.7733	30.5055	41.485	76.4056
1140.71	408.862	71.5041	101.763	74.3389	41.6365	47.9616	52.0089	81.688
1142.27	419.963	76.8373	99.58	82.4826	102.587	63.5983	57.8551	99.5977
1143.82	432.243	82.1646	82.9465	85.6405	152.093	76.1422	65.5981	92.6923
1145.38	438.756	82.2762	58.9129	83.7187	131.336	84.1701	67.3307	76.4686
1146.93	435.361	71.1165	69.8624	78.1079	121.433	87.5697	57.1536	62.153
1148.49	433.551	54.3934	70.1339	71.7662	138.862	87.7609	41.4883	51.3112
1150.04	432.616	36.7587	110.923	66.8483	162.471	86.5857	25.8382	23.5085
1151.59	436.948	23.1763	126.871	64.873	185.642	86.3569	14.4413	30.5043
1153.14	443.06	15.0605	150.378	66.887	275.967	89.6501	8.8514	32.8396
1154.7	451.09	12.1365	151.827	72.7607	347.536	98.0754	10.3153	28.3254
1156.25	464.087	16.4124	142.51	82.0328	489.471	110.476	17.2913	28.2498
1157.8	478.288	27.7674	165.202	94.3916	662.781	124.939	25.6765	39.9114
1159.35	489.725	40.6354	185.191	110.896	834.314	140.2	37.4779	57.4216
1160.9	492.385	52.2337	192.485	132.359	1022.64	153.68	43.0675	87.3702
1162.44	488.186	59.7786	221.057	163.946	1256.37	164.316	43.4446	124.441
1163.99	480.738	64.8961	264.121	210.028	1499.87	172.457	39.2953	129.885
1165.54	472.203	68.3718	320.858	275.038	1723.38	179.871	33.7267	149.459
1167.09	466.828	70.0721	369.068	361.29	2006.45	189.145	28.3098	184.263
1168.63	464.848	69.6867	454.902	467.271	2411.57	200.886	26.7821	217.311
1170.18	469.892	69.5691	517.197	586.239	2825.3	215.136	30.9754	255.194
1171.73	485.476	76.6916	626.205	707.438	3472.99	231.881	41.5689	265.191
1173.27	505.352	87.6619	738.434	816.442	4206.19	247.982	53.5906	319.761
1174.81	524.792	94.7654	839.302	898.077	4937.92	261.042	63.2047	358.884
1176.36	545.296	106.996	895.708	939.477	5656.29	267.775	69.1972	370.608
1177.9	562.976	122.352	913.941	935.244	6160.15	266.598	74.0384	384.195
1179.44	570.993	133.959	863.497	884.407	6284.66	258.046	71.138	360.994
1180.99	572.673	142.265	790.639	794.775	6066.24	244.706	66.4564	366.526
1182.53	568.975	144.152	659.577	679.476	5479.5	229.688	60.5406	351.554
1184.07	558.364	136.935	550.349	554.195	4661.18	214.794	56.2948	314.62
1185.61	546.535	126.179	415.784	433.968	3692.54	203.962	54.786	267.642
1187.15	536.974	114.604	361.268	331.322	2796.71	200.982	57.9667	216.891
1188.69	527.342	97.4512	322.873	252.84	1974.48	204.3	60.4904	194.003
1190.23	518.274	72.2039	316.721	199.323	1335.55	212.75	58.2247	173.134
1191.77	518.276	56.044	300.256	167.581	943.419	222.635	58.2615	140.385
1193.3	522.139	46.2505	299.476	151.043	652.799	229.395	60.4	134.848
1194.84	524.741	40.6336	275.361	142.024	461.817	229.964	57.9361	127.568
1196.38	522.864	40.2507	278.357	135.137	373.474	222.794	53.8591	123.038
1197.91	513.276	41.0819	248.817	125.882	267.373	205.812	46.8419	113.163
1199.45	496.55	40.4036	237.145	112.034	196.181	178.812	39.0941	104.071
1200.98	480.051	43.2516	188.514	93.823	160.898	146.305	30.6841	83.4416
1202.52	462.781	42.9489	187.475	73.4635	148.508	113.393	22.7428	78.2153
1204.05	441.887	33.7625	178.364	53.1869	167.968	82.7095	11.0008	61.6824
1205.58	424.869	21.7072	188.162	34.6685	182.98	58.1408	1.6826	70.3071
1207.12	420.663	14.9906	169.782	19.338	170.297	40.3192	1.0087	51.972
1208.65	428.463	10.4285	168.115	7.6188	170.822	28.9478	8.0629	36.5237
1210.18	440.453	6.3441	125.396	1.0739	153.58	24.45	15.1572	14.0234
1211.71	455.429	6.783	98.7922	0.3401	165.574	25.5976	24.5006	-5.8263
1213.24	470.484	9.9928	72.4059	3.3784	158.428	27.3088	35.1177	10.4669
1214.77	486.211	16.6542	51.9506	8.3655	158.554	27.7301	46.6764	20.126
1216.3	501.73	26.9503	19.0598	14.1295	167.913	26.2185	54.0822	13.4069
1217.83	506.281	30.3729	18.457	19.4027	229.697	21.5211	53.9962	39.9971
1219.36	496.06	26.5937	19.1557	22.9169	241.298	12.2357	44.2198	55.6357
1220.89	482.092	26.3636	48.9573	23.7207	199.615	-0.19	36.9303	65.9149
1222.41	467.612	22.8058	54.0213	22.3357	131.326	-15.0062	29.4248	54.1581
1223.94	456.765	17.0623	63.0822	20.2741	99.4509	-28.8703	23.7847	69.5914
1225.47	448.858	9.4309	62.1575	19.9985	28.5358	-37.5098	17.3802	57.7014
1226.99	453.625	9.4445	89.0487	23.6251	-4.7468	-38.3058	17.3891	46.7812
1228.52	464.811	13.3737	100.286	31.1411	-4.5926	-30.8511	20.8074	40.7186
1230.04	483.971	22.2975	124.685	43.1837	-3.8279	-12.031	29.6407	16.7708
1231.56	508.217	32.4309	147.626	60.5178	12.8741	14.9657	39.8755	-2.6103
1233.09	530.594	40.8338	165.77	82.5983	26.0371	44.4921	50.4487	-14.1348
1234.61	548.712	48.8944	159.906	108.555	-14.1551	71.1749	59.8639	-13.8296
1236.13	564.073	56.1455	163.09	136.876	-48.0855	91.5557	69.4858	-2.3915
1237.65	571.96	52.1198	166.836	166.316	29.9867	101.749	70.6084	23.0167
1239.18	574.65	42.307	171.159	194.117	59.8323	100.699	64.8876	83.6953
1240.7	580.229	36.8019	168.444	217.633	70.5546	89.8125	60.3834	95.9325
1242.22	572.794	20.7036	197.398	234.77	78.8813	72.2018	40.804	114.699
1243.74	555.38	-0.1496	179.211	243.158	127.174	53.2329	13.4021	128.125
1245.25	547.397	-9.5879	195.719	242.168	155.038	38.6023	-1.9256	130.079
1246.77	552.875	-2.5398	205.368	233.438	181.362	28.4834	-0.584	133.947
1248.29	571.992	19.9034	208.184	219.217	144.288	23.4073	18.7838	112.381
1249.81	607.096	56.0932	189.096	203.211	130.76	24.7309	56.044	130.411
1251.32	651.019	96.4576	200.162	188.542	125.433	32.212	100.998	152.722
1252.84	703.181	140.87	214.395	178.615	213.977	43.3314	151.379	169.185
1254.36	754.517	184.069	226.531	174.657	271.731	56.2172	198.819	192.035
1255.87	798.183	221.86	249.354	177.32	346.698	70.1762	237.014	190.792
1257.39	792.984	212.771	294.82	184.835	433.53	82.7973	226.471	211.696
1258.9	768.815	188.703	289.942	195.129	522.186	93.2434	198.481	225.176
1260.41	740.101	165.204	301.046	205.145	587.294	98.876	170.71	229.996
1261.93	702.557	137.509	312.474	213.11	598.796	97.7081	140.236	234.917
1263.44	659.634	101.873	327.869	217.578	635.076	89.7115	106.608	204.356
1264.95	624.976	68.8613	301.601	218.777	683.514	76.823	81.1621	205.948
1266.46	597.737	39.6214	303.242	217.11	725.294	60.6269	60.2135	218.843
1267.97	591.712	25.822	289.345	214.544	806.4	43.8704	54.9292	213.091
1269.48	596.606	20.9102	270.52	212.144	881.56	30.3177	57.1994	215.03
1270.99	607.56	19.6874	264.869	210.576	959.469	22.8208	60.6542	227.844
1272.5	608.773	8.6799	280.431	208.556	1011.04	20.305	54.8091	270.787
1274.01	617.292	9.0549	258.825	206.251	1016.79	22.3103	57.5434	294.444
1275.52	625.028	15.5875	248.555	201.67	991.438	26.2577	64.4837	287.516
1277.03	622.31	17.1808	256.767	194.363	925.994	30.3979	64.621	282.091
1278.53	611.165	11.3183	241.725	184.296	869.555	32.9111	55.618	237.92
1280.04	598.823	7.2176	218.683	173.124	805.133	33.8985	47.5779	236.84
1281.54	581.927	3.2666	226.202	162.102	790.416	34.258	35.6807	230.976
1283.05	574.47	4.5974	209.94	152.399	738.669	36.101	30.8451	188.897
1284.56	567.101	6.9489	198.48	143.964	708.376	41.212	26.5531	152.427
1286.06	564.952	10.9423	196.567	136.811	687.284	50.7371	27.5534	145.681
1287.56	564.537	15.8177	208.719	130.127	664.659	63.5186	32.2322	122.306
1289.07	564.063	21.0499	180.559	123.931	632.883	78.2358	36.8462	71.5716
1290.57	561.524	25.4728	164.997	116.352	658.229	92.3676	37.6387	40.9156
1292.07	556.767	29.9922	158.489	107.372	691.949	104.054	34.1263	31.1853
1293.57	549.527	32.3796	156.403	97.0719	724.461	111.252	23.2545	18.2328
1295.07	542.923	39.3584	145.784	86.7141	786.509	113.292	14.2285	54.9039
1296.57	532.502	47.33	135.125	75.9793	864.943	109.27	4.7257	56.6642
1298.07	529.245	57.4058	126.39	64.6881	915.937	99.2824	2.7836	66.9913
1299.57	519.593	62.3227	143.313	53.0503	959.214	84.034	-1.266	78.1293
1301.07	510.011	63.4304	140.719	42.3886	926.406	65.8696	0.2336	89.0967
1302.57	499.442	60.8926	135.43	33.577	856.654	46.3774	1.2693	80.3592
1304.07	490.496	59.2631	93.0119	27.5505	733.829	28.0503	3.594	44.4586
1305.57	483.702	60.0094	79.7427	24.6554	645.019	13.5884	4.0704	41.158
1307.06	480.493	67.5948	72.9066	25.5085	558.744	6.0551	6.1867	29.0959
1308.56	480.336	84.5064	69.547	29.2506	476.7	5.2704	8.1607	52.5525
1310.05	487.269	113.027	59.0768	34.1267	408.888	9.416	16.1574	88.7831
1311.55	493.154	142.429	80.0574	37.2422	368.259	15.0697	24.5464	95.3507
1313.04	504.094	170.003	130.697	37.3433	343.164	19.8752	34.3785	137.841
1314.54	506.078	186.3	159.601	33.8545	312.574	20.5117	37.312	168.81
1316.03	505.695	189.917	156.046	27.3017	292.796	16.0128	39.1516	208.538
1317.52	503.62	184.161	149.351	18.7525	187.053	6.6969	37.4631	212.215
1319.02	501.255	172.763	127.915	10.4821	145.728	-4.1118	36.1976	189.585
1320.51	493.87	150.845	149.56	5.1157	134.068	-13.4149	29.7971	179.129
1322	485.462	126.048	158.322	4.566	155.306	-18.3469	23.572	171.428
1323.49	480.48	110.078	150.641	9.0785	203.044	-18.9781	21.4367	161.352
1324.98	481.651	99.6966	157.275	17.7697	238.6	-16.269	21.0384	143.981
1326.47	480.086	89.4299	170.941	29.5678	298.277	-11.1054	18.4061	121.931
1327.96	483.312	86.2979	165.42	43.4476	372.73	-4.267	17.1059	117.01
1329.45	485.368	86.8395	164.591	56.5487	454.8	1.0409	14.3223	103.552
1330.94	487.308	87.0972	165.287	66.3323	501.868	4.6235	11.1315	94.2979
1332.42	490.738	88.8569	155.734	71.174	481.784	6.946	8.2751	55.1238
1333.91	494.246	89.5612	150.556	70.9189	548.969	9.46	6.8723	58.0203
1335.4	492.143	80.0305	172.978	65.9101	606.64	11.9329	2.6967	51.5062
1336.88	491.478	68.61	193.737	57.9023	657.785	15.2309	-0.3469	78.8344
1338.37	492.729	60.7254	193.174	48.9705	703.525	18.7646	1.7151	60.5957
1339.85	495.252	50.655	179.263	42.0025	695.191	22.315	5.3095	63.8385
1341.34	497.183	41.4808	177.656	39.4161	730.557	25.8889	12.1107	61.5076
1342.82	503.082	38.0288	167.165	41.7098	750.372	29.4207	24.6541	53.3823
1344.3	509.617	35.8024	202.194	47.1078	779.557	32.0262	35.8642	53.1154
1345.79	511.835	32.5875	223.626	53.6047	731.149	34.881	44.4877	49.7225
1347.27	515.367	25.6927	201.146	58.7288	714.617	37.767	49.4779	52.805
1348.75	517.324	18.5893	197.418	60.4592	728.141	41.3177	51.3101	71.6286
1350.23	515.99	8.9874	199.024	56.9385	743.993	45.7094	49.4196	63.326
1351.71	514.466	2.2981	205.419	48.6763	704.348	52.296	42.0458	73.9424
1353.19	510.699	-0.1754	202.679	36.8116	688.452	59.9567	36.2996	39.1181
1354.67	507.596	1.1642	207.375	24.2601	650.52	68.4883	32.0059	20.0981
1356.15	508.291	8.5942	220.44	13.1583	617.881	75.6753	30.0454	16.4278
1357.63	512.09	20.812	229.297	4.4406	552.182	80.5848	32.4091	5.2904
1359.11	517.993	34.6291	232.221	-0.7553	560.397	82.6272	34.406	11.9867
1360.59	520.203	47.6356	213.236	-2.318	504.163	81.4281	37.0359	29.3621
1362.06	523.353	53.8241	188.673	-0.8719	458.996	76.2764	37.8397	46.1571
1363.54	524.404	60.7132	172.307	2.6295	444.76	69.4323	40.7933	82.0677
1365.02	521.876	65.2927	159.691	6.5817	435.064	62.8978	45.3532	113.58
1366.49	517.002	66.376	147.88	10.1711	367.248	59.9296	47.8159	124.773
1367.97	509.832	64.5786	145.697	12.8935	361.613	61.2754	54.4516	133.453
1369.44	503.347	58.5775	166.439	15.6849	356.673	68.1214	60.3527	164.206
1370.91	500.033	50.218	161.168	18.8419	358.28	77.886	64.2662	184.637
1372.39	499.722	42.7662	193.996	22.243	402.593	89.2146	68.7903	196.307
1373.86	500.135	34.7139	194.951	26.7864	455.756	99.3781	71.3785	205.022
1375.33	498.53	29.0591	181.916	32.0524	463.44	104.571	71.1192	223.687
1376.8	496.618	23.0555	171.957	37.9244	381.445	101.963	66.9047	212.954
1378.27	492.955	22.6423	130.32	42.8096	344.012	91.7279	64.0297	211.8
1379.74	485.93	24.7573	119.435	45.6003	291.674	74.3393	61.4956	212.797
1381.21	477.071	26.1635	89.1848	45.5922	208.88	53.0806	56.8744	188.087
1382.68	468.244	25.7896	74.271	44.1257	166.256	30.7792	52.7885	180.018
1384.15	458.998	21.2864	79.392	42.9945	108.635	11.913	45.9697	165.351
1385.62	453.985	16.4323	67.6357	43.7214	103.04	-0.8451	39.0057	142.747
1387.09	450.763	13.3667	104.505	46.4593	167.764	-4.8232	32.6296	155.595
1388.56	448.395	10.7295	127.347	51.7805	195.747	0.2301	29.8714	160.445
1390.02	449.053	15.0165	130.663	58.5518	180.158	12.3999	29.1922	181.694
1391.49	448.58	18.3731	127.944	65.0274	171.637	28.742	31.3289	181.21
1392.96	448.273	24.6696	105.132	67.5584	183.811	46.6832	37.8247	198.063
1394.42	448.774	31.6094	110.913	64.7466	190.823	62.6095	47.1016	226.263
1395.89	446.808	33.5898	89.6855	55.9949	200.992	73.7254	51.7238	241.621
1397.35	445.452	32.1222	72.3615	43.4913	125.837	78.253	54.2134	252.716
1398.81	438.819	26.3134	47.4213	29.2281	41.562	75.9336	51.9393	221.789
1400.28	430.903	18.4829	20.8251	16.0955	5.9718	67.3522	45.7393	188.562
1401.74	418.487	8.4108	26.7299	6.0335	-6.3018	54.471	34.3421	144.848
1403.2	404.614	-0.1702	24.8393	1.7114	-18.6896	39.9431	24.3974	108.443
1404.66	390.972	-4.1336	15.1717	3.1913	-27.78	25.6527	12.4278	81.291
1406.13	375.221	-8.0262	33.4804	9.5195	37.3789	13.6646	2.8366	65.9684
1407.59	366.239	-5.8098	71.7114	18.2922	112.673	6.5307	-0.5422	67.8919
1409.05	364.038	2.3055	113.89	28.2486	169.19	5.2831	2.7877	60.988
1410.51	363.245	10.4547	127.713	37.4329	214.691	9.1211	5.5855	59.2323
1411.96	366.968	21.4342	149.956	44.1868	179.333	16.9162	13.7272	63.6666
1413.42	369.851	32.1433	159.575	47.2659	178.304	25.3118	22.7549	58.5339
1414.88	372.33	39.6232	151.522	46.7793	138.428	31.804	30.7912	51.3909
1416.34	370.974	40.4821	132.873	43.4832	81.6632	35.0777	34.2167	64.0069
1417.8	368.113	40.3585	106.809	39.0438	64.7405	34.3358	36.4719	83.6864
1419.25	362.779	36.4317	85.1558	34.3473	79.1896	29.0407	32.3378	71.9614
1420.71	359.229	32.3087	78.0866	31.7332	114.312	20.9661	28.0875	77.8361
1422.16	362.846	33.1985	85.4369	32.8071	196.438	12.692	27.9555	63.3597
1423.62	369.94	39.2213	111.069	38.8809	324.946	6.3447	28.2485	47.2286
1425.07	378.079	46.9579	140.948	49.3968	470.491	2.5196	27.0485	29.017
1426.53	390.195	60.1879	188.225	62.7179	638.571	2.1747	29.0872	19.6764
1427.98	405.375	76.9961	228.54	77.4938	807.42	4.0205	31.8734	26.4229
1429.43	419.803	93.9186	262.053	91.4334	960.676	7.7858	33.2743	26.4986
1430.88	430.761	107.874	279.671	102.803	1113.23	12.8878	31.3798	45.8372
1432.34	441.748	124.176	300.362	110.122	1256.5	17.9517	28.5081	36.6924
1433.79	451.685	140.137	320.75	113.447	1429.73	22.1145	22.9041	23.4824
1435.24	464.951	158.845	356.958	115.051	1611.14	25.8565	18.7864	30.2818
1436.69	481.242	182.45	383.646	116.419	1815.53	28.6524	17.2085	48.7662
1438.14	498.493	207.082	438.236	118.896	2063.93	29.8458	14.2578	61.3142
1439.59	514.707	231.26	474.808	122.898	2294.56	28.8895	13.6748	67.5006
1441.04	528.546	255.189	486.441	128.235	2490.4	26.0634	16.1341	94.5374
1442.48	538.803	271.647	483.594	134.157	2586.4	21.1742	18.4292	122.287
1443.93	540.861	278.712	462.585	137.913	2641.46	15.0802	17.9631	142.953
1445.38	533.788	270.278	411.434	137.562	2575.05	8.2849	14.0256	156.92
1446.82	519.314	252.55	362.118	131.758	2402.63	2.4548	8.3298	179.258
1448.27	500.82	229.311	327.677	120.225	2187.82	-0.6161	3.3451	202.251
1449.72	480.089	203.096	303.056	105.846	1930.84	1.9478	-0.7672	234.214
1451.16	460.643	182.306	269.276	89.4996	1709.16	9.3562	-1.7885	267.553
1452.61	444.574	165.988	253.422	71.7806	1513.39	19.9804	0.5831	286.532
1454.05	431.209	156.33	248.969	53.7169	1387.41	31.6104	8.6987	295.444
1455.49	424.533	158.864	251.203	36.6079	1275.65	41.6812	25.3773	301.17
1456.94	399.301	139.812	256.52	22.086	1177.26	48.8177	18.283	276.932
1458.38	370.934	118.224	257.92	10.64	1124.84	52.3639	5.9157	252.544
1459.82	350.293	97.307	260.36	3.4746	980.78	52.7225	-1.6742	212.328
1461.26	344.099	89.6906	257.687	2.3752	853.923	53.0705	4.0076	180.968
1462.7	359.469	101.176	253.52	7.9164	661.256	56.0179	28.5193	160.944
1464.14	390.349	129.619	231.066	23.5894	506.096	65.4346	66.9832	147.659
1465.58	434.924	175.496	184.701	44.4793	366.457	77.6957	117.506	110.296
1467.02	485.075	226.885	153.774	64.9148	244.231	89.1579	174.321	113.076
1468.46	530.273	275.388	144.498	80.717	166.839	95.3833	227.188	111.86
1469.9	558.935	308.846	141.256	89.3359	125.381	93.5324	264.21	100.625
1471.34	522.547	273.841	158.692	90.5126	131.289	83.1705	233.396	86.137
1472.77	470.62	222.989	171.901	84.6582	102.749	64.7703	189.441	74.525
1474.21	412.022	159.758	191.111	74.8013	104.679	40.8122	139.36	78.9854
1475.65	357.67	101.085	206.3	65.8045	169.659	16.3774	94.9283	99.4306
1477.08	313.019	52.997	224.791	61.5025	244.763	-3.4147	61.3935	121.568
1478.52	277.974	19.2093	235.501	65.7406	331.107	-13.9589	36.6313	112.949
1479.95	257.53	3.1119	221.285	73.1978	352.603	-17.2156	26.8075	98.7178
1481.39	250.2	1.9692	251.293	80.166	395.64	-13.5734	30.1182	100.611
1482.82	254.964	13.1895	271.61	83.0436	443.053	-5.3713	41.4672	110.619
1484.25	261.162	25.2048	289.819	79.5915	474.974	6.5624	50.405	106.521
1485.69	252.086	20.1219	302.489	68.8061	479.453	21.0991	39.2753	109.192
1487.12	254.254	25.3628	278.062	50.6819	386.122	36.1701	40.6514	74.6438
1488.55	256.555	29.5394	254.336	29.1108	365.757	49.9296	44.5267	53.597
1489.98	261.564	38.8472	225.021	8.7413	320.626	62.3751	54.4838	41.3714
1491.41	261.469	43.8178	208.884	-5.9716	351.683	73.9887	63.9084	24.0076
1492.84	257.234	45.3605	184.43	-12.6187	357.968	83.9433	70.3408	10.3405
1494.27	249.788	38.5132	159.165	-12.0755	317.887	90.4735	75.1788	27.9547
1495.7	244.014	31.2198	160.501	-4.7537	309.759	93.1425	79.6114	24.2648
1497.13	236.74	19.9088	149.435	5.9756	357.736	90.0649	80.1943	46.7561
1498.56	228.154	7.8355	168.643	17.0684	366.256	81.8128	76.342	75.7318
1499.98	225.213	0.6847	158.632	24.8737	325.458	69.1035	74.3905	92.546
1501.41	225.725	-2.2985	156.762	26.985	273.803	52.61	78.1901	72.6037
1502.84	228.465	0.9724	144.297	24.505	218.648	33.9493	85.3235	50.4672
1504.26	237.249	13.2839	125.202	18.3364	173.467	17.0429	98.739	41.7333
1505.69	243.719	27.9451	133.424	10.6359	182.833	4.9946	114.796	50.5912
1507.11	249.929	43.9835	125.436	2.5463	194.219	-1.437	129.92	60.7285
1508.54	254.247	53.1916	123.18	-4.0202	148.004	-2.1093	139.084	82.9646
1509.96	254.911	64.0006	124.349	-8.0142	162.512	1.5225	143.486	85.6441
1511.39	239.393	62.9673	124.397	-10.3628	189.22	6.1183	134.118	97.326
1512.81	221.298	61.334	129.483	-11.7868	179.811	10.0703	118.647	120.997
1514.23	204.965	60.7585	131.774	-13.5732	142.428	12.5008	102.39	113.975
1515.65	187.167	56.9553	139.317	-15.9512	136.974	12.959	86.4236	118.06
1517.07	171.173	55.2626	139.519	-17.6568	105.638	12.7617	72.0903	116.748
1518.49	159.212	55.5951	133.49	-18.286	147.329	14.6904	62.2913	108.556
1519.92	147.762	55.269	149.278	-16.9899	157.454	20.1584	58.6368	102.842
1521.34	138.575	50.1701	153.45	-13.5475	175.8	28.9036	54.797	94.5568
1522.75	131.166	39.451	148.178	-7.4978	163.526	39.3074	49.8059	90.403
1524.17	119.437	27.9164	130.949	0.4756	150.119	49.4979	43.0271	80.6979
1525.59	105.125	12.7223	110.068	9.7212	122.442	56.3164	35.9725	75.7368
1527.01	98.5878	3.9298	81.7523	18.4614	69.6391	57.8008	32.0261	80.9629
1528.43	91.8825	-1.4348	68.7671	25.6097	-3.8582	54.0448	26.6991	68.4618
1529.84	84.9445	-2.1491	35.5105	30.2193	-113.651	45.2411	23.7674	77.2435
1531.26	82.1749	9.3417	54.3197	31.5726	-119.106	33.9636	24.8064	86.145
1532.68	82.398	28.1371	52.6951	29.1697	-97.4667	23.4098	27.229	58.8192
1534.09	86.3466	50.5247	55.0799	23.446	-89.4399	16.3101	32.873	56.5169
1535.51	87.44	68.4915	51.6812	15.6668	-67.6214	14.1359	34.0337	50.8043
1536.92	87.3372	86.2589	53.4746	7.3129	-41.2212	16.9317	35.8778	45.6745
1538.33	83.5142	99.4384	45.4574	0.3886	-6.721	25.9661	35.8554	43.475
1539.75	81.1247	107.364	65.231	-2.1348	73.2226	38.241	37.6743	33.2361
1541.16	78.3307	108.535	68.9867	1.0412	117.65	50.0796	37.6673	26.4851
1542.57	71.4292	104.699	78.3997	12.098	159.265	59.1017	32.4937	28.1353
1543.98	76.3682	112.165	63.5739	30.5906	204.712	61.618	42.3388	36.8852
1545.4	57.8932	93.6963	69.3343	55.1308	327.634	57.4582	26.0462	21.3896
1546.81	36.6609	69.9937	60.6946	83.9289	393.313	47.0166	4.194	15.8332
1548.22	28.4861	56.9193	54.0263	114.895	478.167	31.9189	-5.3222	11.7482
1549.63	34.2906	59.8625	56.4848	146.105	540.987	14.7798	1.9072	10.2632
1551.04	65.8084	93.5837	67.2166	175.875	668.339	-0.4742	38.174	32.1514
1552.44	115.117	144.302	83.1671	204.193	873.959	-8.1816	91.7398	53.647
1553.85	179.296	210.244	112.722	232.542	1134.55	-7.1415	159.621	54.7499
1555.26	251.316	280.327	134.048	263.041	1388.64	2.6496	234.177	61.3186
1556.67	320.517	348.778	174.1	298.693	1712.8	20.5677	302.32	76.4662
1558.07	372.665	400.394	177.446	341.353	2056.38	43.289	354.915	86.8252
1559.48	333.528	356.341	184.238	392.979	2399.12	69.0398	313.985	79.5771
1560.89	268.578	286.601	217.682	454.559	2744.75	94.7922	248.284	104.777
1562.29	193.844	205.727	260.126	525.931	3106.22	118.472	174.014	111.264
1563.7	115.251	122.617	299.233	606.175	3428.8	138.64	99.4454	148.77
1565.1	51.5448	59.1509	342.608	694.357	3795.68	155.745	42.7928	188.385
1566.5	4.6587	15.3201	397.939	789.71	4240.21	171.382	2.8016	203.154
1567.91	-12.1513	0.94	445.2	893.086	4647.45	186.639	-10.2539	201.744
1569.31	1.4795	11.7903	486.429	1005.43	5055.54	200.875	4.4505	219.577
1570.71	34.712	45.0723	532.46	1128.02	5527.31	214.105	36.5167	221.919
1572.11	67.7922	81.0233	572.51	1262.67	6008.65	224.379	68.347	221.542
1573.52	72.3863	87.7197	641.686	1410.75	6558.73	230.937	73.5896	216.436
1574.92	80.7024	98.0341	709.533	1572.78	7087.29	233.157	83.9242	218.388
1576.32	83.7255	102.45	794.041	1746.07	7618.08	231.081	90.2353	230.01
1577.72	71.7172	94.3506	898.208	1924.47	8097.79	224.782	85.493	263.025
1579.11	54.4501	85.404	1022.83	2098.15	8512.37	216.322	79.0504	271.424
1580.51	34.1655	74.4813	1156.64	2253.33	8792.16	208.381	67.1005	292.826
1581.91	19.6502	61.4597	1248.19	2375.68	8825.66	204.458	55.2837	295.033
1583.31	9.0175	49.4898	1319.22	2448.84	8663.15	205.083	48.4997	332.548
1584.71	3.1323	44.2403	1345.02	2459.8	8249.64	211.67	47.9443	340.92
1586.1	5.3681	46.5289	1356.57	2401.56	7659.7	223.066	54.7918	338.403
1587.5	12.3238	49.6794	1317.06	2274.87	6870.07	237.905	68.7646	342.521
1588.9	18.2177	47.1006	1215.61	2089.42	5907.45	254.054	80.9324	339.597
1590.29	23.6235	42.6592	1108.8	1859.44	4950.3	268.759	92.2171	352.689
1591.69	24.7097	32.6602	993.172	1603.58	4050.31	279.726	96.2832	354.935
1593.08	26.7494	24.28	876.512	1341.66	3198.54	286.583	96.5146	341.751
1594.47	27.4219	15.0384	768.259	1091.47	2468.42	289.748	87.9897	346.049
1595.87	28.1344	5.8466	643.074	867.015	1826.56	290.602	75.2594	318.284
1597.26	23.6821	0.8437	540.292	675.488	1325.06	290.124	62.6379	298.916
1598.65	19.9671	3.5624	433.74	519.698	932.041	289.878	57.2112	259.125
1600.04	20.7608	15.7387	371.183	398.737	645.749	290.294	60.8887	232.658
1601.43	11.6542	21.7252	297.828	309.791	368.961	290.938	62.4237	209.979
1602.83	0.1313	25.5306	235.725	248.659	187.026	290.404	66.3033	170.461
1604.22	-11.4114	28.9146	211.703	208.79	81.4913	286.962	72.2152	142.465
1605.61	-14.6594	36.1681	179.504	184.54	-3.6696	279.206	81.647	122.762
1606.99	-6.6205	50.9684	171.898	171.409	-33.9058	267.103	96.2988	106.729
1608.38	7.9923	72.8411	170.485	165.601	-14.6268	250.474	113.689	98.1848
1609.77	29.2092	100.158	181.778	163.192	-23.4629	230.593	133.757	74.2507
1611.16	49.6803	128.586	190.065	160.519	-2.3278	208.824	154.212	55.7722
1612.55	72.058	155.466	193.494	154.07	37.582	185.175	178.64	40.3875
1613.93	84.2711	170.878	202.143	142.147	15.8667	160.005	192.66	31.282
1615.32	70.9855	157.57	192.427	124.979	-22.5602	133.661	181.147	10.7611
1616.71	49.1926	128.325	174.095	103.089	-32.8646	106.271	158.066	-11.7137
1618.09	18.0634	85.5177	179.245	77.5807	-59.3294	78.4029	121.828	-18.8525
1619.48	-7.7486	42.7501	141.46	51.2887	-94.8896	51.0242	86.4936	-7.3907
1620.86	-23.1026	11.885	132.108	28.327	-61.3723	26.5331	61.5869	-0.5028
1622.24	-29.5353	-2.3943	106.784	12.3599	-49.6036	6.7115	48.937	12.4632
1623.63	-26.7185	-2.0269	101.883	4.9374	-6.8738	-5.0998	49.1015	11.0086
1625.01	-15.6356	12.7621	95.166	5.8672	16.6968	-8.9018	62.4468	35.4392
1626.39	1.0854	37.9045	92.2283	12.7989	53.4196	-6.246	88.006	38.0441
1627.77	15.6816	63.7816	108.094	23.207	44.8556	1.6675	110.223	51.0867
1629.16	25.1681	83.0478	111.331	33.8544	27.107	12.6848	123.195	67.0232
1630.54	27.0471	90.4734	112.017	40.8559	41.6307	23.924	122.944	68.9368
1631.92	20.7696	86.0933	125.317	42.0306	52.3236	32.7155	108.933	68.2503
1633.3	14.308	76.7927	130.06	36.7955	54.5573	37.12	91.3514	74.1317
1634.68	7.6777	66.2231	124.502	26.5311	48.0675	36.6306	70.5593	66.6887
1636.06	0.9511	53.0613	113.529	13.1549	36.8942	31.3146	47.1232	37.181
1637.43	-8.3775	35.8102	112.811	-0.6327	39.6582	23.1931	25.4876	29.2511
1638.81	-12.8466	20.4508	107.573	-12.4803	16.67	12.298	11.3874	16.3704
1640.19	-15.5518	9.1606	102.279	-20.0809	25.3485	1.0291	6.0539	-10.7498
1641.57	-12.6306	3.6865	133.296	-22.3374	33.1312	-8.0117	6.3527	2.0258
1642.94	-8.0944	3.0993	116.906	-20.0719	37.5994	-14.3623	10.9617	-0.9009
1644.32	-7.5979	3.0001	103.571	-14.2073	78.2202	-17.2761	14.8917	12.0624
1645.69	-5.9258	8.2131	117.046	-6.2142	110.829	-16.9264	21.9259	14.0953
1647.07	-1.3617	21.7978	118.005	1.5207	127.334	-14.1472	30.7834	28.4711
1648.44	2.0676	34.0677	102.86	7.4914	148.774	-10.1425	32.0062	44.2518
1649.82	7.0182	44.7671	125.888	10.3026	198.776	-6.2007	31.0309	66.6528
1651.19	7.9107	50.5851	154.285	10.4812	244.916	-3.2116	29.3751	116.767
1652.56	11.472	54.757	162.107	8.1209	263.315	-2.1669	27.5286	136.605
1653.94	12.377	58.1313	186.313	5.0793	307.191	-1.3638	24.4491	158.8
1655.31	10.2329	58.8614	235.652	1.9557	343.786	-0.1871	19.9797	162.919
1656.68	5.0662	56.2931	256.088	-0.9039	366.45	0.4684	14.5975	154.465
1658.05	1.4783	55.9619	277.386	-2.0937	400.636	1.6333	12.3729	157.124
1659.42	-1.5327	57.6446	271.702	-2.2676	401.015	3.0228	11.7955	130.904
1660.79	-3.5277	60.4586	257.611	-2.4151	404.904	3.7428	9.7927	124.536
1662.16	-5.2786	57.3322	249.732	-2.6332	443.902	3.5727	3.3858	129.576
1663.53	-4.1625	53.0173	252.971	-3.1962	486.218	2.4079	0.1432	140.321
1664.9	-5.3396	47.3673	249.051	-3.4209	530.015	0.1109	-2.7179	170.714
1666.27	-6.2204	44.1094	237.335	-3.34	533.125	-2.5196	-4.7016	193.073
1667.63	-7.8967	43.6556	252.724	-1.5967	567.507	-3.5919	-5.5903	214.875
1669	-12.1221	42.8687	277.392	1.6032	593.362	-2.6933	-4.7633	207.992
1670.37	-12.5815	42.962	306.303	6.2792	576.944	0.005	-3.3642	230.301
1671.73	-9.8915	45.4031	322.693	12.3862	574.13	5.1005	-2.2235	250.33
1673.1	-7.7092	48.3411	319.369	18.224	529.527	11.1122	-0.4597	270.207
1674.47	-5.0958	49.6518	328.558	22.9679	502.973	16.4923	0.5901	287.17
1675.83	-0.5723	48.2556	331.169	26.7395	476.832	21.21	3.0138	290.016
1677.19	5.1673	44.7554	322.11	29.6337	499.36	24.727	6.7917	290.48
1678.56	7.6167	39.2945	313.222	31.8325	522.91	26.7097	9.8284	296.801
1679.92	8.5547	38.6279	308.923	33.3685	547.264	27.8641	16.8994	293.14
1681.28	12.3492	40.407	305.937	34.8382	597.314	29.2578	27.1537	262.649
1682.65	14.2777	41.9529	304.216	36.7188	645.049	31.7722	36.9364	228.323
1684.01	16.8792	42.6973	304.509	39.0821	637.162	36.2205	40.7027	221.384
1685.37	15.5642	42.956	322.91	41.4208	635.008	43.0933	38.1838	217.225
1686.73	12.3016	45.1072	319.7	43.4135	601.457	50.8136	34.4968	222.449
1688.09	7.6488	47.2455	320.425	45.3704	576.285	58.7157	27.6442	215.666
1689.45	4.3208	47.4684	333.281	47.7826	547.159	66.4361	21.3955	209.954
1690.81	1.2104	45.8815	330.888	49.7878	545.351	72.4411	13.5453	215.553
1692.17	-2.4481	42.4324	320.154	49.9839	519.268	75.3537	7.5081	207.161
1693.53	-4.8198	40.8778	315.743	47.5989	505.686	74.9046	7.665	212.065
1694.89	-3.6894	34.6019	296.127	42.8673	498.394	70.9355	12.523	189.931
1696.24	-5.029	25.1146	292.593	37.3209	495.267	64.2154	17.3665	192.658
1697.6	-8.5399	13.3582	262.776	31.3285	480.686	56.1465	20.9348	200.474
1698.96	-13.9776	5.1928	237.9	25.5889	449.595	48.1599	26.1399	200.445
1700.31	-16.5562	1.3374	209.2	22.0437	428.537	41.277	31.3267	180.643
1701.67	-17.9581	5.4899	206.133	21.9703	404.849	37.8029	37.3649	148.546
1703.02	-14.224	11.9149	204.017	26.038	383.945	38.7991	46.3933	117.824
1704.38	-13.8577	21.2728	194.086	32.6178	351.57	44.4867	51.2655	101.056
1705.73	-7.4039	38.4034	192.401	40.1173	357.578	53.3173	61.1949	44.4541
1707.08	-6.8166	49.9117	199.998	47.1897	314.101	63.7137	66.874	33.024
1708.44	-9.0274	54.9712	210.97	53.134	297.564	72.7375	70.2868	4.7668
1709.79	-11.5581	61.754	225.469	57.4022	280.89	78.7444	73.2425	20.1455
1711.14	-12.2617	68.8308	203.628	59.2568	279.325	80.6842	80.4129	35.9031
1712.49	-5.8178	80.7612	208.479	58.5404	262.728	78.1327	94.5141	61.0364
1713.85	12.066	98.7902	212.993	56.6081	259.22	72.6372	115.002	58.9096
1715.2	35.8077	124.353	209.75	54.5607	248.53	66.3895	144.072	68.3532
1716.55	63.8915	144.621	186.39	54.0657	274.588	61.0588	178.368	77.0602
1717.9	78.6357	157.971	167.103	55.802	275.594	58.3945	203.108	81.5432
1719.25	90.5913	168.854	150.774	60.8759	266.52	57.0669	224.499	64.4069
1720.59	76.396	155.61	141.59	69.1239	216.155	55.8725	222.197	50.3772
1721.94	50.8107	132.989	151.619	79.5005	207.082	52.5699	207.202	39.7277
1723.29	23.2723	109.567	147.114	90.0018	166.893	46.8182	185.555	60.2834
1724.64	-3.108	83.4476	140.764	98.9795	153.229	37.8323	162.428	76.755
1725.98	-21.8567	58.8341	164.628	103.62	126.387	26.4363	140.738	97.2222
1727.33	-28.7336	43.1221	149.454	102.513	94.9234	15.615	125.724	91.9911
1728.68	-23.9662	38.0397	131.272	95.1172	71.9136	7.2335	122.576	98.9594
1730.02	-11.1528	37.5413	113.398	82.8767	85.3717	3.3929	128.666	70.7171
1731.37	-1.2923	37.5323	97.1954	68.2609	52.468	5.7072	133.159	46.3755
1732.71	9.8232	39.7722	84.0075	54.2567	35.2759	12.5176	140.354	29.5787
1734.06	10.7113	37.7781	91.6404	42.7473	52.2486	21.9318	141.347	0.7746
1735.4	11.8586	41.0011	96.041	34.4227	73.5372	31.0361	143.172	4.0594
1736.74	11.8513	42.8156	116.281	29.5219	74.6746	38.4187	141.27	16.8783
1738.08	8.6929	42.0746	141.426	27.6063	103.374	41.7399	136.246	28.6828
1739.43	1.5309	35.4907	150.114	26.4447	99.6236	41.116	124.412	59.2431
1740.77	-7.2787	29.0971	134.927	24.4284	89.0178	37.478	110.351	75.7911
1742.11	-11.9316	24.4565	117.043	21.2575	95.8223	31.577	98.1116	88.1552
1743.45	-15.2003	19.6017	113.76	17.75	125.738	25.071	87.9089	101.832
1744.79	-17.6163	10.5675	104.288	15.9628	132.758	19.5148	76.7548	108.762
1746.13	-18.4645	2.3891	113.097	17.1393	180.357	14.4448	70.3363	98.1577
1747.47	-16.7215	-2.2184	127.995	21.9759	209.256	9.8291	65.9866	88.913
1748.81	-12.2845	-2.6303	136.449	29.702	230.437	5.0692	64.2751	68.4985
1750.15	-3.9425	2.4895	176.18	39.619	237.714	0.9	65.1628	59.4261
1751.48	4.6511	13.4628	185.466	50.3335	247.658	-2.5226	68.9759	51.2938
1752.82	12.1957	27.8583	178.833	59.4505	247.561	-4.265	73.6174	58.5626
1754.16	17.5117	45.6981	181.049	65.204	227.187	-4.1093	79.8125	58.7653
1755.49	24.1305	65.1531	160.191	67.2251	225.695	-1.715	87.3602	58.0106
1756.83	30.517	86.7332	149.231	64.8006	244.365	1.8181	99.6049	96.6116
1758.16	19.9262	88.9996	135.335	59.4629	249.13	6.9314	95.5678	113.952
1759.5	1.9699	83.5998	145.587	51.1763	263.194	11.1781	87.581	123.488
1760.83	-16.182	71.5889	143.723	40.7695	256.687	13.4612	75.1412	136.917
1762.17	-33.1259	60.118	154.723	28.7375	260.682	12.203	64.1164	147.899
1763.5	-39.6758	57.9625	182.88	17.1826	272.131	8.5712	58.9187	167.129
1764.83	-40.8008	59.7199	199.068	8.3352	256.237	5.1072	58.413	156.454
1766.17	-29.8131	72.5703	225.169	3.4643	249.597	3.9067	69.4248	150.894
1767.5	-12.2361	91.1835	233.467	4.252	232.628	7.5324	86.1225	130.027
1768.83	16.9942	115.845	227.643	11.3431	213.366	18.0666	113.271	108.944
1770.16	33.5659	138.314	224.46	23.6237	212.539	35.6598	130.745	108.504
1771.49	18.1631	130.703	215.683	40.9366	209.613	61.6811	117.531	101.806
1772.82	4.2637	121.481	216.536	59.0595	222.079	89.5799	107.872	97.5234
1774.15	-4.7801	106.193	186.464	74.6307	227.68	113.643	99.7958	108.957
1775.48	-10.4578	90.6515	171.362	85.1776	249.112	127.662	95.4147	119.683
1776.81	-6.0915	77.3813	173.518	90.1669	260.839	129.833	95.2823	120.269
1778.14	3.9187	64.1582	183.999	89.8388	253.093	120.519	98.6981	89.4978
1779.47	25.737	58.7836	195.873	84.9622	254.339	101.111	111.766	77.3446
1780.79	50.8605	58.7845	196.931	77.9279	250.361	76.2494	124.589	84.2696
1782.12	73.2389	62.8318	182.827	70.3652	256.047	51.3294	137.021	92.5235
1783.45	59.3687	60.9071	170.736	63.363	247.429	31.621	116.85	89.5049
1784.77	28.9918	49.0923	171.246	57.9223	254.091	20.7515	83.0226	94.0912
1786.1	3.5936	44.453	164.203	51.9784	261.529	15.0529	55.2939	113.13
1787.42	-19.0262	39.0327	155.412	44.9231	254.834	12.5971	29.1813	131.042
1788.75	-38.6355	34.516	170.473	37.3362	258.68	10.9499	7.0151	134.878
1790.07	-48.5317	29.3362	185.326	29.6341	215.229	9.8907	-6.7803	123.773
1791.4	-49.9202	25.1201	213.817	22.523	177.826	8.4783	-11.9435	91.6003
1792.72	-37.6386	26.4074	232.483	16.8289	152.576	6.7388	-2.8561	63.7628
1794.04	-20.381	31.7806	241.435	13.5715	122.861	5.7059	12.0507	55.4729
1795.36	-6.7419	36.3942	233.853	12.9398	117.228	6.5836	30.4083	38.43
1796.69	-4.6675	38.472	231.308	14.1755	94.3281	9.9719	39.6606	29.4035
1798.01	-1.0933	37.7689	251.464	16.7573	86.2187	15.2702	51.2634	34.9709
1799.33	1.0015	37.3813	218.161	19.356	74.9164	20.0682	59.9751	37.9171
1800.65	1.5063	34.0473	207.346	21.6465	77.0756	24.2941	64.5669	33.801
1801.97	0.4601	30.5938	191.815	23.8392	88.0551	27.5244	64.7587	33.3493
1803.29	3.4039	28.2843	170.176	25.1641	45.579	29.9983	65.6053	36.3813
1804.61	5.7764	27.9506	159.085	25.4895	59.7599	30.8079	63.55	23.1834
1805.92	13.6255	34.1482	130.413	24.7209	79.1273	29.9674	66.3196	15.1844
1807.24	18.2628	39.795	117.176	22.535	81.9806	27.2415	65.8808	39.1766
1808.56	18.9468	42.5833	121.364	19.2444	94.0719	22.3201	65.2086	54.0752
1809.88	15.1151	43.1185	114.521	14.406	119.757	15.0159	63.6023	65.3755
1811.19	5.2713	37.857	134.5	9.7388	127.697	6.8843	63.159	69.4329
1812.51	-5.6917	31.0918	113.842	5.9953	124.977	-1.2752	63.5557	51.1822
1813.82	-17.009	18.4925	120.998	3.9615	161.071	-7.4476	66.2725	37.8611
1815.14	-25.9441	7.1367	112.592	3.892	163.808	-10.6731	71.9343	9.2884
1816.45	-24.5067	1.9677	112.225	5.6254	136.485	-10.0117	84.996	8.8311
1817.77	-22.5817	-3.106	111.122	9.1812	143.581	-5.2486	96.8893	-0.5165
1819.08	-14.4253	-0.772	99.4058	14.913	131.955	3.8294	114.615	17.1945
1820.4	-7.525	2.9384	98.314	22.2185	117.867	15.8953	126.351	43.8152
1821.71	1.0603	12.2313	95.3223	31.0948	79.581	28.1303	136.43	41.211
1823.02	9.1069	28.5171	96.4517	40.3167	59.1095	39.2961	146.91	41.199
1824.33	15.5434	45.373	120.751	50.5712	38.7465	49.909	158.109	47.1152
1825.64	21.1028	59.9379	133.218	59.7231	24.5816	58.2372	164.436	56.1971
1826.95	23.9642	67.7924	145.458	65.8059	72.9778	62.7427	169.479	54.5663
1828.26	25.3746	73.0953	131.151	66.842	84.6254	62.3881	173.035	37.6092
1829.57	27.8108	75.4053	124.862	62.4618	102.584	57.8366	175.729	60.8284
1830.88	19.9509	64.9874	115.1	53.4922	168.958	51.1291	174.52	64.782
1832.19	7.3062	51.3042	114.053	42.083	216.486	44.0152	177.144	67.0339
1833.5	-6.2574	36.3436	122.954	30.1585	260.186	37.0489	177.876	66.1404
1834.81	-14.9089	28.9787	111.909	20.6237	271.884	31.0575	182.407	71.7301
1836.12	-19.4931	28.1788	111.828	15.4619	277.735	28.6817	189.845	72.9597
1837.43	-21.9662	28.8865	119.901	15.9949	285.502	31.5049	197.03	101.491
1838.73	-18.355	31.2002	133.859	19.6729	276.552	37.7419	202.029	110.62
1840.04	-9.4165	34.683	128.218	24.2864	281.616	43.9436	206.047	96.6123
1841.34	1.4518	38.7407	99.1977	27.6211	260.077	47.9858	207.533	99.1807
1842.65	10.8837	40.8148	84.5822	28.4423	246.283	48.5537	205.264	112.956
1843.95	11.742	33.5571	78.0842	26.5573	252.115	45.5492	201.416	129.865
1845.26	7.0161	21.654	88.9529	21.9173	218.712	38.3966	197.506	152.932
1846.56	2.5704	10.9251	98.81	16.3675	212.405	28.1171	195.24	168.399
1847.87	-2.936	5.363	85.2001	12.5594	212.824	18.0531	195.545	174.638
1849.17	-8.7539	0.5018	91.3296	12.3477	226.602	11.9628	196.184	175.769
1850.47	-14.7545	0.8595	110.838	15.4576	262.599	11.7621	200	190.836
1851.77	-11.4268	9.3374	123.794	20.0662	275.132	17.2089	208.725	200.257
1853.08	-2.4848	23.7983	122.803	25.6395	273.136	25.6549	218.48	207.945
1854.38	7.6512	41.6542	111.606	31.0237	286.574	34.8182	226.977	221.261
1855.68	14.8014	56.4656	97.5739	35.4112	269.846	41.8122	228.673	225.89
1856.98	16.7444	62.4845	103.683	37.8988	268.145	44.3014	223.952	237.961
1858.28	14.2977	61.2025	129.613	37.1664	236.663	39.8654	212.333	246.732
1859.58	9.2414	54.9289	134.237	34.7028	211.661	28.9816	199.106	223.583
1860.88	0.6216	43.8135	151.007	31.5545	186.988	14.4893	183.274	198.845
1862.17	-10.5543	26.5618	159.64	28.6469	195.812	0.1982	164.953	203.359
1863.47	-19.0118	16.8627	152.196	25.8096	207.748	-10.1367	153.63	206.805
1864.77	-19.3564	14.1635	139.804	23.825	212.745	-12.8087	149.939	233.165
1866.07	-15.8005	17.8706	125.647	24.1876	211.381	-5.6799	149.186	247.505
1867.36	-10.0467	26.6307	109.559	27.5718	246.284	12.4291	151.459	264.453
1868.66	-4.9234	33.3834	86.6441	34.6772	246.588	39.8907	150.844	275.144
1869.95	1.205	40.742	72.681	43.1894	270.827	72.2141	150.604	281.476
1871.25	6.5249	48.1926	74.0275	50.8699	225.057	102	151.797	287.052
1872.54	12.7086	53.3137	57.1227	56.7912	209.183	123.648	149.953	283.516
1873.84	12.1651	49.3474	73.6459	59.6488	146.054	133.075	141.206	289.332
1875.13	5.7132	38.0335	68.4416	58.7868	137.777	128.955	128.321	300.498
1876.43	1.4041	32.3622	75.0958	53.7746	158.704	113.255	121.184	285.875
1877.72	-0.0459	30.2235	96.9101	46.1517	167.812	91.6488	122.158	307.546
1879.01	-4.9143	30.2308	112.028	38.0771	151.395	71.7677	124.714	252.756
1880.3	-9.6725	34.236	129.253	32.4227	152.913	60.261	133.533	205.321
1881.59	-10.8572	42.3952	126.693	30.4112	156.72	59.4237	146.112	164.458
1882.89	-5.986	59.2093	125.438	30.4241	162.699	68.1227	163.403	124.608
1884.18	1.5027	78.3565	124.504	32.2528	144.019	81.714	179.056	89.1878
1885.47	11.4614	95.7692	116.872	35.6067	169.673	96.1121	179.418	91.9278
1886.76	13.8767	100.793	104.435	39.0279	130.458	105.715	165.438	116.335
1888.04	15.7576	99.4605	89.0478	40.6963	126.238	106.655	144.56	137.414
1889.33	18.9965	95.8806	88.1131	39.3654	126.188	98.1793	122.02	170.883
1890.62	20.6556	87.6163	78.8388	35.2766	102.68	82.9486	101.192	218.381
1891.91	12.8478	71.5878	69.2609	29.0981	80.2144	65.1615	75.8823	186.156
1893.2	2.6152	54.7653	55.5434	22.4878	59.0236	48.4223	54.9006	182.339
1894.48	-5.2023	39.5133	53.2885	15.1483	62.2925	34.4719	39.1985	165.694
1895.77	-9.8985	28.4754	74.0123	7.931	57.3242	25.3876	29.8922	126.8
1897.06	-13.6176	18.6944	90.5594	2.8015	71.449	21.5933	23.8728	98.6841
1898.34	-15.8288	13.524	98.5227	1.0177	78.5506	22.5649	17.3853	98.3349
1899.63	-17.1493	8.2291	106.073	1.9213	74.3442	26.0734	11.6215	89.4316
1900.91	-13.8752	7.6348	110.145	5.2703	67.3226	29.7078	10.1918	82.9759
1902.2	-8.6285	8.5302	109.481	10.7293	62.9923	31.4646	10.0288	76.1229
1903.48	-3.2056	8.4553	86.549	17.6986	60.7035	30.4437	8.9229	78.645
1904.76	2.1145	8.1111	70.7558	25.1654	111.096	25.7819	5.96	82.5751
1906.05	4.6418	7.6649	63.5355	31.7961	111.174	18.1122	1.0396	86.9527
1907.33	5.7135	4.9669	72.7305	35.199	122.779	8.4446	-3.3612	83.876
1908.61	5.0105	2.1081	65.062	35.412	132.543	-0.5216	-4.2876	54.2513
1909.89	2.0871	-0.3478	61.9028	32.5472	131.194	-6.9419	-1.2271	32.3283
1911.17	-2.8132	-0.6843	73.0619	27.1815	120.126	-9.3647	3.7727	21.3605
1912.45	-5.3141	-1.3381	84.7505	19.5767	113.699	-6.4917	10.3809	13.7224
1913.73	-4.5041	2.9947	83.7712	12.1003	102.085	0.4175	22.3611	13.6183
1915.01	-2.2432	6.4508	83.6769	5.8986	94.347	9.0324	32.9503	10.8882
1916.29	2.8812	10.5145	73.5148	2.2084	90.5217	17.1392	43.5347	26.4921
1917.57	10.0913	16.0436	59.9449	1.6939	110.587	22.2302	55.396	33.5605
1918.85	11.6976	19.19	54.0626	4.238	72.2087	23.5737	62.3671	45.0675
1920.13	10.5311	22.2008	65.0972	9.1443	87.9956	21.1779	71.6708	60.6835
1921.4	6.486	24.9627	61.2364	16.3874	116.988	16.9929	80.1595	73.1419
1922.68	-2.0727	25.2784	89.3499	25.1762	110.496	13.0216	85.6138	89.2717
1923.96	-10.56	25.5198	122.37	34.7997	122.039	12.1578	87.8008	120.81
1925.23	-11.1069	28.1545	119.144	44.0725	146.7	15.9061	96.1078	124.617
1926.51	-14.3885	27.9937	118.217	53.2645	174.691	22.9939	100.352	111.59
1927.78	-15.2681	26.2173	116.393	60.9876	181.344	31.2182	102.737	107.184
1929.06	-10.8881	28.9604	113.993	67.5163	194.04	38.6111	111.034	104.513
1930.33	-1.0769	36.5962	105.618	72.4318	194.494	42.8983	126.425	83.2288
1931.61	13.9556	49.9552	110.865	76.296	203.362	42.7354	148	84.3525
1932.88	32.9473	69.0217	131.489	78.8599	241.174	38.3379	178.8	72.252
1934.15	53.8598	89.0176	152.141	79.8121	260.703	31.9868	208.457	79.4193
1935.42	67.7522	101.065	178.299	79.1587	251.68	25.8515	231.751	112.396
1936.7	80.9359	110.223	187.951	76.9015	252.679	22.1379	248.926	137.055
1937.97	87.9638	109.681	188.054	73.7181	266.13	20.8716	263.353	152.905
1939.24	72.4481	88.5818	187.727	71.0472	248.103	21.3612	252.124	163.272
1940.51	52.1707	63.1134	184.058	68.864	236.105	22.1516	235.932	175.714
1941.78	28.8102	37.0252	176.707	68.0114	238.72	22.7973	218.628	197.32
1943.05	9.8625	16.9835	177.906	67.8592	247.429	22.053	208.469	205.301
1944.32	-1.9218	5.0627	185.077	68.5983	247.249	19.5951	207.053	231.486
1945.59	-9.5479	-1.3971	190.227	68.9154	230.994	16.7123	211.438	226.55
1946.86	-9.3679	1.8884	198.028	68.3296	207.239	16.0608	219.036	203.344
1948.12	-9.1606	6.6928	184.244	67.3161	184.203	18.6129	228.801	214.971
1949.39	-1.1128	17.9702	179.214	66.5163	166.477	24.5204	240.105	201.886
1950.66	5.378	27.0927	186.603	67.5227	150.748	32.4738	252.415	202.758
1951.92	10.9976	35.6088	178.477	70.5036	168.719	40.7117	256.147	167.593
1953.19	18.5269	43.3774	173.558	74.257	197.509	46.2478	261.428	156.419
1954.46	24.0163	47.823	155.449	76.8436	204.425	47.4128	264.038	154.344
1955.72	27.4386	49.6623	140.89	76.6715	214.002	42.8493	268.765	152.769
1956.99	26.83	45.9603	138.864	72.9295	194.676	33.2164	268.876	160.505
1958.25	19.2623	34.9632	143.517	65.2635	203.859	20.6538	262.826	173.773
1959.51	10.2598	26.8564	138.05	55.5204	183.548	8.9635	256.097	150.377
1960.78	0.086	18.4945	126.564	46.0006	156.315	0.4641	255.152	146.087
1962.04	-6.3078	12.0588	116.66	39.3803	158.636	-2.9404	255.672	147.39
1963.3	-9.9369	9.6224	117.61	37.3635	140.494	-1.0912	263.555	147.757
1964.56	-4.8493	15.2691	125.143	39.5641	143.178	4.7523	276.379	125.447
1965.83	5.3318	24.3594	149.534	45.0845	141.234	12.325	294.99	129.957
1967.09	7.559	27.0751	154.557	51.7661	123.007	20.1911	303.809	99.6354
1968.35	6.0398	27.4524	144.976	58.8465	99.8247	27.6648	307.722	59.7913
1969.61	5.7215	29.8746	148.564	64.6319	107.099	33.4971	303.746	42.9151
1970.87	7.0332	36.0525	164.126	68.2159	115.106	37.5588	298.089	35.6584
1972.13	13.3944	52.3453	168.298	70.1535	98.5004	40.592	295.284	14.5192
1973.39	26.4628	73.5789	160.249	70.2762	97.189	42.6823	300.437	17.1022
1974.64	41.5406	93.2933	140.813	69.2338	100.864	43.5574	303.704	51.1226
1975.9	60.6455	114.794	117.401	66.7157	59.3111	42.4396	314.284	89.5474
1977.16	80.2918	132.827	106.542	63.0357	29.3023	39.3914	325.673	91.3215
1978.42	96.2086	143.205	86.8937	58.6758	31.2754	35.0965	335.921	104.423
1979.67	84.4763	123.566	55.9377	53.96	31.9601	30.6419	317.295	106.399
1980.93	65.1332	95.1641	29.8759	49.7648	42.2319	27.368	289.916	105.307
1982.19	40.1272	63.1741	20.233	45.9198	87.1271	24.5896	253.648	101.364
1983.44	13.086	33.816	41.2193	43.2478	89.8543	23.264	216.608	61.0321
1984.7	-9.2358	15.1108	73.9712	43.0728	111.397	23.3887	187.415	66.178
1985.95	-24.0914	2.3312	93.3182	45.6221	137.059	24.8865	154.499	76.3781
1987.2	-31.4716	-2.0951	112.48	51.1673	145.25	26.5514	127.092	89.291
1988.46	-23.7268	8.2683	131.439	59.096	132.814	27.7349	120.169	97.534
1989.71	-6.9259	26.2539	145.279	68.8674	126.319	27.9847	130.811	72.8568
1990.96	10.406	42.2895	147.77	78.6829	158.139	26.746	151.08	72.4703
1992.22	18.6909	47.1428	144.651	86.7039	175.344	23.5883	168.967	91.9812
1993.47	28.6884	53.5407	137.175	90.9267	198.812	19.0871	194.97	88.0068
1994.72	35.1634	57.8662	137.812	90.2392	218.196	12.985	219.212	55.3144
1995.97	40.7444	63.4917	143.193	85.2797	238.971	7.244	240.431	29.3748
1997.22	46.0613	72.1901	136.482	77.9108	246.834	3.1744	253.912	30.3348
1998.47	48.8352	76.9643	123.832	70.0749	254.614	2.8895	231.377	36.8899
1999.72	49.1661	81.755	115.788	63.249	251.218	6.7771	202.401	68.1425
2000.97	53.3192	90.4982	116.072	59.1322	252.632	14.4797	173.667	69.1142
2002.22	52.7111	94.3072	127.466	58.2873	260.166	23.6415	142.881	71.2639
2003.47	41.1237	87.2418	120.731	60.3744	269.059	32.1351	106.984	73.1542
2004.71	27.4481	75.335	123.447	63.854	294.221	37.8566	76.4783	88.3287
2005.96	13.394	61.5383	128.638	67.3965	345.712	39.721	52.5968	87.21
2007.21	1.7934	47.5303	146.693	69.7995	369.982	36.3852	35.6663	87.0958
2008.45	-5.1182	37.7692	157.6	70.7614	415.007	29.0804	26.0356	103.46
2009.7	-7.4915	32.5775	162.003	70.2898	423.158	19.2753	18.2831	105.526
2010.95	-5.8878	30.3584	167.741	69.0352	430.404	9.6653	5.4984	124.443
2012.19	-2.3649	30.25	162.567	67.5851	418.399	2.0073	2.7884	123.68
2013.44	4.1974	35.4128	163.868	67.5514	431.788	-3.0185	1.93	92.5332
2014.68	6.5159	38.2185	176.919	69.7089	435.423	-5.0265	-0.5837	63.4634
2015.92	2.3563	38.1451	158.673	74.7518	426.189	-3.6436	-5.2292	41.0533
2017.17	0.2904	38.8618	178.502	81.982	452.615	0.5261	-5.2972	46.1414
2018.41	-2.5459	38.7786	182.745	91.5668	465.532	6.9865	-5.592	68.1658
2019.65	-4.282	38.1099	191.245	101.391	470.675	14.4616	-4.1556	98.2472
2020.89	-6.6665	37.1782	200.699	109.926	477.318	22.3926	-3.8344	151.02
2022.14	-5.892	36.8484	204.809	115.108	483.836	29.6316	-2.0828	173.04
2023.38	-2.2721	37.8801	197.137	116.546	486.72	35.5113	4.2259	183.054
2024.62	1.1025	37.6507	188.013	114.105	473.123	39.7325	11.2285	179.917
2025.86	4.0581	39.1319	174.524	108.741	481.769	41.9476	13.5426	163.241
2027.1	5.5353	39.8998	171.425	101.573	472.256	42.5901	14.8437	144.801
2028.34	4.325	41.1948	164.832	93.5356	478.017	41.5833	12.3927	118.1
2029.58	6.156	46.3232	175.034	86.1009	503.498	39.3449	14.238	122.775
2030.81	9.5244	51.0605	191.433	81.033	518.02	36.7524	14.8975	132.691
2032.05	12.3402	53.1623	196.622	77.3205	514.307	34.244	13.9758	129.532
2033.29	16.0777	53.2097	203.582	74.8101	504.85	31.9629	11.4059	146.442
2034.53	23.5558	53.2535	210.553	72.9194	492.278	29.8081	11.5846	135.676
2035.76	31.9589	51.813	193.296	72.1246	462.071	27.7549	14.0362	144.244
2037	35.6963	47.9939	190.79	72.4671	420.096	26.2786	16.1181	161.029
2038.24	35.5044	41.2784	186.284	74.1202	373.811	25.3483	12.7438	148.489
2039.47	31.9383	33.8648	188.693	76.4884	334.017	24.0988	8.7468	166.514
2040.71	25.154	28.6568	174.153	78.3868	296.554	22.6836	1.737	149.589
2041.94	20.1611	29.2673	162.467	80.1393	282.935	21.6371	1.7241	168.548
2043.18	18.2644	32.1442	167.8	81.4702	270.836	21.4127	1.756	195.366
2044.41	17.2306	34.4945	157.297	81.2456	258.116	22.3819	2.6035	207.677
2045.64	23.9047	41.1452	149.761	79.4962	280.119	24.6086	9.2123	207.983
2046.87	35.2003	51.2738	141.228	77.0277	269.928	28.0389	19.7461	203.146
2048.11	47.5447	61.0327	113.859	74.9729	266.089	32.0275	32.496	180.986
2049.34	54.6457	68.7295	116.986	73.945	255.971	35.6786	45.6511	152.751
2050.57	57.7571	71.76	118.944	73.8596	243.433	37.8559	52.3073	128.74
2051.8	53.8513	70.3147	120.727	73.1307	229.769	36.6842	55.8156	110.714
2053.03	43.0065	62.7486	96.8676	70.441	178.684	33.2611	53.6219	92.0419
2054.26	28.9603	52.2366	86.8226	65.122	150.936	27.6477	50.4312	80.2948
2055.49	16.0411	39.0367	76.4506	56.4215	135.263	20.1281	45.1776	92.4651
2056.72	5.4543	26.0096	68.991	44.6782	105.985	12.1866	42.1132	95.4256
2057.95	4.0683	20.1639	63.5155	31.1801	80.7392	5.5965	45.6862	63.2701
2059.18	6.956	18.4677	74.4135	18.2707	41.2258	1.3961	50.4353	50.1609
2060.41	12.0219	19.9992	64.7295	7.8628	38.0827	-0.0458	57.5674	37.4139
2061.63	20.6193	26.2324	64.7563	1.9433	21.5346	1.7581	68.3741	40.7371
2062.86	29.0378	36.0206	76.6794	1.7419	51.7243	7.0893	77.3492	45.2101
2064.09	33.1534	45.5923	83.7472	6.5827	74.3466	14.6594	88.3569	33.5732
2065.31	35.287	50.3367	74.0881	16.101	94.1052	24.3751	98.5209	38.8876
2066.54	36.4465	53.5775	82.834	27.8367	112.054	33.0142	111.636	34.9419
2067.77	36.2549	51.43	85.8731	39.4649	112.822	37.9149	124.525	59.436
2068.99	33.3991	47.0171	88.7243	49.2199	109.767	38.4899	137.259	82.4988
2070.22	29.8065	39.9968	80.3996	55.0422	84.975	34.7038	147.35	65.5377
2071.44	20.9786	25.9747	94.2208	55.443	63.4995	26.3911	148.685	68.0025
2072.66	11.4019	12.4055	85.0616	49.7186	43.0945	15.174	145.841	76.2638
2073.89	6.9186	2.6042	98.603	39.7403	11.7249	4.2854	142.385	56.0359
2075.11	2.1149	-2.032	106.792	27.8606	29.0747	-3.4999	135.203	30.3461
2076.33	-0.8063	-1.755	115.931	16.2968	19.1656	-7.1167	129.959	5.9605
2077.55	5.2199	2.8671	111.202	7.9909	45.4487	-5.4805	129.35	7.4353
2078.77	17.3778	13.9457	119.683	3.1639	49.0656	-0.9514	136.083	15.7583
2080	29.876	25.2039	130.498	2.6286	59.3461	4.8978	143.593	35.7252
2081.22	43.2122	37.6243	137.351	6.3054	110.212	10.5172	153.387	49.578
2082.44	57.9743	50.413	128.91	12.3604	126.81	14.5976	165.073	80.7634
2083.66	65.1585	55.0409	137.293	18.7628	161.759	15.7207	170.986	110.302
2084.88	72.3685	59.6362	126.684	24.4504	152.626	15.03	175.687	105.874
2086.09	80.1158	63.7348	129.897	29.894	150.495	14.5658	180.669	97.1293
2087.31	86.0288	67.4877	127.559	35.2565	150.849	15.5774	184.201	122.553
2088.53	91.0534	70.7949	136.696	41.2321	138.79	19.325	187.911	142.022
2089.75	101.762	78.3772	129.871	48.164	155.072	27.0422	196.876	146.661
2090.97	114.182	89.6186	141.919	55.1994	154.401	37.2157	210.965	147.094
2092.18	126.411	102.428	155.702	61.8462	170.871	48.9634	224.981	134.387
2093.4	138.181	115.376	180.627	67.1971	202.403	59.4263	238.816	106.99
2094.61	145.701	127.604	194.647	69.5729	203.923	66.9685	250.061	140.058
2095.83	140.535	127.71	220.05	68.4141	228.788	69.6085	248.639	143.638
2097.04	134.819	125.45	219.069	63.8554	222.657	67.4292	241.17	127.513
2098.26	119.853	113.767	223.521	57.4811	221.69	60.8963	222.117	156.681
2099.47	101.662	95.7778	212.466	50.1939	215.106	50.8223	196.439	149.734
2100.69	82.8028	75.6122	196.435	43.8788	212.186	39.9744	167.178	165.269
2101.9	70.1931	62.7601	192.545	39.4175	227.421	30.4065	144.588	156.871
2103.11	66.9184	57.9142	192.954	37.9107	248.769	22.8554	131.938	167.038
2104.33	72.4644	61.0042	189.401	38.9401	270.169	18.1142	126.822	159.054
2105.54	81.8452	71.319	196.58	41.7851	293.629	15.1012	129.067	169.975
2106.75	91.675	82.8999	207.331	44.9641	293.221	13.8031	133.165	208.575
2107.96	100.41	90.6616	228.367	47.5538	304.671	13.3387	135.394	227.643
2109.17	107.912	92.5534	220.89	47.981	307.127	13.1782	132.86	238.115
2110.38	104.272	80.833	239.276	46.7403	298.155	12.7655	118.826	239.299
2111.59	102.835	67.2014	231.697	42.9456	296.479	12.6821	105.979	210.231
2112.8	104.891	56.6916	230.465	37.9925	308.766	15.1043	96.8587	202.688
2114.01	107.979	50.568	235.872	32.8102	305.235	20.0846	93.5037	157.906
2115.22	115.841	51.7285	233.884	29.0787	300.664	26.8555	97.3693	122.612
2116.43	125.632	61.5806	224.012	26.9812	299.019	34.3525	106.894	107.747
2117.63	135.085	81.6103	223.427	26.5733	281.915	41.147	118.522	135.326
2118.84	138.265	93.9086	223.768	27.6138	252.368	46.1578	120.061	153.478
2120.05	137.832	101.58	231.534	29.2469	206.879	48.0663	113.16	149.804
2121.25	130.687	95.1476	227.407	29.6265	193.016	45.624	93.4406	151.873
2122.46	118.712	79.1562	236.123	28.4279	188.252	38.685	67.2615	154.266
2123.67	110.334	62.4037	229.878	24.3543	194.77	29.0689	45.3715	167.163
2124.87	105.312	45.0146	236.551	18.5177	223.218	19.6863	27.1412	152.978
2126.08	97.5363	23.658	220.458	11.952	220.981	10.6092	10.7701	130.491
2127.28	91.4626	6.8644	210.194	6.2014	229.865	2.4196	-0.2853	123.367
2128.48	89.9161	0.391	211.798	3.0948	230.735	-3.5971	-3.1541	154.943
2129.69	93.0955	6.4424	215.322	3.9638	213.933	-6.303	-1.4451	173.068
2130.89	93.8623	9.4792	226.823	9.9595	194.729	-5.1999	-3.5628	151.38
2132.09	98.7462	20.0601	229.414	20.1672	164.787	-0.6812	-2.0246	124.955
2133.29	103.652	29.3464	222.039	32.1196	165.406	6.2051	-0.5849	97.25
2134.5	107.47	41.1247	214.269	43.2752	166.68	14.3627	3.975	87.0322
2135.7	110.786	53.1855	209.797	51.2585	181.056	23.299	12.9271	91.3362
2136.9	113.74	61.7739	186.507	54.5001	174.546	32.2653	23.5233	104.052
2138.1	106.761	58.3394	159.516	52.2849	176.837	37.6444	26.1689	110.743
2139.3	94.2821	48.7042	153.443	45.1628	173.394	39.2818	19.5802	124.183
2140.5	87.0485	39.9673	158.97	35.3573	171.368	38.1402	15.1965	138.541
2141.7	81.7162	33.3928	139.305	24.982	162.454	35.1991	9.0224	121.66
2142.9	77.7817	25.3746	121.826	16.7503	160.639	31.3565	1.2421	113.031
2144.09	84.8595	26.9629	101.176	11.9329	156.467	27.1868	1.4772	97.4334
2145.29	94.9928	33.0898	104.253	10.3814	138.397	23.7661	3.8537	66.1388
2146.49	105.786	43.5652	103.452	11.226	122.027	20.9419	8.2476	55.7717
2147.69	115.337	54.8474	110.076	13.9596	132.333	18.8121	16.5028	46.7882
2148.88	123.661	64.8188	98.4537	16.5432	92.7142	16.2344	26.9753	56.4317
2150.08	120.704	62.8306	117.827	17.8959	89.065	10.9639	24.6751	47.0729
2151.28	111.995	54.0974	146.739	18.1605	67.8278	6.2425	13.9231	30.5206
2152.47	107.651	44.283	164.008	17.4711	84.2973	3.457	9.2274	20.8618
2153.67	100.704	32.1171	152.506	16.5037	88.9396	2.975	3.2285	28.127
2154.86	98.9811	24.1042	132.584	16.4379	109.535	4.474	3.0471	57.2766
2156.05	110.504	27.5917	128.696	18.6449	109.991	7.7328	16.6676	77.4336
2157.25	119.599	33.7275	122.998	23.3243	111.024	13.2782	31.721	113.128
2158.44	117.442	30.7563	111.957	29.4068	98.625	18.8785	36.5566	122.454
2159.63	109.365	25.4577	108.822	35.9313	128.262	22.7721	40.236	125.207
2160.83	107.171	25.2504	97.6248	40.6499	115.928	23.0408	49.2332	118.002
2162.02	107.635	27.6781	100.664	43.0563	112.257	19.67	57.3837	76.728
2163.21	112.124	33.6957	88.5075	43.7765	119.611	17.8244	67.6845	34.4111
2164.4	128.715	47.2001	89.4222	41.8009	118.797	17.6525	86.3473	25.326
2165.59	152.481	66.36	92.997	37.555	99.4376	19.0884	109.1	10.4834
2166.78	183.062	94.2888	84.3127	31.7346	89.0414	21.4723	138.698	9.5413
2167.97	218.35	126.163	98.662	26.8443	65.2913	24.7064	174.012	30.4648
2169.16	231.442	139.508	104.002	23.6384	73.0826	28.4279	189.684	56.8049
2170.35	211.991	121.967	115.484	21.6528	66.6689	30.3812	175.321	74.4216
2171.54	179.999	93.7377	118.915	20.663	75.2752	28.9229	154.098	93.4187
2172.73	150.322	65.749	108.281	20.2952	65.0761	23.7827	137.004	74.4182
2173.91	121.407	38.5628	98.6521	20.7993	73.9269	16.5429	121.983	77.3506
2175.1	100.93	16.1999	71.4972	22.6422	106.902	11.4466	111.989	67.6459
2176.29	92.3523	1.9347	75.7638	23.8253	104.88	8.1788	108.982	84.5873
2177.48	94.5103	-1.682	67.036	23.9017	108.413	7.6718	115.679	80.451
2178.66	103.976	7.1166	48.9913	23.0439	111.884	9.784	130.303	76.4369
2179.85	120.26	21.3531	66.1369	22.2668	120.534	14.2166	149.434	87.7805
2181.03	125.035	25.5855	71.43	21.2814	125.909	19.4621	156.097	70.5031
2182.22	118.35	22.144	64.6253	19.4923	145.596	24.2644	154.662	75.4994
2183.4	110.16	18.3036	59.489	16.7658	155.384	26.6405	153.312	75.6838
2184.58	101.487	14.2867	63.3348	13.6679	162.342	26.5232	151.375	69.7022
2185.77	92.7169	9.1965	70.8556	10.6836	170.317	24.6158	149.6	79.1414
2186.95	88.9631	5.5659	73.4059	9.4313	174.626	23.0368	148.851	74.5832
2188.13	84.3024	0.9642	77.1549	9.7056	167.344	22.2595	147.551	79.3906
2189.32	83.5402	0.3936	70.7422	12.255	164.747	23.6234	151.498	81.0522
2190.5	85.2995	5.2487	89.3871	17.3334	153.314	26.5889	160.082	98.0592
2191.68	91.5377	11.0962	118.686	23.2774	123.763	29.7878	172.682	91.9431
2192.86	98.0626	17.3231	119.919	28.7956	100.724	31.244	187.352	82.9811
2194.04	102.248	23.7444	109.186	31.5481	125.359	30.0755	201.373	116.072
2195.22	102.29	25.8177	113.694	30.5102	136.231	24.728	209.401	132.836
2196.4	98.8479	25.4897	133.617	25.7408	154.758	16.3979	211.688	172.433
2197.58	96.4372	23.8906	140.226	18.2607	178.417	6.81	213.234	189.946
2198.76	94.0717	19.7049	130.455	11.2398	190.826	-1.4088	208.794	225.482
2199.94	92.5803	16.4653	122.381	6.5344	219.12	-5.8969	201.969	228.995
2201.12	96.1911	17.7603	110.925	5.7169	247.202	-5.0779	198.805	224.643
2202.29	100.586	22.5283	115.232	8.7291	236.492	0.591	198.222	204.385
2203.47	106.606	28.6068	111.9	13.4615	224.441	9.6943	199.593	152.368
2204.65	109.883	34.7056	101.421	18.8723	211.848	20.5367	200.971	123.139
2205.82	105.978	35.6164	107.874	22.1752	211.293	31.0351	197.554	103.155
2207	98.7803	31.8103	113.264	22.5228	170.472	39.0313	193.981	87.6501
2208.18	89.3332	26.2462	119.922	19.4672	148.803	44.402	189.493	75.4527
2209.35	81.6985	18.0444	135.859	14.5251	115.645	47.4015	188.402	80.4226
2210.53	75.5225	7.2583	127.572	10.3335	66.2684	48.6643	185.362	107.352
2211.7	75.7176	1.6614	123.766	8.4358	71.9108	49.0764	185.375	94.0585
2212.87	79.8111	0.2807	112.157	9.6857	91.3148	48.7835	187.715	86.0982
2214.05	86.5941	1.59	99.1965	14.0782	84.083	47.9703	187.013	92.7902
2215.22	93.4972	5.9133	87.4835	20.7887	117.183	46.5145	182.435	82.4539
2216.39	98.5586	13.8309	75.4983	28.8051	117.258	44.7055	174.176	76.2801
2217.56	100.956	22.682	60.5371	35.9703	149.014	41.5662	163.818	76.0608
2218.74	104.526	32.9399	43.1034	41.3091	136.281	36.7482	157.565	61.3909
2219.91	105.595	43.3344	35.8872	43.8916	134.02	30.6093	150.14	33.2129
2221.08	108.185	53.5526	44.8701	44.1759	107.904	24.4028	148.512	70.8405
2222.25	110.316	59.1209	54.5113	42.3372	94.8788	18.0078	147.122	82.4474
2223.42	112.033	60.8479	65.0676	38.4928	109.165	11.6735	145.575	77.9539
2224.59	108.324	53.0953	82.6748	33.1964	115.306	5.5378	138.673	103.793
2225.76	104.747	40.0607	113.814	27.7964	122.465	1.0121	128.177	133.094
2226.93	95.7185	22.3011	122.445	24.0766	125.258	-0.357	115.488	112.852
2228.1	89.2949	9.1012	126.404	22.7014	101.223	3.2256	106.785	96.4071
2229.26	83.8205	-0.5816	106.058	23.7213	99.514	11.5342	100.763	76.6971
2230.43	85.5069	-2.2419	88.8173	27.0728	93.1429	24.2767	101.269	45.245
2231.6	92.9652	6.8784	80.4428	31.9326	92.8233	40.0447	104.159	38.7295
2232.77	97.6562	17.9374	73.7695	36.8847	83.2497	57.7641	104.223	68.7726
2233.93	100.599	27.6807	70.763	39.7961	95.6976	72.4099	99.7995	53.2709
2235.1	101.31	35.9256	67.932	39.0645	101.032	80.271	91.1941	46.6987
2236.26	98.7669	39.1064	63.2302	34.5198	112.873	79.1715	77.9313	37.5906
2237.43	98.2572	42.3193	77.3784	27.48	144.845	69.8362	68.3946	40.1071
2238.59	95.0801	41.938	80.1066	20.3683	155.663	54.808	60.4867	9.5223
2239.76	96.4297	45.2774	94.1588	14.8098	154.201	37.2798	59.4115	5.7302
2240.92	100.751	50.8593	82.1997	11.6638	135.888	20.2191	62.4095	11.8337
2242.09	113.697	60.1911	73.8307	11.6158	146.828	6.8969	70.0189	32.8345
2243.25	127.209	70.5634	67.6599	13.6917	128.946	-0.7337	75.3395	62.9009
2244.41	124.004	67.6308	60.8257	16.4749	97.436	-1.5981	64.3587	99.0732
2245.57	116.241	61.3024	42.4024	18.1404	87.7758	1.4547	49.9102	97.7337
2246.74	104.136	51.8602	48.1859	17.3523	60.8147	6.4778	33.0696	116.573
2247.9	90.4314	41.4783	41.5824	14.0917	40.4605	12.449	16.822	134.43
2249.06	76.6979	32.5766	38.3886	9.3169	49.3417	19.2244	5.8439	147.386
2250.22	64.9648	27.0913	48.1557	4.6856	56.1946	26.7454	-0.4701	127.626
2251.38	57.9728	26.9517	55.0764	1.8901	52.8537	34.7598	2.4194	140.671
2252.54	59.971	33.4652	48.3087	1.4944	42.5571	42.8156	12.7209	150.108
2253.7	72.6	42.0521	56.8958	4.1796	62.5852	50.5778	27.479	158.184
2254.86	87.6701	51.2715	46.4753	8.792	62.5449	57.4198	41.5911	166.342
2256.02	97.6145	55.3976	48.8573	15.004	66.2781	62.5235	48.1513	190.753
2257.17	105.956	58.2173	36.1967	21.4125	86.9834	64.4999	55.9324	176.043
2258.33	113.698	60.728	50.4797	26.82	82.6032	62.6422	63.3675	185.167
2259.49	117.474	63.7415	51.9552	30.3978	78.0744	57.5627	70.5612	193.09
2260.65	111.624	61.8168	50.9059	31.7977	71.7173	49.9666	71.9559	187.284
2261.8	100.838	58.567	53.1878	31.2176	54.5703	40.6774	70.0505	202.457
2262.96	85.8504	52.9338	48.0811	29.2338	46.1873	30.2388	64.3596	238.394
2264.11	70.8169	47.3451	54.9517	26.2662	30.4106	18.7785	53.2029	274.204
2265.27	59.2106	37.6309	72.487	23.4346	27.1464	7.3356	37.6066	326.822
2266.42	50.318	28.0909	88.8105	21.2529	16.9642	-2.5225	21.4973	359.257
2267.58	40.9051	13.397	95.8857	20.8803	31.2864	-9.3783	1.8752	417.82
2268.73	35.1714	1.8849	103.76	21.7664	36.9829	-12.4734	-9.1222	430.406
2269.89	40.2563	0.2091	116.384	23.6777	41.9715	-11.7541	-4.3299	444.844
2271.04	49.7035	7.1334	127.405	26.2716	45.7102	-7.0331	13.296	456.507
2272.19	58.2455	16.2817	117.601	29.2774	61.3366	0.8097	34.439	505.778
2273.35	69.6163	30.1973	112.228	32.3434	68.6387	10.0861	60.0917	523.875
2274.5	82.1199	47.4382	100.833	34.6921	87.2626	18.8591	84.5469	530.456
2275.65	92.3642	64.3292	119.5	36.5205	91.0635	25.6289	105.009	550.433
2276.8	100.978	73.3261	124.346	37.6048	110.418	29.8067	118.585	606.071
2277.95	104.556	74.7731	145.579	38.059	127.968	31.782	125.729	626.541
2279.1	101.901	65.5616	146.15	37.7784	161.401	31.9974	123.787	695.296
2280.25	96.4621	53.5088	168.388	36.448	167.335	30.7523	124.35	719.544
2281.4	89.3517	40.2515	166.405	34.6296	184.63	28.8752	129.499	755.552
2282.55	83.3736	31.3281	164.888	33.1459	200.978	27.2672	135.994	802.434
2283.7	78.7895	25.942	141.737	32.967	218.727	26.2439	141.696	845.959
2284.85	81.8345	30.2365	136.805	34.8845	197.092	26.1647	153.311	843.521
2285.99	90.2032	41.6802	140.236	39.3211	187.826	28.9801	167.364	854.397
2287.14	101.473	57.0012	166.347	46.3853	176.1	35.0847	184.816	849.58
2288.29	116.106	72.8561	156.884	53.7724	201.113	43.5681	203.345	850.003
2289.44	134.344	90.8373	166.588	60.5611	232.486	53.7291	223.336	836.702
2290.58	155.543	107.869	178.064	64.917	252.173	63.9037	244.968	852.022
2291.73	164.175	112.23	181.978	65.7922	262.027	72.1921	258.693	807.213
2292.87	161.584	108.367	171.086	62.1805	288.595	76.7851	264.781	803.665
2294.02	155.105	101.287	169.686	54.5612	311.987	75.864	265.963	790.271
2295.16	141.347	88.743	174.311	44.5233	330.435	68.8659	262.94	762.506
2296.31	123.115	74.0114	171.698	34.2521	320.829	57.1336	261.729	762.954
2297.45	99.8147	54.7161	195.548	26.5128	322.033	44.4133	257.859	734.693
2298.6	79.2707	37.7051	214.398	22.2266	308.154	31.722	258.786	682.621
2299.74	64.6148	27.6418	214.207	20.9467	317.762	20.7887	263.281	643.291
2300.88	60.8272	26.2638	232.046	23.4599	330.129	13.3942	272.214	578.372
2302.02	68.277	33.8062	245.679	28.755	317.396	10.2549	286.745	525.33
2303.17	73.0275	39.8616	249.308	35.8893	327.676	10.9394	292.35	425.125
2304.31	81.5749	49.4019	245.846	43.0878	337.885	14.092	296.772	383.057
2305.45	91.566	58.1602	250.674	49.4986	348.539	17.7485	301.222	315.642
2306.59	97.3452	63.0743	254.315	54.1225	365.005	20.6851	304.75	242.591
2307.73	96.4394	60.5939	231.827	56.3595	360.663	22.13	306.945	179.065
2308.87	89.28	49.3343	230.373	56.96	362.552	22.597	302.969	103.775
2310.01	79.1627	33.5449	207.677	54.7781	356.119	21.1113	297.844	48.7017
2311.15	66.2053	18.4401	199.844	49.4721	359.551	18.8294	290.907	3.79
2312.29	55.854	5.6881	199.867	42.0716	357.403	17.0168	285.018	-64.3493
2313.42	49.9149	0.4339	202.782	33.4314	341.204	16.7843	284.806	-65.036
2314.56	44.5723	-1.4696	216.885	24.8804	348.197	18.4197	282.757	-88.2266
2315.7	47.6423	5.1448	228.073	17.1769	350.693	21.5219	290.407	-63.6568
2316.84	56.7195	19.3274	245.245	10.5954	334.033	24.8125	306.736	-62.6253
2317.97	69.4596	37.6264	257.444	5.6664	330.43	27.3144	327.142	-55.7752
2319.11	77.0262	51.1102	254.254	2.7987	317.301	27.8643	343.402	-58.8548
2320.24	80.9516	59.2041	270.064	2.5437	315.681	25.8135	354.066	-22.7446
2321.38	83.4018	62.205	262.382	3.6279	326.264	20.3586	361.782	3.071
2322.51	84.0994	63.7113	269.408	5.804	305.039	12.7366	369.216	21.6767
2323.65	83.5372	61.3879	266.307	10.0828	277.734	5.3222	373.696	60.7287
2324.78	81.0673	57.3523	267.856	16.1446	254.413	-0.0815	379.801	107.037
2325.92	80.0215	54.284	276.402	23.7559	221.755	-1.8911	385.875	136.792
2327.05	86.0439	59.3916	280.992	31.8591	187.316	0.1381	400.079	192.294
2328.18	95.8114	70.5011	278.865	39.5736	113.736	5.8654	415.244	226.668
2329.32	103.56	83.0135	278.661	47.128	70.2095	14.7416	424.502	245.642
2330.45	101.298	91.3573	263.739	53.4263	36.0085	24.8274	422.607	245.447
2331.58	97.1963	98.1793	254.94	57.8105	11.0501	33.7112	415.507	285.584
2332.71	94.8588	102.707	235.249	60.0311	16.2855	39.7108	406.236	296.809
2333.84	89.3526	104.095	239.227	60.6841	16.3427	42.0735	397.311	358.078
2334.97	80.6523	98.7701	209.036	61.3192	24.1835	40.8261	384.146	428.585
2336.1	71.3455	89.615	190.664	61.4481	50.7661	35.823	374.582	475.555
2337.23	65.0955	80.6518	171.38	61.7584	50.2882	27.9251	368.568	510.356
2338.36	59.0972	71.8882	143.383	61.9871	50.8127	17.69	364.619	565.774
2339.49	52.4784	62.7197	135.451	62.7802	37.8215	7.3724	358.454	562.824
2340.62	45.5798	54.6119	106.425	63.9257	29.4347	-1.4323	350.365	537.938
2341.75	37.6446	47.5594	87.7803	64.0119	41.1709	-7.8077	339.512	483.073
2342.87	34.3356	42.8988	80.2588	63.0945	26.189	-10.5005	332.043	460.193
2344	37.6392	42.4973	87.3427	61.0948	39.6791	-8.071	328.787	427.326
2345.13	41.2386	44.1931	101.487	57.9929	57.1715	-1.0289	327.712	437.762
2346.26	46.8857	47.801	82.1749	54.1471	72.8847	9.2546	326.879	428.234
2347.38	56.0783	53.9714	69.4515	49.6881	119.777	20.6752	329.455	436.318
2348.51	64.6437	61.9229	53.6379	46.2115	155.873	31.3627	329.947	427.322
2349.63	65.0355	65.3046	29.5745	44.5532	198.943	39.2174	320.315	473.994
2350.76	59.9336	65.0502	21.5219	46.3852	223.136	43.8662	303.899	457.435
2351.88	54.6082	62.9813	8.2163	50.4655	245.694	43.9785	285.594	458.279
2353.01	48.5614	61.1648	16.9983	55.7519	282.951	39.8925	266.54	465.557
2354.13	40.7466	57.8495	39.9813	61.6651	289.534	33.619	249.411	476.582
2355.25	35.4158	55.2829	81.3974	66.3083	302.68	27.5675	233.295	461.723
2356.38	26.0868	47.8506	112.786	68.2888	308.723	22.5281	216.093	452.435
2357.5	23.2995	43.8182	135.21	66.5738	299.453	19.1497	206.626	413.651
2358.62	26.2409	40.2844	162.924	62.2228	299.943	18.0602	202.325	403.95
2359.74	30.443	39.1379	166.024	57.312	302.906	20.5734	199.648	389.785
2360.86	32.1052	34.9698	166.643	53.728	299.408	25.9111	191.348	377.694
2361.99	37.3355	31.6687	157.678	53.5597	293.949	33.4638	187.723	343.135
2363.11	49.5166	33.9003	175.077	55.9545	305.215	41.0826	189.946	336.974
2364.23	63.2579	40.1166	183.191	61.0031	337.335	47.9603	190.588	315.73
2365.35	73.954	48.57	192.09	67.4989	357.613	53.232	188.748	271.86
2366.47	83.8919	60.1293	215.405	73.4413	358.578	55.9852	183.288	252.845
2367.58	83.9997	65.8901	209.172	76.4518	360.036	54.3721	171.73	210.066
2368.7	85.5283	72.858	215.87	74.6328	324.168	47.8392	162.067	168.217
2369.82	79.9304	71.9042	226.759	68.8133	300.161	37.983	144.716	175.15
2370.94	68.1989	67.4786	217.429	60.0442	292.149	27.9161	121.476	185.425
2372.06	50.3589	54.8894	233.079	50.1939	297.289	18.665	90.9748	199.906
2373.17	36.1726	39.5013	240.951	41.5068	312.664	12.3424	65.224	218.08
2374.29	25.5002	26.6659	273.923	35.1949	321.942	9.4977	42.7682	220.476
2375.41	19.8804	14.7069	287.401	32.439	347.569	10.2642	21.2362	201.989
2376.52	21.0367	9.3688	285.097	32.5205	354.718	13.0577	8.0603	175.458
2377.64	23.9148	8.9929	294.149	34.3353	353.282	15.7993	-0.3153	177.772
2378.75	23.8974	6.9655	285.817	34.7583	353.948	15.7934	-6.2465	155.975
2379.87	26.7141	7.3599	286.319	31.9577	331.11	12.2399	-5.7886	150.797
2380.98	24.9063	4.7533	269.409	26.2386	299.297	6.7185	-6.4767	159.687
2382.09	20.5404	3.1371	267.004	18.1673	282.241	1.8579	-4.2355	134.558
2383.21	14.2062	0.2379	253.752	10.2279	270.421	-0.4839	0.9436	143.524
2384.32	12.1168	-1.1085	262.713	4.5395	250.893	1.2834	12.1181	107.326
2385.43	8.5954	-2.0772	259.884	2.7459	236.825	6.3366	22.5455	75.7575
2386.55	12.1138	-0.0174	253.094	5.5409	232.242	13.9179	33.4854	85.0625
2387.66	23.2482	6.4485	236.195	12.4953	214.634	21.8289	46.2752	92.3423
2388.77	29.2768	11.1915	244.055	22.4292	207.147	27.7863	51.6201	101.176
2389.88	36.1252	16.4246	244.848	32.4705	202.688	30.2519	51.7013	119.119
2390.99	46.1914	25.3782	245.583	41.137	200.849	28.8006	51.1258	115.902
2392.1	53.0369	34.1281	235.599	47.7555	187.585	24.7405	45.6178	123.359
2393.21	55.5879	42.7277	243.388	51.916	195.89	19.9033	41.7212	138.097
2394.32	55.6949	51.096	245.794	54.1203	198.265	15.6598	38.2927	147.856
2395.43	52.5877	55.0527	273.303	54.3589	204.613	11.787	33.9488	136.364
2396.54	40.7284	49.1486	269.417	52.8803	217.036	7.7378	23.1192	126.587
2397.65	31.6315	41.629	273.791	50.752	214.678	4.7161	13.8504	140.721
2398.75	24.476	28.909	269.04	48.8662	191.543	2.4486	5.0429	136.844
2399.86	14.1893	13.5029	270.481	48.1444	190.354	0.9024	-5.4404	117.879
2400.97	12.9994	4.7015	261.118	49.1646	184.557	0.6983	-10.9308	111.231
2402.07	20.3825	4.108	245.044	52.3112	186.867	1.4699	-10.2877	101.573
2403.18	28.664	9.2967	228.152	57.4239	178.728	3.6954	-8.1048	102.257
2404.29	37.1286	18.2572	231.413	63.4417	172.803	7.0779	0.5521	143.131
2405.39	45.3604	30.4419	218.768	68.6489	156.244	10.1258	8.4147	150.44
2406.5	49.4212	40.4911	212.01	71.5484	126.322	11.356	14.9277	173.94
2407.6	47.6788	46.6392	191.194	71.0133	96.3128	10.7525	17.2494	163.188
2408.71	45.157	51.7485	179.677	67.5023	79.1462	9.7303	17.4555	176.889
2409.81	40.6155	49.212	179.135	61.8316	52.6456	9.0702	10.4892	158.862
2410.91	38.7085	48.2063	168.369	56.1415	54.2331	10.1844	2.1884	155.632
2412.02	44.3309	54.7672	170.328	52.4304	56.2373	14.4321	-1.3877	128.207
2413.12	54.8777	65.9499	152.599	51.9577	73.5293	21.5915	-0.8629	111.986
2414.22	64.4159	78.8499	161.681	54.999	93.7908	31.0535	2.7561	107.865
2415.32	72.1596	88.4319	167.482	60.4256	127.683	40.8558	10.5632	124.766
2416.43	74.7378	93.7398	160.461	66.4817	134.746	47.7646	18.2875	162.031
2417.53	69.8908	92.4467	167.947	71.3736	131.04	50.2731	26.4428	176.765
2418.63	60.6549	86.9306	169.129	73.7286	128.36	47.765	30.614	180.623
2419.73	49.6756	77.4586	165.631	72.7211	130.915	40.8141	29.5859	198.784
2420.83	39.0108	61.5073	163.692	69.0993	113.693	31.3932	20.359	171.06
2421.93	33.1853	49.343	153.573	64.8181	83.0515	21.9154	12.2353	160.74
2423.03	31.3461	44.7901	146.239	61.7471	80.6181	14.7655	6.8529	131.985
2424.13	32.9304	42.7838	127.812	60.9994	89.794	10.6531	3.6059	114.65
2425.22	37.335	44.4819	113.852	63.1077	96.9732	9.272	3.007	121.939
2426.32	42.3362	46.4099	91.6282	67.599	121.105	10.1077	4.6709	117.724
2427.42	41.7754	45.8402	94.4732	73.2196	103.95	11.6749	9.4937	110.717
2428.52	36.9492	42.3018	97.8456	78.0057	103.256	13.5026	15.0885	75.5681
2429.61	36.1167	41.5013	106.756	80.1602	99.1247	14.5964	22.4699	53.8182
2430.71	39.3406	43.208	122.827	76.918	87.7771	14.4379	34.6277	55.887
2431.81	45.3324	44.4252	130.053	68.7878	72.1372	14.1297	48.5714	42.7794
2432.9	54.5523	49.3756	132.06	57.5243	36.5811	14.6855	67.8501	56.7671
2434	64.3781	56.2692	135.556	45.9185	37.0255	17.2817	87.3583	76.5141
2435.09	72.6931	60.7091	130.324	36.1228	45.614	21.887	103.937	84.6917
2436.19	82.3114	67.7002	127.022	30.9309	50.7045	28.1606	119.646	112.951
2437.28	86.9426	74.376	121.417	31.6562	60.2454	35.6981	133.24	124.194
2438.38	82.3649	76.757	112.427	37.9594	75.4238	43.87	142.681	120.327
2439.47	71.8562	75.4961	87.0434	47.8532	100.428	51.1374	143.31	118.101
2440.56	62.674	74.341	66.1478	57.4919	131.113	54.9189	140.049	100.777
2441.65	51.948	69.7329	55.172	62.0261	116.888	52.9965	134.623	102.688
2442.75	41.3936	64.0955	44.2743	60.5531	116.692	45.2124	126.511	83.8994
2443.84	29.9651	53.2406	43.5017	53.4108	92.7913	33.0023	113.882	56.0802
2444.93	18.8826	38.0794	48.3446	41.9118	94.0817	18.7223	101.351	17.5334
2446.02	7.6698	21.6265	57.3374	28.0679	84.0355	5.09	90.1276	-26.525
2447.11	1.7775	9.2766	81.7816	15.3789	64.7735	-5.405	88.8904	-20.8544
2448.2	-0.3003	3.575	104.846	6.6121	53.9803	-11.3567	96.7606	-2.1021
2449.29	0.6169	1.238	112.496	3.6398	82.0854	-10.7594	110.225	11.5959
2450.38	4.2332	2.7027	126.23	6.8005	103.339	-5.4662	124.013	51.0497
2451.47	12.9833	9.2975	128.422	14.4638	123.209	1.8933	140.729	77.3969
2452.56	24.0651	15.9438	128.669	24.8369	124.129	8.775	156.528	146.901
2453.65	34.7107	26.8173	121.576	36.7507	146.812	13.9194	170.974	171.431
2454.74	38.0114	29.8363	104.804	48.5918	144.17	17.7431	178.091	186.85
2455.82	39.0339	31.9801	93.8003	57.775	137.976	20.3877	186.434	186.148
2456.91	33.9646	34.2974	73.3736	63.5289	124.089	22.7605	191.689	163.792
2458	28.6278	36.0353	52.5658	65.8902	102.529	25.1743	198.758	136.322
2459.08	25.8421	40.7625	49.7167	65.0348	95.9937	27.6888	205.016	125.325
2460.17	23.5884	42.8386	44.1089	62.187	103.859	31.5937	210.122	98.4278
2461.26	23.609	44.1206	48.487	58.9651	115.322	35.1254	211.55	118.115
2462.34	26.2728	44.2866	44.0277	56.9472	106.089	38.4444	210.236	160.859
2463.43	35.5668	44.5148	45.212	56.8069	103.979	41.3505	209.98	210.409
2464.51	45.1298	46.7994	44.8851	57.8798	89.3648	44.1423	213.64	215.539
2465.59	51.5526	45.1051	62.9354	59.4567	82.3441	47.337	216.076	237.979
2466.68	59.1584	46.2549	85.0742	59.6901	78.1805	50.0372	220.831	231.669
2467.76	58.2625	45.2408	92.0202	58.1843	98.4743	51.7246	219.748	237.365
2468.84	55.3799	43.0636	102.436	53.962	104.347	50.6003	216.614	177.203
2469.93	51.5269	41.9243	118.726	46.2702	112.525	45.896	209.309	153.982
2471.01	44.1439	38.0659	118.897	37.0497	134.905	37.8974	200.555	152.388
2472.09	35.3578	33.4287	109.806	28.8003	146.808	27.3341	188.871	151.305
2473.17	25.3913	25.4761	95.6326	23.6426	154.131	17.0976	173.606	188.816
2474.25	22.5872	21.8411	76.762	21.5351	153.077	8.1578	165.994	163.261
2475.33	21.5085	18.5852	55.5908	22.4332	144.414	1.8658	163.265	122.338
2476.41	22.5219	15.9653	70.1586	25.8142	151.667	-1.1919	161.839	133.742
2477.49	24.6721	12.4504	66.3818	31.0056	147.646	-0.6083	160.735	173.93
2478.57	20.778	3.9933	63.883	37.1371	128.743	3.2921	156.624	211.775
2479.65	19.3867	-1.4095	73.772	42.5724	103.407	8.3315	156.851	180.986
2480.73	21.7873	-2.0583	71.711	46.6033	69.4312	13.7591	158.058	211.266
2481.81	32.0082	8.6436	73.0453	50.5279	38.6212	19.2305	169.684	282.57
2482.89	32.3684	11.5346	83.2343	54.8018	38.4561	25.9433	169.608	263.121
2483.96	30.7684	11.9719	81.8727	59.0455	38.9195	34.2702	165.459	291.64
2485.04	36.6253	22.3164	90.914	62.036	41.9489	42.087	170.488	254.516
2486.12	48.9792	36.0485	87.6964	63.9483	57.031	48.205	179.321	252.256
2487.2	67.9441	56.256	109.479	64.2572	77.7872	52.117	190.476	271.647
2488.27	86.8065	75.0224	122.269	63.961	87.1854	54.3915	202.614	286.981
2489.35	104.062	91.281	128.743	63.1797	103.264	54.0774	217.383	284.022
2490.42	121.335	108.574	139.753	61.6697	117.268	50.1631	236.079	275.173
2491.5	140.132	127.68	126.527	59.7329	107.135	43.1458	253.804	267.539
2492.57	151.449	141.172	128.144	57.4736	96.6271	34.3685	264.945	279.262
2493.65	129.611	119.728	132.002	54.1697	117.065	26.5841	236.928	233.255
2494.72	103.541	92.3791	120.736	48.9268	108.077	20.8196	202.913	208.581
2495.79	80.5306	68.5437	116.894	41.6926	112.803	16.9835	169.337	167.946
2496.87	63.961	46.3168	102.304	33.9045	124.113	16.2267	136.923	141.436
2497.94	52.93	30.6812	97.04	27.0622	123.347	19.8639	107.204	94.6686
2499.01	44.1421	18.8415	95.6577	23.4125	116.441	27.4128	85.4326	61.618
2500.08	45.4964	17.9758	89.4205	23.7983	108.804	36.5808	79.6738	42.9823
2501.15	53.2556	27.8942	95.9301	27.8372	86.9469	45.1345	87.1465	45.2962
2502.22	67.4246	45.9798	96.781	34.714	70.8051	50.5559	101.822	52.2338
2503.3	73.7871	55.542	100.892	42.4593	70.0191	51.7764	106.719	107.564
2504.37	69.509	52.116	106.764	48.6343	79.5461	48.733	97.9195	145.066
2505.44	66.0006	48.9681	90.1281	50.4399	81.0075	41.4625	91.0815	148.075
2506.51	59.1165	43.2561	84.9809	46.9991	100.626	30.8404	77.3867	163.291
2507.57	49.9656	34.3764	94.428	39.0788	128.864	19.6021	60.3639	136.526
2508.64	33.866	19.6587	102.025	28.5229	120.678	9.9638	34.3194	94.389
2509.71	15.9601	6.4244	98.253	17.6885	104.719	2.5914	9.8541	63.8556
2510.78	4.7449	1.5568	102.675	8.5312	86.2701	-2.315	-3.7888	77.5938
2511.85	-2.6939	1.8219	104.386	2.3651	78.4247	-4.7149	-9.2926	96.0996
2512.91	-1.7478	7.9342	93.0637	0.7204	68.2069	-5.3267	-5.8787	123.813
2513.98	2.6014	12.1468	71.0665	3.814	76.7937	-3.6485	-1.9378	159.529
2515.05	7.0761	11.9154	58.6461	10.2755	82.3917	-0.115	4.223	177.01
2516.11	11.5637	11.4824	35.4655	17.6933	80.0017	5.2774	12.4488	191.816
2517.18	17.6652	12.5523	35.2892	24.728	90.6553	12.25	20.6073	212.356
2518.24	26.5814	16.6716	45.5884	30.4227	99.2626	20.6765	29.0236	190.741
2519.31	33.245	18.2728	67.5907	34.1589	72.6502	29.4661	29.1185	174.507
2520.37	43.4318	28.4065	86.5244	36.0056	54.5769	36.9427	31.6955	166.939
2521.44	50.7266	39.0385	116.499	35.7129	51.4588	41.6608	32.8188	183.062
2522.5	56.3346	48.7941	124.838	33.769	44.527	43.3972	32.1083	120.522
2523.57	59.572	56.9371	133.014	31.9897	25.0313	42.0882	29.8761	101.814
2524.63	58.9851	59.0797	137.293	31.5559	44.3262	39.1237	23.9097	95.2994
2525.69	52.9072	51.9251	143.787	32.72	52.7111	35.265	13.9494	78.6173
2526.75	49.9223	49.8638	133.722	36.0465	74.2617	34.3106	10.5154	72.5452
2527.82	51.9051	50.5054	111.427	40.7665	88.9649	35.1222	13.5527	95.5322
2528.88	58.2798	54.1567	105.87	46.225	106.229	35.1162	21.5915	86.0368
2529.94	63.566	56.2491	109.511	50.5894	98.1324	31.6467	29.3723	130.38
2531	68.428	62.6508	102.149	53.0447	88.3215	23.3546	40.1127	134.339
2532.06	55.599	54.1892	98.8958	51.9593	76.0961	11.4773	36.5282	131.909
2533.12	41.546	43.8109	85.16	47.8224	62.9678	0.2103	29.0379	121.075
2534.18	19.1288	25.5743	89.3794	42.3272	40.3592	-5.2654	13.159	167.634
2535.24	2.99	11.1156	89.9877	37.5104	35.5944	1.7846	0.6297	138.419
2536.3	0.9811	5.7774	90.8823	35.4601	31.12	27.066	-3.633	107.628
2537.36	16.2014	18.1876	84.0119	38.5972	53.6674	75.851	8.4798	48.9505
2538.41	46.6601	41.2271	80.3811	45.5484	50.0474	136.201	35.4974	31.6617
2539.47	84.4457	70.6803	98.3745	55.3976	63.029	194.927	73.9309	18.5693
2540.53	118.89	100.237	111.992	64.9126	73.757	238.388	113.705	85.1944
2541.59	142.973	124.424	112.243	72.2363	71.8875	256.672	151.667	92.0673
2542.64	139.646	124.144	118.301	74.8888	70.3496	245.814	168.798	122.602
2543.7	138.803	124.952	116.106	72.8249	84.1202	208.533	187.354	189.732
2544.76	91.0044	80.5836	114.279	66.6881	78.7276	153.457	160.541	250.222
2545.81	39.6273	32.4774	104.162	58.0926	85.0362	94.0394	127.9	264.257
2546.87	5.926	0.5028	92.4437	49.0985	91.7329	44.3061	110.217	272.351
2547.92	-0.7256	-3.0816	72.9089	42.2488	101.502	14.7537	118.71	248.471
2548.98	23.7533	22.2217	66.8374	37.6774	60.3834	0.5116	158.077	285.776
2550.03	71.4415	72.0661	50.15	35.9081	83.4829	-1.1921	224.163	268.735
2551.08	135.78	140.851	37.8421	36.1011	98.604	3.4699	308.099	292.345
2552.14	204.758	213.557	33.62	38.1972	96.8294	9.2568	400.888	278.744
2553.19	262.972	272.453	40.8658	41.5265	95.8806	12.4129	481.641	277.568
2554.24	305.887	311.619	59.5681	46.0672	98.9738	11.5138	540.592	281.726
2555.29	258.569	261.9	73.6636	51.5397	99.6302	8.2147	509.339	288.483
2556.35	195.421	196.819	90.565	57.0241	90.8865	5.2555	462.989	304.599
2557.4	129.305	130.263	104.496	62.4689	78.9406	5.3455	413.977	284.449
2558.45	70.4752	72.9689	105.176	67.8615	59.7655	9.4369	371.284	306.791
2559.5	27.0819	31.3933	121.837	72.6185	31.4576	15.0611	344.932	328.825
2560.55	-0.9063	5.6113	123.417	75.9066	67.9071	22.1078	337.642	286.128
2561.6	-7.1376	0.6184	117.771	77.5138	89.3307	29.1343	352.177	277.399
2562.65	-0.5648	4.7091	99.546	76.9933	104.477	35.3754	378.577	280.784
2563.7	15.7273	13.9296	89.8993	74.2264	117.99	39.992	409.317	335.222
2564.75	28.0454	19.7601	77.8939	69.2821	139.862	42.5589	433.728	333.896
2565.79	14.3916	3.6129	64.5716	62.7623	157.352	43.779	435.693	349.892
2566.84	10.7926	2.7327	57.4148	54.8947	142.318	43.1946	450.917	379.478
2567.89	8.3193	6.8909	56.5654	47.607	134.987	40.7576	468.402	385.476
2568.94	6.887	16.196	49.4802	42.1368	127.078	36.284	489.074	398.009
2569.98	7.2632	29.1298	69.2499	39.5004	124.842	30.0985	512.76	416.226
2571.03	8.262	41.0063	93.4244	39.9046	121.384	23.0835	537.872	427.093
2572.08	8.226	50.2698	98.1855	43.2546	119.074	16.0225	558.582	429.124
2573.12	4.5918	49.8796	107.197	48.0464	109.844	9.5684	566.509	443.545
2574.17	2.5825	45.7578	109.005	52.649	111.284	4.2321	565.776	481.713
2575.21	1.9917	42.175	112.17	55.3332	108.353	0.5567	562.474	465.78
2576.26	4.1209	38.2752	110.427	55.6369	111.522	-0.6692	555.953	460.577
2577.3	8.3707	35.7175	98.5937	53.3948	111.456	0.1393	548.13	428.49
2578.35	17.0568	36.7926	83.4977	49.5508	119.346	3.1309	546.163	398.067
2579.39	28.511	44.2856	59.8123	45.249	120.385	7.928	551.437	367.273
2580.43	43.7978	57.2609	51.2667	41.1789	120.042	13.9759	561.382	393.453
2581.48	59.0493	72.3877	48.5546	37.5003	122.521	20.2322	574.367	394.867
2582.52	66.1722	83.1111	38.7634	33.7158	130.296	24.6164	580.624	411.074
2583.56	68.0974	86.9373	47.0126	29.6561	144.564	25.6328	578.697	424.235
2584.6	61.2339	82.0219	45.9507	24.5247	151.978	23.0653	568.183	453.87
2585.64	46.5689	67.8074	69.8437	18.4038	158.351	17.2854	550.981	462.348
2586.68	27.5455	44.7001	75.2885	12.2839	172.999	9.8515	526.358	472.092
2587.72	9.9228	20.2677	88.0407	7.1252	198.153	2.6374	503.306	467.857
2588.76	-1.5012	4.1386	96.518	4.0182	179.789	-1.7976	491.07	462.285
2589.8	-7.0106	-2.0934	105.112	4.6354	156.185	-1.3491	487.385	474.69
2590.84	-4.1155	2.2856	104.917	8.6668	140.94	4.8497	488.864	515.768
2591.88	3.8359	16.4288	89.8376	14.4802	131.021	14.4763	496.475	504.798
2592.92	13.1645	34.5398	85.3609	19.8255	133.449	23.5198	504.267	508.867
2593.96	25.4353	54.7713	79.089	23.4819	133.454	29.3421	515.052	493.791
2595	30.5327	67.2884	67.3228	23.6553	121.602	30.6243	517.739	470.094
2596.04	23.959	65.7174	50.6874	20.4367	129.028	26.6964	506.045	436.036
2597.07	12.4691	55.3909	41.0298	14.6055	140.289	18.8841	489.621	431.837
2598.11	2.7761	43.8873	39.8656	8.1564	152.553	9.6109	475.575	394.678
2599.15	-2.6323	39.0214	37.1205	3.8633	138.992	2.6987	466.273	335.354
2600.18	-3.0645	38.7064	34.8663	5.0171	139.857	2.8931	460.13	360.2
2601.22	2.8901	44.2891	27.8897	11.2422	137.221	11.3307	452.165	360.74
2602.25	16.5638	58.7079	22.9207	20.3964	126.075	24.7509	449.276	301.465
2603.29	35.2938	78.13	34.4693	29.5884	148.506	39.3619	447.531	237.495
2604.32	55.4377	97.2553	42.3084	36.6722	136.673	52.3113	444.878	159.649
2605.36	63.0744	102.365	49.5158	39.5814	139.45	60.7817	423.626	103.962
2606.39	59.2437	96.5109	47.3161	37.646	135.586	62.4233	392.543	86.0567
2607.42	52.2434	84.923	65.1136	31.877	115.362	56.8525	365.93	74.0741
2608.46	43.3858	70.4371	72.9585	25.0203	102.586	45.3603	341.036	48.992
2609.49	32.996	58.1867	82.9755	20.5037	101.354	31.9567	318.578	59.5738
2610.52	23.5529	46.2953	91.6411	20.9057	100.409	21.0694	300.335	106.791
2611.55	16.7187	38.2356	87.1851	25.4102	94.8764	13.214	282.421	109.858
2612.59	14.8833	36.9371	87.014	32.387	83.5215	8.0904	271.895	104.298
2613.62	16.1321	39.8922	80.0125	39.7123	94.6397	5.7685	265.255	117.089
2614.65	17.1633	40.1797	67.3821	45.2604	89.5001	5.7237	257.973	130.341
2615.68	13.8804	36.1307	65.8561	46.6909	104.584	6.2401	243.427	161.268
2616.71	12.6799	33.8825	55.0857	42.6383	103.888	5.7975	233.259	159.018
2617.74	12.0685	30.239	57.0745	34.5219	105.415	3.9114	224.938	143.814
2618.77	10.1065	26.3779	47.6279	24.5367	119.548	1.0441	210.989	124.876
2619.8	6.9293	25.5613	49.1805	15.4755	123.863	-0.6781	192.647	119.438
2620.83	7.6106	26.7903	54.4094	8.9309	125.427	-0.5033	172.274	91.9833
2621.85	9.2393	30.3959	51.2413	5.7768	129.846	1.1755	148.437	54.2698
2622.88	14.0401	36.2057	76.7774	5.9252	114.914	4.6848	128.16	58.3332
2623.91	20.7805	41.9767	88.4034	8.9441	105.924	9.4853	114.813	108.731
2624.94	24.7012	41.5296	94.2046	12.6857	99.0328	14.0622	104.058	145.623
2625.96	26.8006	39.1926	114.24	14.7752	93.8581	16.4711	94.1401	155.291
2626.99	28.106	33.6937	105.91	13.9553	89.1705	15.7169	87.1741	127.682
2628.02	23.398	23.7919	93.5088	11.3079	90.526	12.3062	78.4474	117.802
2629.04	15.6344	12.8462	81.4921	7.8752	73.7135	7.6012	64.83	112.358
2630.07	6.4972	4.6025	69.3949	4.9143	61.9205	3.6593	47.2887	62.9544
2631.09	2.8628	2.468	57.0112	3.032	63.006	0.9853	32.5415	8.941
2632.12	-3.6286	0.2668	47.2329	3.6925	65.323	0.471	17.8398	-20.1794
2633.14	-7.4398	-1.0861	51.3135	7.0195	61.7178	2.4678	8.1431	-22.6564
2634.17	-8.708	-0.2075	62.3925	13.0215	59.887	5.9613	6.2815	41.1415
2635.19	-7.462	1.2293	67.0782	19.6238	57.8637	9.3831	6.7664	74.658
2636.21	-0.0932	10.531	87.2515	25.5945	75.005	11.6639	15.9541	128.558
2637.24	13.8113	24.7351	77.4555	30.2014	70.4737	12.4833	31.3689	155.906
2638.26	28.5852	41.8922	73.9464	33.4502	76.5368	13.0489	47.6685	161.574
2639.28	46.4912	62.0156	94.1041	34.9068	102.12	13.9513	61.5267	157.141
2640.3	65.5034	85.6469	107.933	34.0014	115.513	15.6034	73.5515	93.2293
2641.32	83.0681	107.868	116.927	30.8672	123.758	17.6698	83.5913	77.3982
2642.34	83.677	112.401	116.325	26.925	111.279	20.3994	77.2083	63.7838
2643.37	72.2759	102.31	110.423	23.0141	112.611	23.1129	56.4208	93.2815
2644.39	54.3912	84.8834	119.101	20.2376	109.188	25.1744	29.1263	125.718
2645.41	36.2431	64.2114	114.466	18.9072	98.3166	26.1791	0.6734	158.252
2646.43	20.4807	49.0028	118.564	20.6094	99.2303	27.2049	-15.1962	201.902
2647.44	10.1135	37.4924	102.246	25.5967	91.5301	28.9239	-24.5542	232.483
2648.46	4.8208	32.5082	102.77	32.9498	86.6763	32.1724	-24.7625	251.506
2649.48	7.4034	35.8999	113.759	41.2968	109.463	36.35	-15.0498	265.287
2650.5	17.992	48.5404	114.843	48.9035	96.4833	40.4916	3.1544	236.305
2651.52	28.2773	59.0554	107.817	54.7352	95.4184	43.5273	20.1824	250.574
2652.54	31.089	60.5056	101.633	58.4408	101.312	44.6991	28.2171	277.593
2653.55	25.4227	51.8434	97.1418	59.7053	122.179	43.1006	24.5203	292.827
2654.57	17.0154	40.0048	100.618	58.8134	125.618	39.0607	17.5686	245.566
2655.59	12.01	32.3624	100.006	56.4289	115.038	33.337	13.5055	205.146
2656.6	5.3845	28.1919	104.738	54.248	117.28	27.7234	12.8393	169.724
2657.62	-0.4003	24.482	112.183	52.1576	120.876	22.9662	8.2289	175.766
2658.63	-0.9496	28.0813	118.856	49.6821	109.845	19.7311	8.153	164.728
2659.65	-0.628	35.0245	113.275	46.3804	102.032	17.9504	8.6761	175.644
2660.66	2.1868	44.9123	107.459	41.6563	94.9522	16.5536	7.764	183.503
2661.68	7.6118	53.5817	85.9694	35.3011	78.0254	14.5777	8.1494	177.043
2662.69	18.1727	65.0129	94.0726	27.7582	82.6818	11.6567	14.7636	213.128
2663.7	26.914	70.8697	87.3446	19.8557	75.7927	7.9345	21.3483	199.296
2664.72	38.4318	79.317	82.4544	12.9929	68.4991	4.0836	39.8406	190.898
2665.73	56.0553	93.1042	86.2246	8.6823	71.0931	0.6649	70.019	216.149
2666.74	68.8052	103.323	100.972	8.6466	71.2761	-1.5523	101.3	203.247
2667.75	79.0326	110.156	96.3447	12.8406	85.7443	-1.7794	130.725	217.961
2668.76	85.1165	114.83	92.6799	21.2374	94.5776	0.5394	158.091	265.661
2669.78	73.2389	105.165	81.8721	31.8901	86.6061	5.2804	168.211	266.95
2670.79	53.3306	88.0977	79.1803	42.2351	87.4354	11.0959	168.673	271.856
2671.8	33.3791	68.5423	60.8641	49.4105	68.923	16.6145	165.777	245.857
2672.81	16.7189	53.0726	70.9861	52.208	73.3837	21.6588	162.906	251.036
2673.82	1.9311	39.0965	71.0672	50.3577	79.4187	26.3827	163.538	239.194
2674.83	-7.9478	32.2378	80.016	44.4447	100.098	29.8131	175.314	246.709
2675.83	-8.0352	32.1147	93.3062	35.3783	95.9181	30.6634	195.889	241.741
2676.84	-2.7799	37.6735	106.421	25.0248	78.182	28.3145	220.159	182.479
2677.85	3.6315	44.3986	103.937	14.9805	91.0162	23.2972	246.181	164.738
2678.86	6.4359	46.4935	101.171	7.8046	83.6479	16.3406	267.135	150.233
2679.87	2.849	41.2857	104.22	3.9383	72.5882	9.2515	278.625	107.713
2680.87	2.2464	36.7509	99.5592	2.8593	68.1995	3.6364	292.01	160.443
2681.88	4.146	32.991	84.203	3.8275	54.4747	1.2195	302.504	189.619
2682.89	9.6936	36.4857	82.6047	7.6909	44.7655	4.9666	315.737	180.245
2683.89	20.8592	46.9992	80.9282	13.9071	51.412	15.5555	338.674	174.966
2684.9	34.4918	60.798	70.0996	20.8978	54.0159	29.8243	363.706	177.605
2685.91	49.838	73.4065	70.9986	26.6592	47.1358	43.5203	388.908	131.929
2686.91	61.7387	84.5706	70.6096	29.8162	33.2449	52.9395	410.371	120.069
2687.92	61.3614	82.0982	72.523	29.7677	44.0367	55.6882	423.509	93.5527
2688.92	51.2287	64.8635	70.2222	27.7957	60.1213	50.9709	426.629	70.9878
2689.92	36.7869	41.0076	78.7918	24.5993	66.512	40.8435	424.492	96.1783
2690.93	24.2849	19.5105	84.5566	20.3635	75.7206	28.216	425.764	149.823
2691.93	12.2935	2.4408	86.8065	16.6131	76.267	17.1118	430.197	179.291
2692.93	6.2967	-1.9802	105.081	15.129	62.4943	11.82	445.477	222.934
2693.94	8.6008	4.5518	105.032	15.9826	64.3368	13.0875	471.848	301.613
2694.94	13.0664	16.468	101.767	17.9729	55.333	18.5395	497.242	369.869
2695.94	22.0094	34.8725	99.0139	20.0412	53.9519	25.1509	527.038	385.961
2696.94	16.1075	41.5993	92.1572	20.7651	40.8003	29.9105	538.716	425.956
2697.94	2.0216	37.3284	86.6828	19.8351	56.0314	30.6631	537.292	397.398
2698.94	-9.0392	29.1853	85.6801	18.468	71.785	26.6581	533.166	359.048
2699.94	-10.3875	27.7156	79.9098	17.5048	84.8287	19.0884	534.609	309.232
2700.94	4.2052	39.8132	82.3656	17.5147	93.134	10.0547	551.814	305.217
2701.94	31.8565	63.7662	74.1673	19.8681	80.6815	2.6994	587.784	266.551
2702.94	70.0766	97.1388	91.6395	24.6983	84.3977	-0.7196	638.733	260.547
2703.94	114.311	134.998	92.8226	31.3818	91.3309	0.1758	697.391	281.364
2704.94	154.404	170.111	104.706	38.3736	89.9811	4.9213	753.489	297.101
2705.94	181.329	194.558	109.674	44.9523	92.8226	12.4603	797.629	300.767
2706.94	161.414	175.676	122.447	49.2154	95.0585	20.7044	786.892	308.711
2707.93	125.379	144.394	124.403	50.6321	102.426	27.8967	752.948	276.472
2708.93	85.6557	108.207	145.406	49.6066	112.527	33.0932	708.36	270.09
2709.93	47.0504	76.3489	138.815	46.7823	126.916	36.5482	662.241	271.141
2710.92	17.8982	53.8976	122.607	43.1209	112.492	38.8682	623.421	282.045
2711.92	3.3494	44.6664	106.887	39.4308	92.5668	41.3522	600.363	280.24
2712.92	0.7837	46.5851	96.7156	36.0143	108.095	43.7405	589.355	252.41
2713.91	11.4483	60.5644	99.64	32.6296	105.81	45.2874	593.355	258.192
2714.91	26.9966	77.1044	108.925	29.2665	113.938	45.2974	607.546	234.54
2715.9	37.211	88.619	112.212	27.044	116.633	44.3167	618.319	231.326
2716.9	29.1794	80.3405	111.236	25.5736	110.442	40.8503	602.353	189.084
2717.89	21.5855	70.9339	108.849	24.6338	101.397	33.7077	582.46	132.493
2718.88	16.4229	57.3245	128.713	24.3639	104.4	23.6517	555.376	116.142
2719.88	15.1834	47.8663	125.713	25.1265	99.8964	12.4685	532.391	143.324
2720.87	7.4098	28.7022	131.125	27.4427	105.275	2.4047	500.006	151.562
2721.86	1.515	11.0899	125.639	31.5698	100.999	-3.2278	468.708	178.515
2722.85	0.0551	0.3546	98.7136	37.8601	98.9734	-3.3969	442.605	163.823
2723.85	4.4145	-0.002	99.5556	45.7669	85.9063	2.9985	430.529	153.409
2724.84	15.5131	6.9366	89.4775	55.8831	92.7821	16.6308	432.813	135.866
2725.83	28.902	25.1918	83.7882	69.6142	108.157	39.6651	443.726	129.58
2726.82	42.2774	45.6958	80.5852	85.3826	108.798	66.3224	452.261	130.76
2727.81	60.3334	70.4888	78.5558	100.289	115.499	90.9437	461.938	136.964
2728.8	75.5275	91.2271	90.2366	111.7	120.329	109.819	461.133	149.802
2729.79	85.7835	108.315	97.7918	117.112	114.99	119.752	455.189	208.482
2730.78	71.6484	98.4546	110.212	115.141	109.8	119.538	418.822	213.133
2731.77	59.0923	89.0154	108.78	105.553	90.9187	110.111	377.34	259.105
2732.76	53.2439	81.746	108.387	88.9077	73.8518	93.0883	337.115	288.735
2733.74	49.8806	75.551	117.507	67.408	45.5853	73.0268	300.405	288.97
2734.73	50.718	69.7123	108.636	45.0593	42.7994	54.6418	269.462	279.793
2735.72	52.9409	71.919	100.294	26.625	41.0927	43.0624	247.128	237.088
2736.71	57.2	76.5519	95.7694	13.7356	34.9176	35.501	231.933	200.275
2737.69	63.4809	82.5318	78.4347	7.3961	37.0655	31.971	221.893	145.305
2738.68	55.1089	77.0263	72.8522	7.1535	34.3096	32.1369	201.019	77.5207
2739.67	42.2774	67.967	79.4283	11.6391	36.9697	34.3978	180.372	55.1443
2740.65	21.53	49.7836	86.9702	18.4076	26.7113	36.8823	151.521	26.366
2741.64	11.2984	39.5719	110.947	25.2594	42.5176	38.3592	130.53	106.334
2742.62	6.8856	29.1786	128.843	29.2169	45.2718	38.6495	111.672	160.834
2743.61	3.3353	18.1182	135.394	29.5411	49.8361	38.7932	93.4293	242.09
2744.59	-0.8558	4.6782	128.934	25.548	64.3912	39.089	74.3763	329.037
2745.58	1.4722	-0.8891	118.438	18.7227	66.5415	40.2689	63.9426	370.376
2746.56	5.7837	-2.3797	105.459	10.0925	61.4673	40.7748	58.0699	407.359
2747.54	10.5507	-2.7532	84.9338	2.0062	68.4673	41.7898	50.8544	420.223
2748.53	11.3319	-2.1688	59.3925	-4.5125	70.6909	43.5616	39.8073	406.494
2749.51	18.1386	5.3146	52.0792	-8.2615	58.8769	44.189	35.6422	362.932
2750.49	27.1302	13.6007	42.1543	-9.5593	51.1792	41.6605	30.6591	296.948
2751.47	38.0973	23.1131	43.8502	-8.3896	56.4163	35.5206	28.3918	280.834
2752.45	46.8391	29.2539	39.4161	-6.2465	43.1382	26.4655	22.8766	241.131
2753.44	47.4913	25.9433	43.9603	-3.5737	39.0974	15.8082	10.3494	260.767
2754.42	41.6279	13.2641	51.003	-1.7852	33.0253	5.3598	-6.0677	263.233
2755.4	42.1195	4.1348	57.2961	-0.2629	32.6465	-2.687	-14.6631	194.771
2756.38	44.473	-0.1385	64.3455	0.983	31.4342	-5.3151	-18.8675	219.354
2757.36	52.5067	-0.6498	68.1177	2.1062	47.9646	-0.6053	-19.4458	246.819
2758.34	65.8547	6.5687	49.8481	2.6528	50.6771	11.2652	-12.8152	233.95
2759.32	84.8715	20.1688	48.0802	2.7165	45.4595	25.2739	0.8712	215.477
2760.29	106.322	36.1031	49.2692	2.7194	53.4097	38.0261	16.1604	196.353
2761.27	106.948	35.3071	47.1033	3.6863	66.6869	47.6596	14.4533	225.366
2762.25	98.8904	27.9658	43.4432	6.7117	56.8722	53.9249	3.3867	219.307
2763.23	85.8341	15.8175	40.0516	12.985	40.9426	57.4895	-13.1669	238.67
2764.21	84.39	14.7292	44.9921	23.1666	36.9974	60.6655	-15.6949	194.776
2765.18	104.689	35.6971	43.4796	37.7262	27.5505	66.0965	1.3177	102.501
2766.16	143.511	76.4374	38.6909	54.9041	45.414	77.9217	35.4829	57.2666
2767.14	195.519	125.764	26.7376	70.2616	51.0341	94.1834	79.2505	3.6272
2768.11	253.431	181.849	27.823	79.635	47.2307	110.547	130.416	-28.1554
2769.09	305.395	232.624	29.4349	79.9677	52.3139	119.992	175.107	-31.9395
2770.06	329.252	255.602	32.3698	70.9941	52.7758	119.555	190.988	-21.0853
2771.04	290.568	218.513	31.1943	54.2626	56.9248	108.284	144.141	34.2987
2772.01	232.511	161.31	21.1331	33.6334	43.8564	87.7956	76.4818	64.9631
2772.99	170.746	98.9471	16.6243	13.4862	33.6632	61.122	4.6429	111.591
2773.96	121.764	47.9176	23.6813	-1.4564	34.2569	33.9881	-53.7539	132.906
2774.93	94.3472	16.6277	24.2214	-7.5789	23.4214	11.777	-91.1472	91.827
2775.91	90.9427	3.9195	12.3203	-4.2826	34.9199	-1.2335	-103.244	32.7677
2776.88	106.103	6.7334	12.395	5.4821	29.1996	-6.8178	-93.6267	1.8109
2777.85	137.668	27.7607	26.0787	18.9964	30.1735	-7.191	-60.0822	10.1175
2778.82	171.513	53.8283	25.7522	33.408	42.3048	-4.9197	-20.0876	-48.7697
2779.8	189.684	68.9379	24.1468	47.084	39.0544	-1.3478	6.1923	-79.1837
2780.77	182.73	62.9344	23.9154	59.2066	22.265	2.8532	6.8509	-108.345
2781.74	172.783	56.706	14.0559	69.8851	18.3139	7.6285	3.2357	-156.224
2782.71	165.035	54.1564	15.1967	79.9049	10.9552	12.7778	0.6854	-167.648
2783.68	158.129	55.2438	13.3067	89.9688	-5.8392	19.4393	-3.7285	-189.026
2784.65	156.78	59.876	14.7256	101.375	-14.183	27.0411	-3.9523	-226.813
2785.62	161.692	63.3485	19.4955	114.455	-18.237	34.7843	2.1718	-303.248
2786.59	168.256	67.8511	36.5889	128.853	-17.324	41.0396	13.9007	-331.318
2787.56	178.679	74.5967	39.5749	144.228	-2.0748	43.9882	36.2203	-425.947
2788.53	188.273	80.4375	47.0552	160.045	1.2119	42.6997	65.1716	-548.099
2789.49	196.093	84.8281	44.2148	175.765	5.3511	37.125	98.0019	-641.184
2790.46	203.295	85.7766	51.9606	191.364	-1.026	28.9815	134.607	-731.586
2791.43	205.258	81.3785	56.7529	206.579	10.9245	20.1513	171.342	-779.24
[truncated: 48 more rows]

## Sheet: fig 4e
-32.97	1187.21	241
-30.98	1269.92	246
-28.99	1271.61	238
-27.01	1297.24	233
-25.02	1505.77	283
-23.03	1431.65	260.548
-21.05	1469.88	224.657
-19.06	1531.21	130.161
-17.08	1620.03	143.767
-15.1	1748.38	478.951
-13.12	1956.3	880.107
-11.14	2200.65	1459.9
-9.15	2474.11	3350.42
-7.18	2740.95	5686.12
-5.2	2950.83	7312.18
-3.22	3061.01	7985.27
-1.24	3055.98	7681.74
0.74	2941.75	6527.05
2.71	2744.63	4891.42
4.69	2504.11	3026.06
6.66	2264.42	1036.81
8.64	2066.76	-323.394
10.61	1937.56	-157.72
12.58	1874.27	275.305
14.55	1855.91	387.998
16.52	1860.18	413.893
18.49	1867.48	428.622
20.46	1863.37	430.562
22.43	1838.8	466.893
24.4	1790.58	472.772
26.37	1720.49	484.354
28.33	1632.92	492.154
30.3	1530.35	492.317
32.26	1410.71	508.105
34.23	1271.63	525.147
36.19	1113.44	535.597
38.15	935.39	560.506
40.11	736.017	579.608
42.08	514.021	598.566
44.04	271.301	590.59
46	16.1566	553.825
47.95	-232.725	582.974
49.91	-444.704	759.047
51.87	-576.959	1407
53.83	-579.818	7095.64
55.78	-403.215	9283.29
57.74	-9.5522	9504.19
59.69	619.055	9872.16
61.65	1473.91	10208.8
63.6	2520.72	10299.5
65.55	3703.43	10035.9
67.5	4956.02	9588.44
69.45	6209.48	9455.21
71.4	7401.63	10691.9
73.35	8481.39	14884.6
75.3	9410.01	13746.5
77.25	10158.9	12329.8
79.2	10709.5	11828.9
81.14	11048.8	11380.3
83.09	11171.8	10945.1
85.03	11082.3	10515.5
86.98	10797.7	10092.8
88.92	10343.9	9692.91
90.87	9755.67	9288.63
92.81	9073.17	8893.59
94.75	8335.58	8513.45
96.69	7579.88	8125.73
98.63	6835.75	7739.49
100.57	6122.9	7359.01
102.51	5453.24	6985.34
104.44	4833.07	6644.03
106.38	4266.01	6320.91
108.32	3750.99	6004.88
110.25	3286.24	5693.16
112.19	2869.96	5400.63
114.12	2499.02	5112.34
116.06	2171.14	4831.21
117.99	1882.21	4564.53
119.92	1627.47	4306.89
121.85	1402.15	4070.84
123.78	1202.94	3864.3
125.71	1025.37	3657.73
127.64	865.269	3469.86
129.57	719.011	3270.02
131.5	583.42	3102.21
133.42	455.663	2922.46
135.35	334.038	2754.92
137.28	219.616	2607.64
139.2	116.046	2479.57
141.12	31.1883	2378.44
143.05	-22.3893	2291.12
144.97	-30.5313	2241.64
146.89	24.0971	2177.48
148.81	155.023	2098.02
150.73	372.132	2062.5
152.65	679.042	2010.8
154.57	1070.99	1998.64
156.49	1534.92	1990.98
158.41	2048.14	2010.23
160.32	2583.82	2058.81
162.24	3112.97	2111.73
164.16	3606.75	2190.96
166.07	4039.15	2231.38
167.98	4384.31	2293.07
169.9	4623.51	2373.04
171.81	4744.73	2458.98
173.72	4742.76	2578.62
175.63	4618.88	2691.77
177.54	4379.86	2827.45
179.45	4041.39	2992.07
181.36	3625.54	3139.59
183.27	3158.38	3302.89
185.18	2665.81	3469.92
187.08	2171.31	3648.5
188.99	1697.17	3825.55
190.9	1262.41	4017.79
192.8	881.562	4234.4
194.7	563.374	4415.43
196.61	310.37	4610.7
198.51	122.173	4835.85
200.41	-5.3319	5138.92
202.31	-80.156	5437.59
204.21	-113.381	5537.31
206.11	-116.395	5347.49
208.01	-99.3393	4932.02
209.91	-69.0516	4320.08
211.81	-29.8962	3566.3
213.7	16.9795	2728.52
215.6	71.4052	1943.73
217.5	134.59	1325.71
219.39	207.962	958.411
221.28	291.033	679.57
223.18	381.801	422.97
225.07	477.166	209.343
226.96	574.211	109.016
228.85	670.334	42.6949
230.74	762.844	49.7962
232.63	851.757	41.2266
234.52	935.721	-1.3453
236.41	1014.52	-54.2335
238.3	1088.69	-137.894
240.19	1157.64	-253.265
242.07	1221.1	-383.369
243.96	1279.62	-507.426
245.84	1335.9	-598.782
247.73	1391.63	-696.166
249.61	1448.51	-738.358
251.49	1509.66	-874.416
253.37	1575.16	-893.542
255.26	1645.89	-869.715
257.14	1720.41	-818.819
259.02	1796.11	-694.173
260.9	1869.8	-565.843
262.77	1939.07	-430.672
264.65	2003.21	-304.48
266.53	2060.06	-237.728
268.41	2108.51	-181.355
270.28	2148.47	-156.87
272.16	2179.06	-31.5231
274.03	2201.01	40.9567
275.9	2212.97	100.652
277.78	2214.63	212.882
279.65	2205.43	293.364
281.52	2185.93	419.716
283.39	2158.03	500.238
285.26	2122.59	528.945
287.13	2081.15	526.752
289	2034.96	500.238
290.87	1985.07	411.677
292.74	1932.42	289.272
294.6	1876.8	204.844
296.47	1819.8	164.591
298.33	1764.04	116.142
300.2	1712.43	153.909
302.06	1668.59	194.561
303.93	1634.46	248.543
305.79	1611.07	287.482
307.65	1596.77	351.701
309.51	1588.42	394.959
311.37	1581.24	472.273
313.23	1571.4	534.081
315.09	1557.26	604.819
316.95	1538.77	647.693
318.81	1516.02	689.766
320.66	1490.56	667.457
322.52	1463.3	626.091
324.38	1435.27	590.41
326.23	1406	616.417
328.08	1374.99	675.875
329.94	1341.87	672.608
331.79	1307.96	633.202
333.64	1275.16	615.023
335.49	1245.37	582.228
337.34	1220.75	495.408
339.2	1202.94	403.951
341.04	1192.78	348.96
342.89	1190.21	354.606
344.74	1194.01	451.339
346.59	1201.95	576.167
348.44	1211.49	674.228
350.28	1219.35	787.543
352.13	1222.32	901.081
353.97	1218.5	999.044
355.81	1208.73	1045.27
357.66	1193.89	1129.37
359.5	1177.55	1222.12
361.34	1163.69	1302.74
363.18	1158.42	1424.69
365.02	1168.13	1517.34
366.86	1200.3	1633.79
368.7	1261.8	1709.05
370.54	1359.32	1829.81
372.38	1499.08	1904.01
374.22	1685.25	1996.48
376.05	1914.84	2168.62
377.89	2178.49	2411.83
379.72	2456.96	2741.01
381.56	2724.95	3193.75
383.39	2952.25	3698.99
385.22	3109.99	4139.77
387.06	3174.53	4465.42
388.89	3133.33	4624.42
390.72	2988.64	4573.43
392.55	2757.39	4384.04
394.38	2465.37	4180.53
396.21	2143.99	3920.05
398.04	1822.26	3702.65
399.86	1524.62	3551.13
401.69	1265.98	3507.75
403.52	1052.84	3409.41
405.34	882.934	3348.2
407.17	749.68	3290.76
408.99	645.034	3199.47
410.82	562.046	3076.85
412.64	493.652	2995.22
414.46	435.537	2823.2
416.28	383.533	2602.52
418.1	336.062	2411.16
419.92	290.677	2265.63
421.74	246.734	2093.6
423.56	203.995	1956.17
425.38	163.514	1872.3
427.2	127.507	1724.84
429.01	98.9491	1595.6
430.83	78.4298	1495.56
432.65	67.2847	1441.75
434.46	63.3831	1394.66
436.27	64.4509	1340.2
438.09	66.0248	1261.61
439.9	65.2079	1177.95
441.71	60.0938	1116.16
443.52	50.0156	1086.49
445.33	36.686	982.62
447.14	22.8467	885.394
448.95	9.3168	804.351
450.76	-1.1386	722.296
452.57	-9.0061	591.725
454.38	-14.0575	406.482
456.18	-17.0838	224.288
457.99	-18.2744	71.9728
459.8	-17.4226	11.5432
461.6	-15.0714	-38.255
463.4	-10.8694	-78.9298
465.21	-4.9785	-106.471
467.01	1.2654	-158.127
468.81	8.4804	-196.057
470.61	15.9834	-201.849
472.41	24.7298	-234.691
474.21	35.4283	-252.301
476.01	49.101	-268.721
477.81	66.2109	-215.471
479.61	84.5074	-201.068
481.41	101.694	-151.939
483.21	115.002	-76.5502
485	122.723	-32.1064
486.8	125.193	81.3662
488.59	124.459	110.496
490.39	124.425	120.185
492.18	129.374	99.5781
493.97	143.064	81.3152
495.76	166.749	101.553
497.56	197.261	132.872
499.35	230.93	195.018
501.14	264.175	310.474
502.93	294.818	442.289
504.71	322.999	608.765
506.5	351.469	712.577
508.29	383.503	822.436
510.08	421.257	834.047
511.86	463.897	791.135
513.65	506.185	756.878
515.43	538.519	675.271
517.22	551.537	581.299
519	540.724	485.453
520.78	503.396	466.383
522.57	442.26	446.274
524.35	365.63	432.793
526.13	285.265	432.642
527.91	212.903	471.88
529.69	158.162	494.972
531.47	125.773	542.774
533.25	115.555	527.051
535.02	125.079	617.842
536.8	153.238	464.373
538.58	188.873	349.716
540.35	222.05	247.109
542.13	246.719	177.08
543.9	259.863	166.787
545.67	260.177	228.048
547.45	249.445	254.891
549.22	229.902	319.834
550.99	205.753	347.656
552.76	183.183	416.179
554.53	166.596	318.427
556.3	151.71	275.931
558.07	137.18	303.587
559.84	124.196	263.687
561.61	113.05	245.16
563.38	104.084	261.872
565.14	98.0084	245.396
566.91	93.8005	288.769
568.67	91.8791	281.424
570.44	92.4091	352.347
572.2	93.5538	426.709
573.96	93.203	471.963
575.73	90.7247	525.622
577.49	87.2872	475.118
579.25	82.5258	427.639
581.01	77.0959	369.391
582.77	70.523	296.32
584.53	61.6336	298.468
586.29	51.0272	254.405
588.05	39.1369	346.56
589.8	27.8001	425.505
591.56	18.791	538.942
593.32	12.958	619.014
595.07	11.4114	635.443
596.83	13.5655	603.916
598.58	20.2518	546.305
600.34	30.2713	558.403
602.09	42.7342	613.64
603.84	57.4164	761.865
605.59	72.8517	987.618
607.34	88.633	1072.23
609.09	102.553	1101.43
610.84	112.978	1101.96
612.59	119.002	999.37
614.34	121.241	877.415
616.09	123.657	749.381
617.84	129.432	657.167
619.58	143.015	596.683
621.33	167.941	663.758
623.07	204.747	723.168
624.82	252.708	758.544
626.56	307.193	881.409
628.3	362.121	1041.57
630.05	411.143	1134.48
631.79	449.416	1221.72
633.53	473.777	1266.61
635.27	481.183	1231.37
637.01	470.981	1180.1
638.75	443.851	1068.09
640.49	402.098	949.331
642.23	349.784	788.034
643.97	290.731	647.963
645.7	228.686	576.278
647.44	168.722	452.399
649.17	115.814	404.737
650.91	73.1666	358.26
652.64	41.0744	317.528
654.38	18.9321	282.426
656.11	5.6792	216.582
657.84	0.3227	192.78
659.57	0.917	191.016
661.31	5.0784	187.615
663.04	10.2032	253.382
664.77	15.4772	254.188
666.49	20.2851	268.377
668.22	24.2054	256.516
669.95	25.5084	245.84
671.68	24.1201	199.311
673.41	20.9675	141.418
675.13	16.7538	85.5592
676.86	11.6304	87.376
678.58	6.4011	24.8544
680.31	1.5334	-26.0541
682.03	-1.5572	-92.2234
683.75	-0.5344	-124.804
685.47	7.5007	-196.005
687.2	24.0788	-214.481
688.92	51.077	-218.185
690.64	88.5158	-204.76
692.36	133.868	-135.144
694.08	182.012	64.9579
695.8	226.374	267.689
697.51	258.455	430.943
699.23	271.582	622.013
700.95	263.141	790.704
702.66	234.425	830.357
704.38	190.196	875.756
706.09	138.167	845.591
707.81	87.6984	858.639
709.52	47.3569	905.99
711.23	21.878	1045.6
712.95	12.7293	1189.05
714.66	17.218	1335.38
716.37	31.3168	1565.1
718.08	51.073	1794.21
719.79	72.4098	1976.98
721.5	92.5588	2045.81
723.21	109.276	1971.84
724.91	122.676	1885.07
726.62	132.595	1668.67
728.33	137.677	1418.28
730.03	137.329	1127.94
731.74	130.855	859.342
733.44	118.641	597.444
735.15	102.211	394.68
736.85	83.5236	279.387
738.55	65.0136	187.308
740.26	47.8393	187.522
741.96	33.8128	313.962
743.66	23.5717	484.764
745.36	16.3087	755.964
747.06	11.3094	1107.23
748.76	7.3525	1568.6
750.46	3.6399	2026.37
752.15	0.5917	2544.69
753.85	-0.6067	3051.36
755.55	0.6007	3396.78
757.24	4.3082	3626.95
758.94	10.8257	3659.01
760.63	20.3648	3399.74
762.33	32.0681	2969.1
764.02	44.4251	2416.49
765.71	55.0937	1871.56
767.41	61.7372	1337.46
769.1	63.9274	920.75
770.79	62.1447	609.473
772.48	56.8746	408.47
774.17	49.3814	290.191
775.86	41.3244	195.514
777.55	34.9009	106.083
779.23	31.8358	55.0616
780.92	32.2307	35.6123
782.61	36.1431	22.1311
784.29	43.6879	-3.3766
785.98	55.6712	11.7813
787.67	72.9863	18.3505
789.35	96.9221	21.6561
791.03	128.431	-40.4932
792.72	167.435	-90.8923
794.4	212.388	-121.461
796.08	260.774	-113.555
797.76	307.933	-51.2166
799.44	350.147	-10.559
801.12	383.506	43.8172
802.8	404.325	111.272
804.48	411.249	123.169
806.16	406.218	108.811
807.84	392.465	115.418
809.51	373.431	91.3799
811.19	352.541	54.1474
812.86	333.529	68.5624
814.54	317.392	100.277
816.21	304.262	102.897
817.89	292.246	143.25
819.56	278.587	141.78
821.23	261.511	117.445
822.91	240.93	76.9562
824.58	217.474	69.3283
826.25	192.065	-31.2832
827.92	167.353	-116.852
829.59	145.552	-156.916
831.26	126.483	-155.363
832.92	109.757	-125.999
834.59	94.638	-69.0093
836.26	79.7877	-30.6665
837.93	63.8706	26.0927
839.59	46.729	41.9691
841.26	29.5182	49.7396
842.92	13.9247	35.8882
844.59	3.6827	60.0903
846.25	-0.6501	95.1751
847.91	0.8237	154.63
849.57	8.2588	249.885
851.24	20.9876	318.519
852.9	36.515	383.635
854.56	52.3931	409.481
856.22	67.0713	381.73
857.88	80.4164	387.745
859.54	92.3515	419.109
861.19	102.907	454.14
862.85	109.602	495.082
864.51	112.424	583.405
866.16	112.616	688.824
867.82	110.349	712.812
869.47	105.287	726.071
871.13	98.5243	679.07
872.78	91.6848	631.036
874.44	87.211	598.296
876.09	86.3316	592.427
877.74	88.5315	605.263
879.39	93.5441	624.206
881.04	102.227	665.269
882.69	114.515	680.494
884.34	128.699	653.831
885.99	143.065	618.489
887.64	156.513	576.262
889.29	168.096	531.963
890.93	177.899	476.031
892.58	186.015	490.845
894.23	192.45	495.484
895.87	198.889	502.995
897.52	205.887	547.344
899.16	213.459	568.375
900.81	221.845	538.423
902.45	230.249	513.151
904.09	236.797	485.897
905.73	239.828	430.1
907.37	239.114	345.212
909.01	235.162	292.606
910.65	229.021	231.98
912.29	222.377	186.239
913.93	216.762	150.567
915.57	214.696	104.558
917.21	218.461	25.3417
918.85	227.795	6.972
920.48	241.282	-2.8155
922.12	257.461	74.7952
923.75	275.662	90.7553
925.39	294.051	201.354
927.02	310.827	244.415
928.66	324.412	268.59
930.29	334.364	315.589
931.92	340.628	358.406
933.55	343.503	384.953
935.18	343.784	446.288
936.81	343.535	533.716
938.44	345.16	657.989
940.07	350.685	763.962
941.7	359.91	886.347
943.33	372.35	895.746
944.96	386.73	888.269
946.58	400.735	889.977
948.21	411.367	922.754
949.84	417.207	958.749
951.46	419.311	1017.87
953.09	419.03	1081.25
954.71	418.244	1137.82
956.33	417.268	1256.84
957.96	415.924	1325.57
959.58	413.643	1387.81
961.2	409.58	1422.84
962.82	401.475	1417.86
964.44	387.354	1400.39
966.06	368.013	1307.82
967.68	345.813	1166.69
969.3	321.595	1002.61
970.92	297.61	796.973
972.54	274.253	652.136
974.15	252.681	527.359
975.77	233.736	400.955
977.38	218.098	282.568
979	205.331	224.413
980.61	194.273	142.288
982.23	186.21	106.93
983.84	181.406	62.7856
985.45	179.379	37.5314
987.07	181.22	-25.652
988.68	187.394	-61.8125
990.29	199.341	-63.6024
991.9	218.069	-86.4801
993.51	242.933	-84.5894
995.12	271.711	36.0099
996.73	298.886	123.133
998.34	320.222	262.22
999.94	329.693	384.853
1001.55	323.303	500.114
1003.16	299.164	597.683
1004.76	259.035	637.136
1006.37	207.539	667.675
1007.97	151.101	590.341
1009.58	97.4964	496.038
1011.18	53.3886	342.247
1012.78	21.9033	172.351
1014.39	4.7983	26.8958
1015.99	0.4011	-34.4965
1017.59	5.8734	-44.3255
1019.19	16.139	-17.8685
1020.79	27.2495	18.8149
1022.39	34.7498	57.2128
1023.99	36.3358	66.9438
1025.59	32.6538	71.3356
1027.18	25.2073	25.7777
1028.78	16.0633	29.9418
1030.38	7.298	13.9164
1031.97	2.5689	8.9081
1033.57	4.3392	-15.9467
1035.16	14.2063	-69.1275
1036.76	32.148	-77.7934
1038.35	56.0803	-88.6077
1039.94	84.0732	-50.7334
1041.54	113.126	-28.8943
1043.13	141.202	32.5626
1044.72	164.84	78.6057
1046.31	181.379	86.3749
1047.9	192.798	110.402
1049.49	201.254	94.3691
1051.08	210.371	64.4642
1052.67	222.313	69.0551
1054.26	240.075	132.542
1055.84	266.135	257.328
1057.43	302.545	424.064
1059.02	354.173	652.952
1060.6	425.589	929.507
1062.19	525.848	1288.54
1063.77	667.716	1711
1065.35	862.772	2238.6
1066.94	1115.98	2908.82
1068.52	1423.75	3805.47
1070.1	1771.24	4985.03
1071.68	2129.96	6333.73
1073.27	2461.45	7786.5
1074.85	2723.33	9180.27
1076.43	2877	10337.8
1078.01	2897.42	11042.8
1079.58	2778.09	11074.5
1081.16	2532.66	10542.9
1082.74	2190.89	9502.86
1084.32	1796.22	8135.68
1085.89	1393.71	6644.55
1087.47	1022.91	5156.99
1089.04	710.895	3870.87
1090.62	469.156	2857.69
1092.19	296.847	2094.81
1093.77	183.24	1500.74
1095.34	112.841	1043.51
1096.91	69.9845	708.88
1098.48	42.8994	484.724
1100.06	24.2042	299.115
1101.63	10.3278	217.588
1103.2	1.7522	144.722
1104.77	-1.7969	75.1254
1106.33	-1.534	37.8156
1107.9	2.2483	17.3042
1109.47	8.2219	-10.0009
1111.04	15.0641	-8.9658
1112.61	21.4108	-85.4255
1114.17	27.2821	-131.594
1115.74	31.0065	-156.122
1117.3	33.4878	-151.148
1118.87	35.7761	-208.707
1120.43	36.4778	-201.319
1121.99	34.4842	-187.726
1123.56	29.8214	-172.15
1125.12	22.929	-187.985
1126.68	15.0834	-204.566
1128.24	7.7492	-232.22
1129.8	3.0951	-273.934
1131.36	1.5528	-290.457
1132.92	5.6408	-308.818
1134.48	15.6726	-291.071
1136.04	29.7811	-206.87
1137.6	45.9065	-147.16
1139.15	61.5445	-90.5667
1140.71	74.3389	-14.4399
1142.27	82.4826	74.7089
1143.82	85.6405	153.503
1145.38	83.7187	162.745
1146.93	78.1079	183.218
1148.49	71.7662	231.106
1150.04	66.8483	285.011
1151.59	64.873	338.124
1153.14	66.887	457.893
1154.7	72.7607	558.304
1156.25	82.0328	728.407
1157.8	94.3916	929.158
1159.35	110.896	1127.35
1160.9	132.359	1341.5
1162.44	163.946	1600.17
1163.99	210.028	1867.64
1165.54	275.038	2114.11
1167.09	361.29	2419.05
1168.63	467.271	2844.91
1170.18	586.239	3278.18
1171.73	707.438	3944.14
1173.27	816.442	4694.29
1174.81	898.077	5441.58
1176.36	939.477	6174.05
1177.9	935.244	6690.52
1179.44	884.407	6826.06
1180.99	794.775	6617.05
1182.53	679.476	6038.01
1184.07	554.195	5225.64
1185.61	433.968	4261.14
1187.15	331.322	3367.57
1188.69	252.84	2545.66
1190.23	199.323	1905.05
1191.77	167.581	1509.18
1193.3	151.043	1212.7
1194.84	142.024	1013.66
1196.38	135.137	914.99
1197.91	125.882	796.233
1199.45	112.034	710.014
1200.98	93.823	657.322
1202.52	73.4635	625.183
1204.05	53.1869	622.653
1205.58	34.6685	613.593
1207.12	19.338	574.977
1208.65	7.6188	547.968
1210.18	1.0739	501.869
1211.71	0.3401	483.976
1213.24	3.3784	446.192
1214.77	8.3655	415.2
1216.3	14.1295	393.203
1217.83	19.4027	423.624
1219.36	22.9169	404.07
1220.89	23.7207	331.649
1222.41	22.3357	233.244
1223.94	20.2741	172.067
1225.47	19.9985	72.8304
1226.99	23.6251	12.355
1228.52	31.1411	-13.436
1230.04	43.1837	-37.2783
1231.56	60.5178	-43.7779
1233.09	82.5983	-52.3648
1234.61	108.555	-112.808
1236.13	136.876	-165.444
1237.65	166.316	-104.501
1239.18	194.117	-90.1961
1240.7	217.633	-93.4244
1242.22	234.77	-97.4829
1243.74	243.158	-60.059
1245.25	242.168	-41.6129
1246.77	233.438	-23.3306
1248.29	219.217	-67.1448
1249.81	203.211	-86.1712
1251.32	188.542	-95.8083
1252.84	178.615	-10.4307
1254.36	174.657	45.2666
1255.87	177.32	119.26
1257.39	184.835	206.167
1258.9	195.129	295.907
1260.41	205.145	363.07
1261.93	213.11	377.551
1263.44	217.578	417.69
1264.95	218.777	470.815
1266.46	217.11	518.067
1267.97	214.544	605.38
1269.48	212.144	687.436
1270.99	210.576	772.883
1272.5	208.556	832.589
1274.01	206.251	847.022
1275.52	201.67	830.855
1277.03	194.363	775.051
1278.53	184.296	728.661
1280.04	173.124	674.649
1281.54	162.102	670.658
1283.05	152.399	629.905
1284.56	143.964	610.826
1286.06	136.811	601.124
1287.56	130.127	590.016
1289.07	123.931	569.838
1290.57	116.352	606.817
1292.07	107.372	652.157
1293.57	97.0719	696.229
1295.07	86.7141	769.732
1296.57	75.9793	859.467
1298.07	64.6881	921.563
1299.57	53.0503	975.696
1301.07	42.3886	953.449
1302.57	33.577	893.92
1304.07	27.5505	780.93
1305.57	24.6554	701.522
1307.06	25.5085	624.168
1308.56	29.2506	550.518
1310.05	34.1267	490.527
1311.55	37.2422	457.097
1313.04	37.3433	438.535
1314.54	33.8545	413.755
1316.03	27.3017	399.013
1317.52	18.7525	297.481
1319.02	10.4821	259.519
1320.51	5.1157	250.37
1322	4.566	273.284
1323.49	9.0785	321.901
1324.98	17.7697	357.589
1326.47	29.5678	416.705
1327.96	43.4476	489.958
1329.45	56.5487	570.224
1330.94	66.3323	614.917
1332.42	71.174	591.907
1333.91	70.9189	655.647
1335.4	65.9101	709.384
1336.88	57.9023	756.134
1338.37	48.9705	797.049
1339.85	42.0025	783.49
1341.34	39.4161	813.262
1342.82	41.7098	827.142
1344.3	47.1078	850.081
1345.79	53.6047	795.146
1347.27	58.7288	771.837
1348.75	60.4592	778.362
1350.23	56.9385	787.025
1351.71	48.6763	740.03
1353.19	36.8116	716.653
1354.67	24.2601	671.138
1356.15	13.1583	630.845
1357.63	4.4406	557.449
1359.11	-0.7553	557.956
1360.59	-2.318	494.032
1362.06	-0.8719	441.223
1363.54	2.6295	419.424
1365.02	6.5817	402.275
1366.49	10.1711	327.144
1367.97	12.8935	314.362
1369.44	15.6849	302.464
1370.91	18.8419	297.327
1372.39	22.243	335.127
1373.86	26.7864	382.025
1375.33	32.0524	383.71
1376.8	37.9244	295.997
1378.27	42.8096	253.144
1379.74	45.6003	195.7
1381.21	45.5922	108.129
1382.68	44.1257	61.0677
1384.15	42.9945	-0.6448
1385.62	43.7214	-9.9864
1387.09	46.4593	51.3303
1388.56	51.7805	76.2431
1390.02	58.5518	57.9188
1391.49	65.0274	47.0065
1392.96	67.5584	57.1496
1394.42	64.7466	62.5115
1395.89	55.9949	71.4445
1397.35	43.4913	-4.4919
1398.81	29.2281	-89.0201
1400.28	16.0955	-124.26
1401.74	6.0335	-135.513
1403.2	1.7114	-146.168
1404.66	3.1913	-152.796
1406.13	9.5195	-84.4577
1407.59	18.2922	-5.3151
1409.05	28.2486	55.6413
1410.51	37.4329	106.074
1411.96	44.1868	76.0358
1413.42	47.2659	80.6238
1414.88	46.7793	46.5698
1416.34	43.4832	-4.2633
1417.8	39.0438	-15.2288
1419.25	34.3473	5.1337
1420.71	31.7332	46.075
1422.16	32.8071	133.892
1423.62	38.8809	267.943
1425.07	49.3968	418.875
1426.53	62.7179	592.178
1427.98	77.4938	766.078
1429.43	91.4334	924.205
1430.88	102.803	1081.44
1432.34	110.122	1229.19
1433.79	113.447	1406.67
1435.24	115.051	1592.12
1436.69	116.419	1800.31
1438.14	118.896	2052.27
1439.59	122.898	2286.2
1441.04	128.235	2485.07
1442.48	134.157	2583.82
1443.93	137.913	2641.35
1445.38	137.562	2577.1
1446.82	131.758	2406.53
1448.27	120.225	2193.25
1449.72	105.846	1937.47
1451.16	89.4996	1716.64
1452.61	71.7806	1521.37
1454.05	53.7169	1395.53
1455.49	36.6079	1283.53
1456.94	22.086	1184.51
1458.38	10.64	1131.07
1459.82	3.4746	985.57
1461.26	2.3752	856.86
1462.7	7.9164	661.911
1464.14	23.5894	504.026
1465.58	44.4793	361.208
1467.02	64.9148	235.336
1468.46	80.717	153.826
1469.9	89.3359	107.777
1471.34	90.5126	108.627
1472.77	84.6582	74.5735
1474.21	74.8013	70.5507
1475.65	65.8045	129.155
1477.08	61.5025	197.483
1478.52	65.7406	276.678
1479.95	73.1978	290.684
1481.39	80.166	325.929
1482.82	83.0436	365.292
1484.25	79.5915	388.959
1485.69	68.8061	385.035
1487.12	50.6819	283.211
1488.55	29.1108	254.315
1489.98	8.7413	200.669
1491.41	-5.9716	223.282
1492.84	-12.6187	221.246
1494.27	-12.0755	173.019
1495.7	-4.7537	156.974
1497.13	5.9756	197.312
1498.56	17.0684	198.522
1499.98	24.8737	150.795
1501.41	26.985	92.6398
1502.84	24.505	31.4682
1504.26	18.3364	-19.1895
1505.69	10.6359	-14.7003
1507.11	2.5463	-7.5251
1508.54	-4.0202	-57.2157
1509.96	-8.0142	-45.3775
1511.39	-10.3628	-20.4557
1512.81	-11.7868	-30.6901
1514.23	-13.5732	-67.8572
1515.65	-15.9512	-71.9712
1517.07	-17.6568	-100.754
1518.49	-18.286	-55.2022
1519.92	-16.9899	-39.8069
1521.34	-13.5475	-14.6711
1522.75	-7.4978	-18.5262
1524.17	0.4756	-21.7694
1525.59	9.7212	-37.4136
1527.01	18.4614	-76.1927
1528.43	25.6097	-133.548
1529.84	30.2193	-224.965
1531.26	31.5726	-209.717
1532.68	29.1697	-165.017
1534.09	23.446	-131.62
1535.51	15.6668	-82.2723
1536.92	7.3129	-26.4505
1538.33	0.3886	38.9827
1539.75	-2.1348	150.889
1541.16	1.0412	227.786
1542.57	12.098	301.844
1543.98	30.5906	379.231
1545.4	55.1308	533.198
1546.81	83.9289	628.737
1548.22	114.895	742.091
1549.63	146.105	831.961
1551.04	175.875	984.892
1552.44	204.193	1214.63
1553.85	232.542	1497.88
1555.26	263.041	1773.2
1556.67	298.693	2117.17
1558.07	341.353	2479.13
1559.48	392.979	2838.83
1560.89	454.559	3199.99
1562.29	525.931	3575.57
1563.7	606.175	3910.84
1565.1	694.357	4288.99
1566.5	789.71	4743.37
1567.91	893.086	5159.04
1569.31	1005.43	5574.16
1570.71	1128.02	6051.53
1572.11	1262.67	6537.06
1573.52	1410.75	7089.92
1574.92	1572.78	7619.85
1576.32	1746.07	8150.61
1577.72	1924.47	8628.87
1579.11	2098.15	9040.61
1580.51	2253.33	9316.13
1581.91	2375.68	9343.98
1583.31	2448.84	9174.41
1584.71	2459.8	8752.45
1586.1	2401.56	8152.65
1587.5	2274.87	7351.76
1588.9	2089.42	6376.5
1590.29	1859.44	5405.3
1591.69	1603.58	4489.87
1593.08	1341.66	3621.27
1594.47	1091.47	2872.94
1595.87	867.015	2211.47
1597.26	675.488	1688.95
1598.65	519.698	1273.51
1600.04	398.737	963.347
1601.43	309.791	661.29
1602.83	248.659	452.792
1604.22	208.79	319.581
1605.61	184.54	205.885
1606.99	171.409	146.577
1608.38	165.601	136.605
1609.77	163.192	98.6974
1611.16	160.519	91.2579
1612.55	154.07	103.354
1613.93	142.147	54.8083
1615.32	124.979	-9.2482
1616.71	103.089	-43.7864
1618.09	77.5807	-92.9368
1619.48	51.2887	-149.523
1620.86	28.327	-135.31
1622.24	12.3599	-141.114
1623.63	4.9374	-114.267
1625.01	5.8672	-104.966
1626.39	12.7989	-80.9985
1627.77	23.207	-100.906
1629.16	33.8544	-128.675
1630.54	40.8559	-122.93
1631.92	42.0306	-119.859
1633.3	36.7955	-124.175
1634.68	26.5311	-136.224
1636.06	13.1549	-152.037
1637.43	-0.6327	-153.061
1638.81	-12.4803	-179.048
1640.19	-20.0809	-172.642
1641.57	-22.3374	-166.465
1642.94	-20.0719	-162.996
1644.32	-14.2073	-122.824
1645.69	-6.2142	-90.1643
1647.07	1.5207	-73.1527
1648.44	7.4914	-50.7811
1649.82	10.3026	0.5555
1651.19	10.4812	48.4172
1652.56	8.1209	68.9084
1653.94	5.0793	115.23
1655.31	1.9557	154.611
1656.68	-0.9039	180.385
1658.05	-2.0937	217.989
1659.42	-2.2676	222.078
1660.79	-2.4151	229.952
1662.16	-2.6332	273.195
1663.53	-3.1962	320
1664.9	-3.4209	368.513
1666.27	-3.34	376.551
1667.63	-1.5967	416.057
1669	1.6032	447.213
1670.37	6.2792	436.261
1671.73	12.3862	439.059
1673.1	18.224	400.199
1674.47	22.9679	379.503
1675.83	26.7395	359.319
1677.19	29.6337	387.887
1678.56	31.8325	417.543
1679.92	33.3685	448.054
1681.28	34.8382	504.294
1682.65	36.7188	558.238
1684.01	39.0821	556.562
1685.37	41.4208	560.605
1686.73	43.4135	533.222
1688.09	45.3704	514.171
1689.45	47.7826	491.104
1690.81	49.7878	495.276
1692.17	49.9839	475.079
1693.53	47.5989	467.273
1694.89	42.8673	465.63
1696.24	37.3209	468.01
1697.6	31.3285	458.776
1698.96	25.5889	432.858
1700.31	22.0437	416.781
1701.67	21.9703	397.868
1703.02	26.038	381.515
1704.38	32.6178	353.453
1705.73	40.1173	363.517
1707.08	47.1897	323.825
1708.44	53.134	310.784
1709.79	57.4022	297.297
1711.14	59.2568	298.596
1712.49	58.5404	284.531
1713.85	56.6081	283.216
1715.2	54.5607	274.385
1716.55	54.0657	301.974
1717.9	55.802	304.197
1719.25	60.8759	296.04
1720.59	69.1239	246.306
1721.94	79.5005	237.592
1723.29	90.0018	197.511
1724.64	98.9795	183.728
1725.98	103.62	156.571
1727.33	102.513	124.632
1728.68	95.1172	101.03
1730.02	82.8767	113.82
1731.37	68.2609	80.2084
1732.71	54.2567	62.2941
1734.06	42.7473	78.5472
1735.4	34.4227	99.1283
1736.74	29.5219	99.5734
1738.08	27.6063	127.596
1739.43	26.4447	123.183
1740.77	24.4284	111.931
1742.11	21.2575	118.108
1743.45	17.75	147.416
1744.79	15.9628	153.851
1746.13	17.1393	200.886
1747.47	21.9759	229.24
1748.81	29.702	249.894
1750.15	39.619	256.658
1751.48	50.3335	266.103
1752.82	59.4505	265.517
1754.16	65.204	244.664
1755.49	67.2251	242.702
1756.83	64.8006	260.907
1758.16	59.4629	265.211
1759.5	51.1763	278.817
1760.83	40.7695	271.851
1762.17	28.7375	275.386
1763.5	17.1826	286.373
1764.83	8.3352	270.012
1766.17	3.4643	262.897
1767.5	4.252	245.445
1768.83	11.3431	225.689
1770.16	23.6237	224.357
1771.49	40.9366	220.911
1772.82	59.0595	232.841
1774.15	74.6307	237.889
1775.48	85.1776	258.749
1776.81	90.1669	269.882
1778.14	89.8388	261.519
1779.47	84.9622	262.123
1780.79	77.9279	257.476
1782.12	70.3652	262.466
1783.45	63.363	253.119
1784.77	57.9223	259.023
1786.1	51.9784	265.667
1787.42	44.9231	258.143
1788.75	37.3362	261.122
1790.07	29.6341	216.764
1791.4	22.523	178.416
1792.72	16.8289	152.178
1794.04	13.5715	121.433
1795.36	12.9398	114.72
1796.69	14.1755	90.6824
1798.01	16.7573	81.3684
1799.33	19.356	68.7834
1800.65	21.6465	69.5721
1801.97	23.8392	79.0876
1803.29	25.1641	35.0535
1804.61	25.4895	47.5886
1805.92	24.7209	65.2326
1807.24	22.535	66.2974
1808.56	19.2444	76.5485
1809.88	14.406	100.356
1811.19	9.7388	106.394
1812.51	5.9953	101.761
1813.82	3.9615	135.944
1815.14	3.892	136.785
1816.45	5.6254	107.593
1817.77	9.1812	112.863
1819.08	14.913	99.467
1820.4	22.2185	83.6779
1821.71	31.0948	43.7655
1823.02	40.3167	21.7504
1824.33	50.5712	-0.0681
1825.64	59.7231	-15.5964
1826.95	65.8059	31.5311
1828.26	66.842	42.0061
1829.57	62.4618	58.8891
1830.88	53.4922	124.286
1832.19	42.083	170.935
1833.5	30.1585	213.852
1834.81	20.6237	224.859
1836.12	15.4619	230.11
1837.43	15.9949	237.362
1838.73	19.6729	227.982
1840.04	24.2864	232.699
1841.34	27.6211	210.893
1842.65	28.4423	196.908
1843.95	26.5573	202.626
1845.26	21.9173	169.18
1846.56	16.3675	162.901
1847.87	12.5594	163.416
1849.17	12.3477	177.355
1850.47	15.4576	213.576
1851.77	20.0662	226.393
1853.08	25.6395	224.74
1854.38	31.0237	238.576
1855.68	35.4112	222.3
1856.98	37.8988	221.102
1858.28	37.1664	190.171
1859.58	34.7028	165.766
1860.88	31.5545	141.734
1862.17	28.6469	151.242
1863.47	25.8096	163.899
1864.77	23.825	169.653
1866.07	24.1876	169.077
1867.36	27.5718	204.795
1868.66	34.6772	205.935
1869.95	43.1894	231.029
1871.25	50.8699	186.125
1872.54	56.7912	171.126
1873.84	59.6488	108.872
1875.13	58.7868	101.47
1876.43	53.7746	123.263
1877.72	46.1517	133.225
1879.01	38.0771	117.639
1880.3	32.4227	119.962
1881.59	30.4112	124.537
1882.89	30.4241	131.247
1884.18	32.2528	113.262
1885.47	35.6067	139.583
1886.76	39.0279	101.022
1888.04	40.6963	97.4606
1889.33	39.3654	98.0978
1890.62	35.2766	75.3278
1891.91	29.0981	53.6687
1893.2	22.4878	33.3645
1894.48	15.1483	37.6091
1895.77	7.931	33.7097
1897.06	2.8015	48.996
1898.34	1.0177	57.3463
1899.63	1.9213	54.4661
1900.91	5.2703	48.8364
1902.2	10.7293	45.9488
1903.48	17.6986	45.1358
1904.76	25.1654	97.018
1906.05	31.7961	98.5817
1907.33	35.199	111.651
1908.61	35.412	122.845
1909.89	32.5472	122.875
1911.17	27.1815	113.119
1912.45	19.5767	107.92
1913.73	12.1003	97.4314
1915.01	5.8986	90.702
1916.29	2.2084	87.7556
1917.57	1.6939	108.56
1918.85	4.238	70.7756
1920.13	9.1443	87.0057
1921.4	16.3874	116.29
1922.68	25.1762	109.941
1923.96	34.7997	121.477
1925.23	44.0725	145.986
1926.51	53.2645	173.685
1927.78	60.9876	179.912
1929.06	67.5163	192.056
1930.33	72.4318	191.841
1931.61	76.296	199.93
1932.88	78.8599	236.858
1934.15	79.8121	255.408
1935.42	79.1587	245.316
1936.7	76.9015	245.164
1937.97	73.7181	257.389
1939.24	71.0472	238.068
1940.51	68.864	224.716
1941.78	68.0114	225.922
1943.05	67.8592	233.177
1944.32	68.5983	231.503
1945.59	68.9154	213.722
1946.86	68.3296	188.416
1948.12	67.3161	163.811
1949.39	66.5163	144.505
1950.66	67.5227	127.191
1951.92	70.5036	143.582
1953.19	74.257	170.803
1954.46	76.8436	176.167
1955.72	76.6715	184.217
1956.99	72.9295	163.396
1958.25	65.2635	171.123
1959.51	55.5204	149.402
1960.78	46.0006	120.812
1962.04	39.3803	121.837
1963.3	37.3635	102.467
1964.56	39.5641	103.998
1965.83	45.0845	100.982
1967.09	51.7661	81.7731
1968.35	58.8465	57.7044
1969.61	64.6319	64.1944
1970.87	68.2159	71.5275
1972.13	70.1535	54.3727
1973.39	70.2762	52.6539
1974.64	69.2338	56.0828
1975.9	66.7157	14.4665
1977.16	63.0357	-15.4005
1978.42	58.6758	-13.065
1979.67	53.96	-11.7928
1980.93	49.7648	-0.7168
1982.19	45.9198	45.1796
1983.44	43.2478	49.0757
1984.7	43.0728	71.9138
1985.95	45.6221	98.9526
1987.2	51.1673	108.553
1988.46	59.096	97.5261
1989.71	68.8674	92.4091
1990.96	78.6829	125.557
1992.22	86.7039	144.029
1993.47	90.9267	168.703
1994.72	90.2392	189.233
1995.97	85.2797	211.101
1997.22	77.9108	220.002
1998.47	70.0749	228.766
1999.72	63.249	226.302
2000.97	59.1322	228.596
2002.22	58.2873	236.957
2003.47	60.3744	246.626
2004.71	63.854	272.514
2005.96	67.3965	324.68
2007.21	69.7995	349.575
2008.45	70.7614	395.175
2009.7	70.2898	403.852
2010.95	69.0352	411.577
2012.19	67.5851	400.001
2013.44	67.5514	413.773
2014.68	69.7089	417.742
2015.92	74.7518	408.798
2017.17	81.982	435.465
2018.41	91.5668	448.58
2019.65	101.391	453.875
2020.89	109.926	460.625
2022.14	115.108	467.206
2023.38	116.546	470.109
2024.62	114.105	456.488
2025.86	108.741	465.067
2027.1	101.573	455.445
2028.34	93.5356	461.056
2029.58	86.1009	486.344
2030.81	81.033	500.633
2032.05	77.3205	496.646
2033.29	74.8101	486.877
2034.53	72.9194	473.952
2035.76	72.1246	443.353
2037	72.4671	400.948
2038.24	74.1202	354.196
2039.47	76.4884	313.897
2040.71	78.3868	275.892
2041.94	80.1393	261.694
2043.18	81.4702	248.98
2044.41	81.2456	235.61
2045.64	79.4962	256.927
2046.87	77.0277	246.017
2048.11	74.9729	241.424
2049.34	73.945	230.52
2050.57	73.8596	217.165
2051.8	73.1307	202.649
2053.03	70.441	150.677
2054.26	65.122	121.999
2055.49	56.4215	105.345
2056.72	44.6782	75.0299
2057.95	31.1801	48.6959
2059.18	18.2707	8.0484
2060.41	7.8628	3.7382
2061.63	1.9433	-13.9944
2062.86	1.7419	15.0116
2064.09	6.5827	36.4695
2065.31	16.101	55.0997
2066.54	27.8367	71.9678
2067.77	39.4649	71.7151
2068.99	49.2199	67.7114
2070.22	55.0422	42.0566
2071.44	55.443	19.8189
2072.66	49.7186	-1.232
2073.89	39.7403	-33.1189
2075.11	27.8606	-16.1492
2076.33	16.2968	-26.2972
2077.55	7.9909	-0.1126
2078.77	3.1639	3.541
2080	2.6286	13.9835
2081.22	6.3054	65.1231
2082.44	12.3604	82.0922
2083.66	18.7628	117.5
2084.88	24.4504	108.903
2086.09	29.894	107.372
2087.31	35.2565	108.38
2088.53	41.2321	97.0182
2089.75	48.164	114.031
2090.97	55.1994	114.116
2092.18	61.8462	131.361
2093.4	67.1971	163.684
2094.61	69.5729	166.006
2095.83	68.4141	191.681
2097.04	63.8554	186.368
2098.26	57.4811	186.222
2099.47	50.1939	180.46
2100.69	43.8788	178.36
2101.9	39.4175	194.41
2103.11	37.9107	216.564
2104.33	38.9401	238.759
2105.54	41.7851	263
2106.75	44.9641	263.355
2107.96	47.5538	275.549
2109.17	47.981	278.724
2110.38	46.7403	270.445
2111.59	42.9456	269.433
2112.8	37.9925	282.352
2114.01	32.8102	279.416
2115.22	29.0787	275.403
2116.43	26.9812	274.275
2117.63	26.5733	257.643
2118.84	27.6138	228.519
2120.05	29.2469	183.405
2121.25	29.6265	169.863
2122.46	28.4279	165.363
2123.67	24.3543	172.085
2124.87	18.5177	200.676
2126.08	11.952	198.516
2127.28	6.2014	207.408
2128.48	3.0948	208.215
2129.69	3.9638	191.275
2130.89	9.9595	171.856
2132.09	20.1672	141.618
2133.29	32.1196	141.858
2134.5	43.2752	142.666
2135.7	51.2585	156.486
2136.9	54.5001	149.328
2138.1	52.2849	150.874
2139.3	45.1628	146.585
2140.5	35.3573	143.608
2141.7	24.982	133.641
2142.9	16.7503	130.675
2144.09	11.9329	125.263
2145.29	10.3814	105.877
2146.49	11.226	88.1305
2147.69	13.9596	97.0181
2148.88	16.5432	55.9568
2150.08	17.8959	50.8566
2151.28	18.1605	28.1747
2152.47	17.4711	43.2187
2153.67	16.5037	46.4663
2154.86	16.4379	65.7076
2156.05	18.6449	64.8593
2157.25	23.3243	64.645
2158.44	29.4068	51.0639
2159.63	35.9313	79.5912
2160.83	40.6499	66.226
2162.02	43.0563	61.6103
2163.21	43.7765	68.1105
2164.4	41.8009	66.54
2165.59	37.555	46.5298
2166.78	31.7346	35.5943
2167.97	26.8443	11.4213
2169.16	23.6384	18.9076
2170.35	21.6528	12.3027
2171.54	20.663	20.8218
2172.73	20.2952	10.6221
2173.91	20.7993	19.5363
2175.1	22.6422	52.6159
2176.29	23.8253	50.7181
2177.48	23.9017	54.3822
2178.66	23.0439	57.9817
2179.85	22.2668	66.7555
2181.03	21.2814	72.2502
2182.22	19.4923	92.0565
2183.4	16.7658	101.968
2184.58	13.6679	109.054
2185.77	10.6836	117.165
2186.95	9.4313	121.616
2188.13	9.7056	114.485
2189.32	12.255	112.049
2190.5	17.3334	100.789
2191.68	23.2774	71.4219
2192.86	28.7956	48.5803
2194.04	31.5481	73.4275
2195.22	30.5102	84.5272
2196.4	25.7408	103.298
2197.58	18.2607	127.217
2198.76	11.2398	139.898
2199.94	6.5344	168.478
2201.12	5.7169	196.856
2202.29	8.7291	186.45
2203.47	13.4615	174.71
2204.65	18.8723	162.431
2205.82	22.1752	162.191
2207	22.5228	121.685
2208.18	19.4672	100.329
2209.35	14.5251	67.4805
2210.53	10.3335	18.4063
2211.7	8.4358	24.3377
2212.87	9.6857	44.0126
2214.05	14.0782	37.0305
2215.22	20.7887	70.3582
2216.39	28.8051	70.6424
2217.56	35.9703	102.594
2218.74	41.3091	90.0533
2219.91	43.8916	87.996
2221.08	44.1759	62.1073
2222.25	42.3372	49.3453
2223.42	38.4928	63.9438
2224.59	33.1964	70.458
2225.76	27.7964	78.0635
2226.93	24.0766	81.3906
2228.1	22.7014	57.9897
2229.26	23.7213	57.0296
2230.43	27.0728	51.5349
2231.6	31.9326	52.228
2232.77	36.8847	43.8088
2233.93	39.7961	57.5539
2235.1	39.0645	64.3256
2236.26	34.5198	77.7377
2237.43	27.48	111.406
2238.59	20.3683	124.039
2239.76	14.8098	124.5
2240.92	11.6638	108.213
2242.09	11.6158	121.275
2243.25	13.6917	105.605
2244.41	16.4749	76.3872
2245.57	18.1404	69.0931
2246.74	17.3523	44.5632
2247.9	14.0917	26.696
2249.06	9.3169	38.1098
2250.22	4.6856	47.5298
2251.38	1.8901	46.7793
2252.54	1.4944	39.085
2253.7	4.1796	61.7153
2254.86	8.792	64.2646
2256.02	15.004	70.5621
2257.17	21.4125	93.7932
2258.33	26.82	91.8865
2259.49	30.3978	89.7657
2260.65	31.7977	85.7366
2261.8	31.2176	70.8231
2262.96	29.2338	64.5638
2264.11	26.2662	50.7855
2265.27	23.4346	49.3772
2266.42	21.2529	40.8907
2267.58	20.8803	56.7298
2268.73	21.7664	63.7463
2269.89	23.6777	69.8419
2271.04	26.2716	74.4624
2272.19	29.2774	90.7368
2273.35	32.3434	98.45
2274.5	34.6921	117.25
2275.65	36.5205	120.997
2276.8	37.6048	140.077
2277.95	38.059	157.14
2279.1	37.7784	189.886
2280.25	36.448	194.939
2281.4	34.6296	211.17
2282.55	33.1459	226.281
2283.7	32.967	242.628
2284.85	34.8845	219.434
2285.99	39.3211	208.464
2287.14	46.3853	194.896
2288.29	53.7724	217.939
2289.44	60.5611	247.222
2290.58	64.917	264.709
2291.73	65.7922	272.262
2292.87	62.1805	296.437
2294.02	54.5612	317.353
2295.16	44.5233	333.251
2296.31	34.2521	321.031
2297.45	26.5128	319.566
2298.6	22.2266	302.971
2299.74	20.9467	309.825
2300.88	23.4599	319.411
2302.02	28.755	303.877
2303.17	35.8893	311.346
2304.31	43.0878	318.743
2305.45	49.4986	326.594
2306.59	54.1225	340.274
2307.73	56.3595	333.172
2308.87	56.96	332.337
2310.01	54.7781	323.224
2311.15	49.4721	324.03
2312.29	42.0716	319.319
2313.42	33.4314	300.628
2314.56	24.8804	305.212
2315.7	17.1769	305.387
2316.84	10.5954	286.507
2317.97	5.6664	280.791
2319.11	2.7987	265.668
2320.24	2.5437	262.179
2321.38	3.6279	271.03
2322.51	5.804	248.217
2323.65	10.0828	219.478
2324.78	16.1446	194.887
2325.92	23.7559	161.131
2327.05	31.8591	125.776
2328.18	39.5736	51.4675
2329.32	47.128	7.4084
2330.45	53.4263	-27.1207
2331.58	57.8105	-52.1969
2332.71	60.0311	-46.8689
2333.84	60.6841	-46.5129
2334.97	61.3192	-38.1744
2336.1	61.4481	-10.9049
2337.23	61.7584	-10.5175
2338.36	61.9871	-8.957
2339.49	62.7802	-20.7479
2340.62	63.9257	-27.7705
2341.75	64.0119	-14.5071
2342.87	63.0945	-27.8012
2344	61.0948	-12.4719
2345.13	57.9929	6.9986
2346.26	54.1471	24.8139
2347.38	49.6881	73.9161
2348.51	46.2115	112.314
2349.63	44.5532	157.77
2350.76	46.3852	184.42
2351.88	50.4655	209.502
2353.01	55.7519	249.345
2354.13	61.6651	258.569
2355.25	66.3083	274.407
2356.38	68.2888	283.186
2357.5	66.5738	276.691
2358.62	62.2228	279.99
2359.74	57.312	285.787
2360.86	53.728	285.145
2361.99	53.5597	282.556
2363.11	55.9545	296.702
2364.23	61.0031	331.706
2365.35	67.4989	354.864
2366.47	73.4413	358.701
2367.58	76.4518	363.017
2368.7	74.6328	329.986
2369.82	68.8133	308.79
2370.94	60.0442	303.558
2372.06	50.1939	311.439
2373.17	41.5068	329.512
2374.29	35.1949	341.437
2375.41	32.439	369.656
2376.52	32.5205	379.336
2377.64	34.3353	380.363
2378.75	34.7583	383.419
2379.87	31.9577	362.892
2380.98	26.2386	333.305
2382.09	18.1673	318.384
2383.21	10.2279	308.6
2384.32	4.5395	291.007
2385.43	2.7459	278.766
2386.55	5.5409	275.895
2387.66	12.4953	259.878
2388.77	22.4292	253.856
2389.88	32.4705	250.73
2390.99	41.137	250.085
2392.1	47.7555	237.873
2393.21	51.916	247.078
2394.32	54.1203	250.197
2395.43	54.3589	257.128
2396.54	52.8803	269.967
2397.65	50.752	267.852
2398.75	48.8662	244.779
2399.86	48.1444	243.468
2400.97	49.1646	237.357
2402.07	52.3112	239.157
2403.18	57.4239	230.304
2404.29	63.4417	223.457
2405.39	68.6489	205.761
2406.5	71.5484	174.478
2407.6	71.0133	142.88
2408.71	67.5023	123.889
2409.81	61.8316	95.3276
2410.91	56.1415	94.6212
2412.02	52.4304	94.1057
2413.12	51.9577	108.665
2414.22	54.999	125.999
2415.32	60.4256	156.79
2416.43	66.4817	160.604
2417.53	71.3736	153.524
2418.63	73.7286	147.373
2419.73	72.7211	146.385
2420.83	69.0993	125.575
2421.93	64.8181	91.3248
2423.03	61.7471	85.2861
2424.13	60.9994	90.8831
2425.22	63.1077	94.5323
2426.32	67.599	115.204
2427.42	73.2196	94.6787
2428.52	78.0057	90.7274
2429.61	80.1602	83.4721
2430.71	76.918	69.1516
2431.81	68.7878	50.7042
2432.9	57.5243	12.516
2434	45.9185	10.5101
2435.09	36.1228	16.8339
2436.19	30.9309	19.8471
2437.28	31.6562	27.4993
2438.38	37.9594	40.9804
2439.47	47.8532	64.4844
2440.56	57.4919	93.8726
2441.65	62.0261	78.5612
2442.75	60.5531	77.4994
2443.84	53.4108	52.9604
2444.93	41.9118	53.8445
2446.02	28.0679	43.6239
2447.11	15.3789	24.4122
2448.2	6.6121	13.8817
2449.29	3.6398	42.4446
2450.38	6.8005	64.3305
2451.47	14.4638	84.9872
2452.56	24.8369	86.8281
2453.65	36.7507	110.551
2454.74	48.5918	109.055
2455.82	57.775	104.099
2456.91	63.5289	91.5297
2458	65.8902	71.3546
2459.08	65.0348	66.2574
2460.17	62.187	75.6008
2461.26	58.9651	88.5681
2462.34	56.9472	80.8528
2463.43	56.8069	80.2605
2464.51	57.8798	67.1491
2465.59	59.4567	61.6039
2466.68	59.6901	58.8759
2467.76	58.1843	80.5544
2468.84	53.962	87.7511
2469.93	46.2702	97.1816
2471.01	37.0497	120.737
2472.09	28.8003	133.729
2473.17	23.6426	142.047
2474.25	21.5351	141.886
2475.33	22.4332	134.007
2476.41	25.8142	141.926
2477.49	31.0056	138.447
2478.57	37.1371	119.95
2479.65	42.5724	94.8753
2480.73	46.6033	61.0097
2481.81	50.5279	30.1527
2482.89	54.8018	29.7821
2483.96	59.0455	29.884
2485.04	62.036	32.402
[truncated: 348 more rows]

## Sheet: fig 5c(i)
-32.97	-12.6927	-30.3571
[truncated: 2,047 more rows]

[truncated: 12 more sheets: fig 5c(ii), fig 5d, fig 5e, fig 5f, fig 6bi, fig 6bii, fig 6di, fig 6dii, fig 7di, fig 7dii, fig 8b, fig 8c]
