# Supplementary material for: SERS nose arrays based on a signal differentiation approach for TNT gas detection
Source: Commun Chem. 2025 Aug 18;8:250. doi: 10.1038/s42004-025-01656-2 (PMC12361517; doi:10.1038/s42004-025-01656-2)
Supplement: Supplementary file 5 — Supplementary Data 2 [file 42004_2025_1656_MOESM5_ESM.xlsx]

## Sheet: Supplementary Fig. 3s b
9.85	1
10.35	0
10.85	0
11.35	1
11.85	2
12.35	1
12.85	2
13.35	7
13.85	5
14.35	14
14.85	13
15.35	14
15.85	9
16.35	9
16.85	9
17.35	6
17.85	4
18.35	3
18.85	1
19.35	3

## Sheet: Supplementary Fig. 5s
300	1.27673	1.15854	0.97663	1.04803
301	1.27063	1.15198	0.97013	1.04289
302	1.26456	1.14544	0.96365	1.03817
303	1.25852	1.13894	0.95718	1.03391
304	1.25252	1.13247	0.95074	1.03009
305	1.24655	1.12603	0.94431	1.02574
306	1.24061	1.11962	0.9379	1.02126
307	1.2347	1.11325	0.93151	1.017
308	1.22883	1.1069	0.92514	1.01283
309	1.22299	1.10059	0.91878	1.00817
310	1.21718	1.09431	0.91244	1.00274
311	1.2114	1.08806	0.90613	0.99734
312	1.20566	1.08184	0.89982	0.99174
313	1.19995	1.07565	0.89354	0.98609
314	1.19427	1.0695	0.88728	0.98009
315	1.18862	1.06338	0.88103	0.97417
316	1.18301	1.05728	0.8748	0.96606
317	1.17743	1.05123	0.86859	0.95686
318	1.17188	1.0452	0.8624	0.94917
319	1.16636	1.0392	0.85622	0.9434
320	1.16088	1.03324	0.85007	0.93734
321	1.15542	1.0273	0.84393	0.931
322	1.15	1.0214	0.83781	0.92474
323	1.14462	1.01553	0.8317	0.91834
324	1.13926	1.00969	0.82562	0.91166
325	1.13394	1.00389	0.81955	0.90534
326	1.1273	0.99655	0.81193	0.89874
327	1.12072	0.98931	0.80436	0.892
328	1.1142	0.98213	0.79689	0.88526
329	1.10786	0.97512	0.78957	0.87866
330	1.10169	0.96836	0.78238	0.87226
331	1.09575	0.96177	0.77544	0.86591
332	1.09007	0.95546	0.76879	0.86
333	1.08464	0.94948	0.76244	0.854
334	1.07947	0.94383	0.75642	0.848
335	1.07459	0.93852	0.75075	0.842
336	1.07003	0.93359	0.74543	0.83609
337	1.06582	0.92902	0.7405	0.82974
338	1.06193	0.92487	0.73593	0.83243
339	1.05841	0.92108	0.73179	0.78323
340	1.05525	0.91774	0.72803	0.74934
341	1.05249	0.91479	0.7247	0.74369
342	1.05004	0.91221	0.72175	0.77749
343	1.04774	0.90988	0.71908	0.77409
344	1.04575	0.90792	0.7168	0.77574
345	1.04215	0.90407	0.71266	0.77734
346	1.03901	0.90074	0.70906	0.77866
347	1.03631	0.89794	0.70595	0.78034
348	1.03409	0.89564	0.7034	0.78166
349	1.03229	0.89386	0.70136	0.78326
350	1.03096	0.89258	0.69984	0.785
351	1.03003	0.8918	0.69883	0.78683
352	1.02951	0.89147	0.69831	0.78817
353	1.02942	0.89163	0.69825	0.78874
354	1.0297	0.89219	0.69864	0.78934
355	1.03036	0.89319	0.69949	0.78974
356	1.0314	0.89463	0.70077	0.79009
357	1.03275	0.89649	0.70246	0.79
358	1.03441	0.8987	0.70453	0.79009
359	1.03636	0.90124	0.70699	0.78991
360	1.03856	0.9041	0.70976	0.78891
361	1.041	0.90721	0.71284	0.78709
362	1.04363	0.91055	0.71623	0.78509
363	1.04639	0.91409	0.71986	0.78291
364	1.0493	0.91781	0.72369	0.77991
365	1.05232	0.92171	0.7277	0.77617
366	1.05252	0.92227	0.72836	0.77191
367	1.05457	0.92485	0.73084	0.767
368	1.05668	0.92751	0.73339	0.75389
369	1.05885	0.93024	0.73602	0.7744
370	1.06106	0.93307	0.73869	0.80946
371	1.0633	0.93591	0.74141	0.83726
372	1.06559	0.93879	0.74416	0.833
373	1.06787	0.94169	0.74694	0.835
374	1.07017	0.94461	0.74972	0.83709
375	1.07241	0.94748	0.75254	0.83883
376	1.0746	0.95035	0.75534	0.84
377	1.07679	0.95318	0.7581	0.84126
378	1.07889	0.95595	0.76079	0.84274
379	1.08091	0.95862	0.76341	0.84409
380	1.08284	0.96123	0.76594	0.84509
381	1.08468	0.96374	0.76841	0.84574
382	1.08636	0.96612	0.77074	0.84634
383	1.08789	0.96835	0.77295	0.84674
384	1.08929	0.9704	0.77499	0.847
385	1.09049	0.97224	0.77684	0.84726
386	1.09148	0.97385	0.77846	0.84774
387	1.09227	0.97518	0.7798	0.84817
388	1.09278	0.97622	0.78086	0.84783
389	1.09297	0.97686	0.78156	0.84691
390	1.09278	0.97713	0.78185	0.84651
391	1.09222	0.97693	0.78172	0.84649
392	1.09118	0.97623	0.78107	0.84626
393	1.08968	0.97497	0.77985	0.84474
394	1.08759	0.97301	0.778	0.84326
395	1.08491	0.97031	0.77539	0.84191
396	1.08383	0.9695	0.77466	0.84109
397	1.08266	0.96861	0.77383	0.83974
398	1.08143	0.96764	0.77296	0.83834
399	1.08009	0.9666	0.77202	0.83666
400	1.07868	0.96544	0.77099	0.83526
401	1.07716	0.96418	0.76987	0.83391
402	1.07557	0.96284	0.76869	0.83309
403	1.07389	0.96139	0.7674	0.83174
404	1.07207	0.95983	0.76608	0.83026
405	1.07018	0.95823	0.76468	0.829
406	1.0682	0.95653	0.76322	0.82774
407	1.06616	0.95474	0.76169	0.82634
408	1.06406	0.9529	0.76015	0.82466
409	1.06192	0.95101	0.75857	0.82334
410	1.05973	0.94908	0.75694	0.82166
411	1.0575	0.9471	0.75532	0.82034
412	1.05519	0.9451	0.75366	0.81874
413	1.05288	0.94306	0.75199	0.81709
414	1.05057	0.94106	0.75031	0.815
415	1.04824	0.93904	0.74863	0.813
416	1.04592	0.93697	0.74692	0.811
417	1.04362	0.93496	0.74525	0.809
418	1.04131	0.93294	0.74359	0.807
419	1.03903	0.93094	0.7419	0.80509
420	1.03675	0.92893	0.74021	0.80274
421	1.03448	0.92691	0.73853	0.80026
422	1.03224	0.92494	0.73685	0.798
423	1.02998	0.92299	0.73517	0.79574
424	1.02773	0.92101	0.7335	0.79326
425	1.02494	0.91841	0.73118	0.79083
426	1.02225	0.91592	0.72891	0.78926
427	1.01967	0.91355	0.72676	0.78774
428	1.01716	0.91128	0.72473	0.786
429	1.01479	0.90914	0.72282	0.78417
430	1.01252	0.90712	0.72101	0.783
431	1.01035	0.90523	0.71933	0.78183
432	1.00826	0.90345	0.71775	0.78
433	1.00629	0.9018	0.7163	0.77826
434	1.0044	0.90025	0.71496	0.77674
435	1.00259	0.89881	0.71372	0.775
436	1.00086	0.89748	0.71258	0.77326
437	0.99927	0.89626	0.71151	0.77174
438	0.99774	0.89516	0.71057	0.77
439	0.99628	0.89416	0.70975	0.76826
440	0.99491	0.89329	0.70903	0.76674
441	0.99363	0.8925	0.70843	0.76509
442	0.9924	0.8918	0.70789	0.763
443	0.99122	0.89116	0.70744	0.76091
444	0.9901	0.89057	0.70708	0.75934
445	0.989	0.89004	0.70673	0.75749
446	0.98786	0.88953	0.70641	0.75534
447	0.98675	0.88905	0.70615	0.75291
448	0.98565	0.88858	0.70595	0.74894
449	0.98453	0.8881	0.70575	0.75509
450	0.98341	0.88762	0.70557	0.765
451	0.98227	0.88718	0.7054	0.77197
452	0.98116	0.88676	0.70526	0.769
453	0.98005	0.88635	0.70518	0.768
454	0.97894	0.88594	0.70515	0.76691
455	0.97789	0.8856	0.70513	0.76626
456	0.97684	0.88526	0.70515	0.76574
457	0.97585	0.88498	0.70525	0.765
458	0.97489	0.88475	0.70539	0.76426
459	0.97398	0.88457	0.70557	0.76366
460	0.97309	0.88443	0.70583	0.76317
461	0.97223	0.88436	0.70615	0.76326
462	0.97145	0.88439	0.70652	0.76357
463	0.97079	0.88445	0.70696	0.76317
464	0.97019	0.88462	0.70743	0.76191
465	0.96965	0.88482	0.70801	0.76117
466	0.9692	0.88511	0.70865	0.76083
467	0.96877	0.88551	0.70938	0.76126
468	0.96847	0.886	0.71018	0.76166
469	0.96826	0.88659	0.71107	0.76226
470	0.96811	0.8873	0.71207	0.76291
471	0.96811	0.88811	0.71317	0.764
472	0.96823	0.88904	0.71438	0.76491
473	0.96848	0.89009	0.71572	0.76617
474	0.96887	0.89127	0.71716	0.76791
475	0.9694	0.89259	0.71871	0.76991
476	0.97072	0.89484	0.72123	0.77217
477	0.97236	0.89744	0.72408	0.77491
478	0.97434	0.90041	0.72725	0.778
479	0.97665	0.90376	0.73076	0.78083
480	0.97931	0.9075	0.73462	0.78443
481	0.98239	0.91165	0.73888	0.78857
482	0.98584	0.91622	0.74353	0.79326
483	0.98975	0.92122	0.74858	0.79783
484	0.99408	0.9267	0.75403	0.80317
485	0.99887	0.93263	0.75987	0.80883
486	1.00415	0.93906	0.76614	0.81517
487	1.00987	0.94594	0.77285	0.82183
488	1.01606	0.95331	0.77999	0.82917
489	1.0227	0.96113	0.78752	0.83691
490	1.0298	0.96936	0.79539	0.84491
491	1.03734	0.97802	0.80364	0.85309
492	1.04529	0.98712	0.81223	0.86217
493	1.05368	0.99659	0.82113	0.87166
494	1.06247	1.00641	0.8303	0.88117
495	1.07159	1.01653	0.83968	0.89109
496	1.08106	1.02692	0.84927	0.90191
497	1.09083	1.03756	0.85905	0.913
498	1.10086	1.0484	0.86895	0.92391
499	1.11109	1.05939	0.87894	0.93517
500	1.1215	1.07048	0.88896	0.947
501	1.13203	1.08161	0.89897	0.95883
502	1.14262	1.0927	0.90894	0.97
503	1.15321	1.10367	0.9188	0.98126
504	1.16379	1.11455	0.92849	0.99274
505	1.17427	1.12527	0.93798	1.00409
506	1.18455	1.13573	0.94723	1.01509
507	1.19464	1.14591	0.95624	1.02583
508	1.20444	1.15576	0.96491	1.03617
509	1.21394	1.16525	0.97323	1.04591
510	1.22308	1.17424	0.98114	1.05491
511	1.23181	1.1828	0.98864	1.06317
512	1.24011	1.19088	0.99571	1.07091
513	1.24792	1.19841	1.0023	1.07791
514	1.25516	1.20539	1.00842	1.08426
515	1.26186	1.2118	1.01409	1.08957
516	1.268	1.21765	1.01927	1.09451
517	1.27352	1.22291	1.02395	1.09857
518	1.27849	1.2276	1.02818	1.10226
519	1.28284	1.23168	1.03195	1.10483
520	1.2866	1.23524	1.03529	1.10717
521	1.28982	1.23824	1.03821	1.10883
522	1.29245	1.24075	1.04075	1.11017
523	1.29455	1.24277	1.04291	1.11083
524	1.29611	1.24434	1.04473	1.11109
525	1.29719	1.2455	1.04623	1.111
526	1.29781	1.24627	1.04749	1.11109
527	1.29804	1.24674	1.04851	1.11083
528	1.29793	1.24694	1.04933	1.11009
529	1.29751	1.24689	1.05002	1.109
530	1.29687	1.24667	1.0506	1.10791
531	1.29603	1.24632	1.05111	1.10726
532	1.2951	1.24592	1.05159	1.10666
533	1.2941	1.24548	1.05205	1.10634
534	1.29306	1.24506	1.05257	1.10566
535	1.29209	1.24469	1.05313	1.10517
536	1.29123	1.24441	1.05374	1.10517
537	1.29053	1.24423	1.05445	1.10566
538	1.29005	1.24422	1.05524	1.10634
539	1.28979	1.24441	1.05612	1.10657
540	1.28986	1.24479	1.05706	1.10751
541	1.29025	1.24539	1.05808	1.10857
542	1.29104	1.24621	1.05914	1.11026
543	1.29224	1.24719	1.06025	1.112
544	1.29383	1.24843	1.06137	1.11374
545	1.29587	1.24982	1.06245	1.11526
546	1.29837	1.25137	1.06347	1.117
547	1.3013	1.2531	1.06439	1.11883
548	1.30468	1.25495	1.06517	1.12009
549	1.3085	1.25685	1.06578	1.121
550	1.31277	1.2588	1.06613	1.12209
551	1.31743	1.26073	1.0662	1.12283
552	1.32246	1.2626	1.06591	1.12309
553	1.32781	1.26435	1.06523	1.12317
554	1.33344	1.26598	1.06414	1.12266
555	1.33931	1.26738	1.06259	1.12126
556	1.34537	1.2685	1.0605	1.119
557	1.35163	1.26928	1.05783	1.11574
558	1.35793	1.26968	1.0545	1.11126
559	1.36427	1.26956	1.05049	1.10591
560	1.37054	1.2689	1.04578	1.09991
561	1.37667	1.26771	1.04037	1.09326
562	1.38267	1.2659	1.03426	1.08583
563	1.38833	1.26338	1.02736	1.07674
564	1.39366	1.26019	1.01974	1.06651
565	1.39863	1.25624	1.01137	1.05574
566	1.40312	1.25152	1.00223	1.04383
567	1.40703	1.246	0.99232	1.03017
568	1.41034	1.23967	0.9817	1.01609
569	1.41296	1.2325	0.97037	1.002
570	1.41444	1.22421	0.95811	0.98666
571	1.41523	1.21513	0.94523	0.97043
572	1.41525	1.20529	0.93181	0.95374
573	1.41446	1.19471	0.91785	0.93717
574	1.41285	1.18342	0.90345	0.91991
575	1.41037	1.17144	0.88862	0.90191
576	1.40703	1.15883	0.87347	0.88309
577	1.40276	1.14561	0.85798	0.86409
578	1.39754	1.1318	0.84223	0.84483
579	1.39138	1.11748	0.82633	0.825
580	1.38426	1.1027	0.81028	0.80526
581	1.37615	1.08748	0.79416	0.78566
582	1.36716	1.07192	0.77805	0.76617
583	1.35717	1.05608	0.76196	0.74717
584	1.3463	1.04002	0.74601	0.72866
585	1.33457	1.02382	0.7302	0.71034
586	1.32201	1.00752	0.71462	0.69166
587	1.30868	0.99121	0.69933	0.67326
588	1.29454	0.97495	0.68434	0.65483
589	1.27972	0.95879	0.66968	0.63717
590	1.26428	0.94276	0.65543	0.61983
591	1.24823	0.92696	0.64163	0.60317
592	1.23168	0.91145	0.62829	0.58683
593	1.21468	0.89626	0.61545	0.57057
594	1.19729	0.88148	0.60309	0.55763
595	1.17962	0.86704	0.59124	0.54637
596	1.16166	0.85309	0.57995	0.53443
597	1.14355	0.83965	0.56922	0.52017
598	1.12533	0.82673	0.55905	0.50683
599	1.10709	0.81433	0.54947	0.49417
600	1.08887	0.80251	0.54044	0.48183
601	1.0707	0.79125	0.53194	0.47017
602	1.05267	0.78058	0.52398	0.45883
603	1.03485	0.7705	0.51657	0.44817
604	1.01728	0.76101	0.5097	0.43783
605	1.00003	0.7521	0.50331	0.42817
606	0.98308	0.74374	0.4974	0.41883
607	0.9665	0.73594	0.49195	0.41017
608	0.9503	0.7287	0.48697	0.40191
609	0.93456	0.72199	0.48243	0.39391
610	0.91927	0.71584	0.47835	0.38617
611	0.90449	0.71023	0.47468	0.37883
612	0.89016	0.70512	0.47142	0.37217
613	0.87632	0.7005	0.46851	0.36583
614	0.86303	0.69641	0.46597	0.36017
615	0.85027	0.69274	0.46376	0.35491
616	0.83798	0.68954	0.46187	0.34991
617	0.82619	0.68677	0.46029	0.34517
618	0.81494	0.68446	0.45901	0.34091
619	0.80417	0.6826	0.45805	0.337
620	0.79393	0.68113	0.45735	0.33291
621	0.78465	0.68047	0.45724	0.32909
622	0.77592	0.68029	0.45745	0.32617
623	0.76771	0.68061	0.45797	0.32374
624	0.76002	0.68141	0.45878	0.321
625	0.75278	0.68265	0.45989	0.31817
626	0.74601	0.68438	0.46126	0.31591
627	0.73965	0.68656	0.46293	0.31391
628	0.73372	0.68925	0.46497	0.31217
629	0.72819	0.69244	0.46728	0.31091
630	0.72302	0.69611	0.4699	0.31
631	0.71821	0.70029	0.47282	0.30891
632	0.71375	0.70501	0.47607	0.30826
633	0.70961	0.71028	0.47962	0.30766
634	0.7058	0.71605	0.48354	0.30726
635	0.70227	0.72237	0.48776	0.30683
636	0.69904	0.72927	0.49237	0.30726
637	0.69605	0.73675	0.4973	0.30766
638	0.69331	0.7448	0.5026	0.30826
639	0.69085	0.75349	0.50829	0.30891
640	0.68865	0.76281	0.51439	0.30991
641	0.68669	0.77283	0.5209	0.31126
642	0.68497	0.78353	0.52784	0.31266
643	0.68348	0.79489	0.53524	0.31434
644	0.68226	0.80696	0.5431	0.31566
645	0.68129	0.81976	0.55141	0.31726
646	0.68054	0.83339	0.56021	0.31883
647	0.68008	0.84776	0.56952	0.32126
648	0.67985	0.86301	0.57936	0.32366
649	0.67987	0.87913	0.58977	0.32626
650	0.68015	0.89614	0.60068	0.32891
651	0.68071	0.91409	0.61214	0.33191
652	0.68155	0.93301	0.62421	0.33526
653	0.68266	0.95294	0.63692	0.33874
654	0.68405	0.97404	0.65031	0.342
655	0.68574	0.99622	0.66436	0.34517
656	0.68774	1.01978	0.67918	0.349
657	0.6901	1.04475	0.69472	0.35274
658	0.69279	1.07124	0.71114	0.35626
659	0.69582	1.09938	0.72848	0.35991
660	0.69921	1.12896	0.74674	0.364
661	0.70295	1.16018	0.76592	0.36791
662	0.70705	1.19313	0.78601	0.37226
663	0.71157	1.2282	0.80722	0.37674
664	0.71647	1.26516	0.82955	0.381
665	0.72175	1.30415	0.85313	0.38526
666	0.72745	1.34542	0.87797	0.38966
667	0.73357	1.3887	0.90438	0.39426
668	0.74012	1.43378	0.93228	0.399
669	0.74709	1.48147	0.96161	0.40374
670	0.7545	1.53087	0.99275	0.40826
671	0.76234	1.58177	1.02551	0.413
672	0.77064	1.63384	1.06029	0.41774
673	0.77935	1.6869	1.09716	0.42226
674	0.78853	1.74134	1.13556	0.42683
675	0.79816	1.79682	1.17624	0.43217
676	0.80829	1.85238	1.21895	0.438
677	0.81893	1.90854	1.26382	0.44374
678	0.83011	1.96493	1.31058	0.44926
679	0.84183	2.02125	1.35975	0.45491
680	0.85412	2.07725	1.41023	0.46091
681	0.86704	2.13264	1.4622	0.46726
682	0.88055	2.18717	1.51537	0.47366
683	0.89469	2.23991	1.56995	0.48026
684	0.90956	2.29215	1.62561	0.48691
685	0.92506	2.34286	1.68202	0.49391
686	0.94135	2.39111	1.73844	0.50117
687	0.95833	2.43755	1.79506	0.50883
688	0.9762	2.48271	1.85164	0.51726
689	0.99495	2.52561	1.90788	0.52566
690	1.01463	2.56542	1.9635	0.53426
691	1.03515	2.60356	2.01776	0.54291
692	1.05663	2.63905	2.07147	0.552
693	1.07923	2.67115	2.12382	0.56091
694	1.10268	2.70137	2.17409	0.57017
695	1.12727	2.72882	2.22316	0.57983
696	1.15313	2.75351	2.27025	0.59017
697	1.18013	2.77543	2.3152	0.60083
698	1.20825	2.79533	2.35738	0.61217
699	1.23809	2.81241	2.39769	0.62383
700	1.26918	2.82744	2.43545	0.63626
701	1.30162	2.8404	2.47061	0.64866
702	1.33594	2.8507	2.50309	0.66126
703	1.37199	2.85912	2.53286	0.67391
704	1.40954	2.86573	2.55986	0.68691
705	1.44836	2.87056	2.58409	0.70017
706	1.48945	2.87431	2.60605	0.71383
707	1.53125	2.87679	2.62478	0.72809
708	1.57497	2.8784	2.64091	0.74309
709	1.62116	2.87899	2.65492	0.75891
710	1.66873	2.87871	2.66678	0.77491
711	1.7174	2.87802	2.67611	0.79117
712	1.76785	2.87662	2.68314	0.80791
713	1.81887	2.87485	2.68858	0.82491
714	1.87022	2.87209	2.69241	0.84209
715	1.92368	2.86883	2.69478	0.86
716	1.97684	2.86463	2.69617	0.87909
717	2.03055	2.8593	2.69672	0.89883
718	2.08451	2.85278	2.69586	0.919
719	2.1374	2.84512	2.69485	0.94026
720	2.1902	2.83519	2.69346	0.96274
721	2.24459	2.82351	2.6919	0.986
722	2.29598	2.81003	2.69046	1.01026
723	2.34652	2.79463	2.689	1.03566
724	2.39602	2.77743	2.68728	1.06243
725	2.44426	2.75763	2.68561	1.0894
726	2.49106	2.73523	2.68357	1.1176
727	2.53517	2.71093	2.68101	1.14657
728	2.57773	2.68392	2.6777	1.17726
729	2.61968	2.65431	2.67359	1.20883
730	2.65845	2.62205	2.66759	1.24217
731	2.69639	2.58717	2.66063	1.27691
732	2.73198	2.54969	2.65205	1.31291
733	2.76525	2.50969	2.64181	1.35026
734	2.79618	2.46815	2.62934	1.38866
735	2.82498	2.42367	2.61462	1.42817
736	2.8513	2.37696	2.59734	1.46909
737	2.8761	2.32907	2.57798	1.51191
738	2.89823	2.27941	2.556	1.55583
739	2.91669	2.22738	2.53135	1.601
740	2.93373	2.17385	2.50404	1.64986
741	2.94823	2.11989	2.47412	1.7008
742	2.9604	2.06419	2.44212	1.75269
743	2.97034	2.00769	2.40705	1.80483
744	2.97804	1.9515	2.36947	1.859
745	2.98494	1.89434	2.33005	1.91409
746	2.99075	1.83715	2.28779	1.96957
747	2.99368	1.78027	2.24331	2.02686
748	2.99598	1.72393	2.19672	2.08574
749	2.99774	1.66769	2.14878	2.14314
750	2.99839	1.61254	2.09857	2.19794
751	2.99907	1.55798	2.04677	2.25157
752	2.9984	1.50426	1.99357	2.30526
753	2.99723	1.45232	1.9392	2.357
754	2.99495	1.40185	1.88388	2.40617
755	2.99287	1.35308	1.82788	2.44846
756	2.99056	1.30625	1.77142	2.48766
757	2.98727	1.26107	1.71423	2.52234
758	2.98402	1.21773	1.65755	2.5554
759	2.98067	1.17606	1.60129	2.58094
760	2.97595	1.13625	1.54518	2.60306
761	2.96985	1.09813	1.4894	2.61297
762	2.96325	1.06161	1.43477	2.62197
763	2.95493	1.02689	1.38158	2.63151
764	2.94588	0.99363	1.32966	2.643
765	2.93609	0.96205	1.27928	2.64851
766	2.92373	0.93181	1.23073	2.65266
767	2.91063	0.90305	1.18385	2.65626
768	2.89555	0.87552	1.1388	2.65883
769	2.87838	0.84923	1.0963	2.661
770	2.86047	0.82417	1.0555	2.66334
771	2.84065	0.8002	1.01696	2.66557
772	2.81653	0.7772	0.98027	2.66537
773	2.79227	0.75509	0.94543	2.67503
774	2.76592	0.73397	0.91213	2.67954
775	2.73755	0.71365	0.8804	2.67886
776	2.70707	0.69418	0.85043	2.67371
777	2.67457	0.67542	0.82179	2.67991
778	2.6414	0.65734	0.79454	2.68154
779	2.60651	0.63999	0.76853	2.68366
780	2.56866	0.62328	0.74364	2.68577
781	2.53044	0.60719	0.71995	2.68777
782	2.48945	0.5917	0.69717	2.68709
783	2.44697	0.57684	0.6754	2.68809
784	2.40312	0.56253	0.65456	2.68857
785	2.35797	0.54872	0.63457	2.68843
786	2.3113	0.53535	0.61522	2.68766
787	2.26365	0.52242	0.59665	2.68743
788	2.214	0.50997	0.57876	2.68674
789	2.16361	0.498	0.56157	2.68466
790	2.11385	0.48644	0.54507	2.68169
791	2.06276	0.47532	0.52917	2.6784
792	2.01159	0.4646	0.51382	2.67517
793	1.96057	0.45422	0.49904	2.67226
794	1.91001	0.44421	0.48477	2.67091
795	1.86015	0.43452	0.47097	2.66983
796	1.81011	0.42515	0.45757	2.66817
797	1.76009	0.41611	0.44462	2.66574
798	1.71221	0.40733	0.43205	2.66326
799	1.66493	0.39882	0.41987	2.66091
800	1.61842	0.39059	0.40803	2.65909
801	1.57289	0.3826	0.39655	2.65683
802	1.52774	0.37488	0.3854	2.65417
803	1.48462	0.36739	0.37457	2.651
804	1.44238	0.36012	0.36404	2.64709
805	1.40188	0.35306	0.35382	2.63971
806	1.36208	0.34621	0.34386	2.63289
807	1.32371	0.33955	0.3342	2.62914
808	1.28652	0.33308	0.3248	2.62926
809	1.25109	0.32685	0.31569	2.62909
810	1.21639	0.32078	0.30681	2.62723
811	1.18265	0.31487	0.29819	2.62386
812	1.15062	0.30914	0.28982	2.62
813	1.11961	0.30356	0.28167	2.61414
814	1.08986	0.29816	0.2738	2.60451
815	1.06123	0.29291	0.26617	2.59463
816	1.03383	0.28783	0.25872	2.57857
817	1.00731	0.28284	0.2515	2.5538
818	0.98165	0.278	0.24447	2.52477
819	0.95702	0.27331	0.23766	2.49637
820	0.93341	0.26875	0.23102	2.46714
821	0.91057	0.2643	0.22459	2.43294
822	0.88852	0.25999	0.21832	2.39403
823	0.8672	0.25575	0.21223	2.34714
824	0.84667	0.25163	0.20626	2.29769
825	0.82691	0.24758	0.20047	2.24777
826	0.8078	0.24363	0.19484	2.19494
827	0.78938	0.23979	0.18935	2.13923
828	0.77159	0.23602	0.18402	2.07877
829	0.75441	0.23235	0.17887	2.01889
830	0.73783	0.22877	0.17385	1.95771
831	0.72181	0.22524	0.16896	1.90011
832	0.70631	0.22182	0.16422	1.8434
833	0.69132	0.21846	0.15957	1.78783
834	0.67682	0.21516	0.15505	1.73243
835	0.66277	0.21193	0.15063	1.67883
836	0.64922	0.20878	0.14632	1.62691
837	0.63612	0.20569	0.14215	1.57634
838	0.62347	0.2027	0.13807	1.52649
839	0.61125	0.19976	0.13411	1.47734
840	0.59943	0.19687	0.13026	1.42874
841	0.58801	0.19406	0.12649	1.38234
842	0.57694	0.19129	0.12287	1.33783
843	0.56623	0.18858	0.11931	1.29483
844	0.55587	0.18595	0.11584	1.25343
845	0.54578	0.18336	0.11245	1.21349
846	0.53598	0.18081	0.10913	1.17543
847	0.52645	0.17831	0.10591	1.13883
848	0.5172	0.17584	0.10274	1.104
849	0.50822	0.17344	0.09963	1.07
850	0.49948	0.1711	0.09659	1.037
851	0.49098	0.16879	0.09364	1.00483
852	0.48271	0.16653	0.09076	0.97451
853	0.47466	0.1643	0.08794	0.94531
854	0.46685	0.16211	0.08518	0.9176
855	0.45924	0.15997	0.08249	0.89066
856	0.45181	0.15787	0.07984	0.865
857	0.44458	0.15577	0.07725	0.84026
858	0.43755	0.15371	0.07473	0.81683
859	0.4307	0.15172	0.07226	0.79391
860	0.42401	0.14973	0.06984	0.77109
861	0.4175	0.14779	0.06746	0.749
862	0.41119	0.14588	0.0651	0.728
863	0.40505	0.14399	0.06284	0.70809
864	0.39908	0.14215	0.06062	0.68891
865	0.39322	0.14033	0.05844	0.66991
866	0.38753	0.13852	0.05628	0.65109
867	0.38198	0.13676	0.0542	0.63309
868	0.37653	0.13504	0.05214	0.61583
869	0.3712	0.13333	0.05012	0.59917
870	0.36601	0.13165	0.04815	0.58283
871	0.3609	0.12998	0.04621	0.56709
872	0.35593	0.12834	0.04429	0.55217
873	0.35106	0.1267	0.04242	0.53766
874	0.34631	0.12511	0.04059	0.52309
875	0.34167	0.12352	0.03879	0.50934
876	0.33714	0.12195	0.03701	0.49657
877	0.33269	0.12041	0.03529	0.48426
878	0.32835	0.11885	0.03359	0.47191
879	0.32408	0.11735	0.03191	0.45991
880	0.31991	0.11583	0.03024	0.44817
881	0.31585	0.11433	0.02859	0.43683
882	0.31184	0.11288	0.02697	0.42617
883	0.3079	0.11145	0.02537	0.41591
884	0.30406	0.11003	0.02381	0.406
885	0.30028	0.10862	0.02228	0.39591
886	0.29658	0.10723	0.02079	0.38626
887	0.29296	0.10586	0.01933	0.37666
888	0.28941	0.10449	0.01786	0.36726
889	0.28594	0.10314	0.01643	0.35791
890	0.28253	0.1018	0.01502	0.34891
891	0.2792	0.1005	0.01364	0.34017
892	0.27593	0.09921	0.01228	0.33191
893	0.27274	0.09793	0.01092	0.324
894	0.26959	0.09665	0.00958	0.31591
895	0.26648	0.09539	0.00826	0.30826
896	0.26343	0.09416	0.00695	0.30066
897	0.26043	0.09293	0.00566	0.29317
898	0.25749	0.09171	0.00439	0.28617
899	0.2546	0.09053	0.00312	0.27974
900	0.25176	0.08934	0.0019	0.273
901	0.24895	0.08816	0.000683119	0.26617
902	0.2462	0.087	-0.000520216	0.26
903	0.24352	0.08584	-0.00174	0.25366
904	0.2409	0.08471	-0.00293	0.24751
905	0.23827	0.08355	-0.0041	0.24166
906	0.2357	0.08245	-0.00526	0.236
907	0.23318	0.08135	-0.00638	0.23017
908	0.23071	0.08026	-0.0075	0.225
909	0.22829	0.07917	-0.00862	0.21974
910	0.22589	0.07809	-0.0097	0.21426
911	0.22354	0.07702	-0.01079	0.20891
912	0.22123	0.07599	-0.01185	0.204
913	0.21894	0.07496	-0.01288	0.199
914	0.21672	0.07396	-0.01388	0.19391
915	0.21452	0.07295	-0.01489	0.18926
916	0.21236	0.07195	-0.0159	0.18474
917	0.2102	0.07096	-0.01687	0.18
918	0.20807	0.06996	-0.01785	0.17517
919	0.20599	0.06897	-0.01885	0.17091
920	0.20392	0.068	-0.01985	0.167
921	0.20186	0.067	-0.02082	0.163
922	0.19986	0.06601	-0.02178	0.159
923	0.19786	0.06503	-0.02273	0.155
924	0.19589	0.06406	-0.0237	0.151
925	0.19395	0.06307	-0.02466	0.14691
926	0.19203	0.06208	-0.02565	0.14326
927	0.19011	0.06109	-0.02662	0.13966
928	0.1882	0.06011	-0.02762	0.13634
929	0.18628	0.05913	-0.02861	0.13266
930	0.18441	0.05812	-0.02959	0.12934
931	0.18252	0.05712	-0.03057	0.12566
932	0.18064	0.05615	-0.03154	0.12226
933	0.17878	0.05516	-0.03251	0.11891
934	0.17695	0.05414	-0.0335	0.11609
935	0.17511	0.05312	-0.03447	0.11274
936	0.17328	0.05211	-0.03547	0.10934
937	0.17149	0.0511	-0.03646	0.10566
938	0.16969	0.05009	-0.03745	0.10226
939	0.16789	0.04909	-0.03846	0.09883
940	0.16611	0.04807	-0.03943	0.09634
941	0.16437	0.04705	-0.04043	0.09349
942	0.16261	0.04604	-0.04142	0.09034
943	0.16087	0.04504	-0.04241	0.08683
944	0.15913	0.04402	-0.04341	0.08426
945	0.15742	0.04302	-0.0444	0.08174
946	0.15571	0.04202	-0.04538	0.07909
947	0.15403	0.04101	-0.04635	0.07591
948	0.15236	0.04001	-0.04734	0.07326
949	0.15072	0.03903	-0.04831	0.07066
950	0.1491	0.03804	-0.04928	0.06834
951	0.14749	0.03706	-0.05025	0.06566
952	0.14591	0.03611	-0.05122	0.06326
953	0.14435	0.03514	-0.05216	0.061
954	0.14282	0.03419	-0.05309	0.05874
955	0.1413	0.03324	-0.054	0.05634
956	0.13984	0.03234	-0.05488	0.05366
957	0.1384	0.03144	-0.05577	0.05126
958	0.13699	0.03053	-0.05664	0.04891
959	0.13561	0.02965	-0.05751	0.047
960	0.13424	0.0288	-0.05835	0.04509
961	0.13287	0.02797	-0.0592	0.04274
962	0.13156	0.02716	-0.06001	0.04026
963	0.13028	0.02634	-0.0608	0.03791
964	0.12903	0.02555	-0.06159	0.036
965	0.1278	0.02476	-0.06239	0.034
966	0.12659	0.02397	-0.06316	0.032
967	0.12538	0.02321	-0.0639	0.03
968	0.12422	0.02248	-0.06467	0.028
969	0.12308	0.02175	-0.06542	0.026
970	0.12194	0.02101	-0.06614	0.02391
971	0.12085	0.02031	-0.06683	0.02226
972	0.11979	0.01961	-0.06756	0.02074
973	0.11875	0.01894	-0.06826	0.01909
974	0.1177	0.01827	-0.06897	0.01691
975	0.1167	0.01763	-0.06965	0.01526
976	0.11571	0.01698	-0.07035	0.01374
977	0.11471	0.01634	-0.07102	0.012
978	0.11375	0.01572	-0.07166	0.01026
979	0.11281	0.0151	-0.07231	0.00874
980	0.11188	0.01451	-0.07295	0.007
981	0.11097	0.01392	-0.07357	0.00526
982	0.11006	0.01335	-0.0742	0.00366
983	0.10917	0.01278	-0.0748	0.00234
984	0.10832	0.0122	-0.0754	0.000657143
985	0.10744	0.01167	-0.07598	-0.000657143
986	0.1066	0.01114	-0.07654	-0.00234
987	0.10579	0.01061	-0.07709	-0.00366
988	0.10496	0.01009	-0.07765	-0.00534
989	0.10415	0.00957	-0.07819	-0.00674
990	0.10335	0.00904	-0.0787	-0.008
991	0.10258	0.00853	-0.07925	-0.00926
992	0.10178	0.00805	-0.07974	-0.01074
993	0.10101	0.00755	-0.08024	-0.012
994	0.10024	0.00708	-0.08075	-0.01326
995	0.0995	0.00662	-0.0812	-0.01474
996	0.09875	0.00616	-0.08167	-0.01609
997	0.09804	0.00568	-0.08214	-0.017
998	0.09732	0.00525	-0.08261	-0.01791
999	0.09663	0.00482	-0.08304	-0.01926
1000	0.09594	0.00437	-0.08347	-0.02074
1001	0.09526	0.00394	-0.08391	-0.02209
1002	0.0946	0.00354	-0.08433	-0.023
1003	0.09394	0.00312	-0.08476	-0.024
1004	0.09331	0.00272	-0.08516	-0.025
1005	0.09267	0.00231	-0.08554	-0.026
1006	0.09207	0.00194	-0.08593	-0.027
1007	0.09145	0.00157	-0.08633	-0.028
1008	0.09086	0.00118	-0.08668	-0.029
1009	0.09027	0.000815194	-0.08705	-0.03
1010	0.08969	0.000462842	-0.08739	-0.031
1011	0.0891	0.000125552	-0.08771	-0.032
1012	0.08856	-0.000224784	-0.08802	-0.03309
1013	0.08801	-0.000530816	-0.08834	-0.03374
1014	0.08746	-0.000853066	-0.08868	-0.03426
1015	0.08692	-0.00119	-0.08899	-0.03491
1016	0.08637	-0.00152	-0.08932	-0.036
1017	0.08584	-0.00183	-0.0896	-0.037
1018	0.08532	-0.00213	-0.0899	-0.038
1019	0.0848	-0.00245	-0.09018	-0.03909
1020	0.08429	-0.00275	-0.09048	-0.03974
1021	0.08379	-0.00304	-0.09076	-0.04026
1022	0.08332	-0.00335	-0.09106	-0.04091
1023	0.08283	-0.00362	-0.09131	-0.04209
1024	0.08232	-0.0039	-0.09158	-0.04274
1025	0.08186	-0.00417	-0.09183	-0.04326
1026	0.08139	-0.00444	-0.09211	-0.044
1027	0.08093	-0.0047	-0.09235	-0.04474
1028	0.08047	-0.00495	-0.09257	-0.04526
1029	0.08001	-0.00522	-0.09282	-0.046
1030	0.07955	-0.00547	-0.09305	-0.04674
1031	0.07911	-0.00573	-0.09325	-0.04726
1032	0.07865	-0.00597	-0.09347	-0.048
1033	0.07823	-0.00621	-0.09368	-0.04874
1034	0.0778	-0.00644	-0.09392	-0.04926
1035	0.07738	-0.00667	-0.09412	-0.05
1036	0.07696	-0.00693	-0.09431	-0.05074
1037	0.07655	-0.00716	-0.09453	-0.05134
1038	0.07612	-0.00738	-0.09475	-0.05166
1039	0.0757	-0.00766	-0.09496	-0.05234
1040	0.07525	-0.00794	-0.09522	-0.05266
1041	0.07482	-0.0082	-0.09546	-0.05326
1042	0.07439	-0.00845	-0.0957	-0.054
1043	0.07397	-0.0087	-0.09592	-0.05474
1044	0.07357	-0.00891	-0.09611	-0.05534
1045	0.07316	-0.00915	-0.09629	-0.05566
1046	0.07277	-0.00939	-0.09647	-0.05626
1047	0.07238	-0.0096	-0.09666	-0.057
1048	0.07196	-0.00981	-0.09684	-0.05774
1049	0.07158	-0.01005	-0.097	-0.05834
1050	0.07117	-0.0103	-0.09719	-0.05866
1051	0.07077	-0.01051	-0.09738	-0.05934
1052	0.07041	-0.01072	-0.09755	-0.05966
1053	0.07003	-0.01096	-0.09773	-0.06034
1054	0.06965	-0.01118	-0.0979	-0.06066
1055	0.06928	-0.0114	-0.09811	-0.06134
1056	0.06891	-0.01162	-0.09829	-0.06166
1057	0.06853	-0.01187	-0.09848	-0.06234
1058	0.06818	-0.01212	-0.09867	-0.06266
1059	0.0678	-0.01234	-0.09887	-0.06326
1060	0.06743	-0.01256	-0.09907	-0.06391
1061	0.06706	-0.01281	-0.09928	-0.06509
1062	0.0667	-0.01304	-0.09953	-0.06583
1063	0.06634	-0.01327	-0.09976	-0.06617
1064	0.06598	-0.01353	-0.09999	-0.06566
1065	0.06562	-0.0138	-0.10024	-0.06551
1066	0.06524	-0.01406	-0.10048	-0.06557
1067	0.06489	-0.0143	-0.10071	-0.06626
1068	0.06452	-0.01454	-0.10097	-0.06691
1069	0.06415	-0.01481	-0.10123	-0.068
1070	0.06381	-0.01508	-0.10151	-0.06909
1071	0.06345	-0.01532	-0.10175	-0.06974
1072	0.06312	-0.01557	-0.10201	-0.07034
1073	0.06276	-0.01581	-0.10226	-0.07066
1074	0.06241	-0.01605	-0.10252	-0.07134
1075	0.06205	-0.0163	-0.10279	-0.07174
1076	0.0617	-0.01655	-0.10305	-0.072
1077	0.06135	-0.01681	-0.10331	-0.07226
1078	0.06101	-0.01706	-0.10358	-0.07266
1079	0.06066	-0.01732	-0.10385	-0.07334
1080	0.06031	-0.01758	-0.10413	-0.07366
1081	0.05997	-0.01783	-0.1044	-0.07434
1082	0.05962	-0.01809	-0.10468	-0.07466
1083	0.05928	-0.01835	-0.10496	-0.07534
1084	0.05893	-0.01861	-0.10525	-0.07566
1085	0.05859	-0.01888	-0.10554	-0.07634
1086	0.05825	-0.01914	-0.10583	-0.07666
1087	0.05791	-0.0194	-0.10612	-0.07734
1088	0.05757	-0.01967	-0.10642	-0.07766
1089	0.05723	-0.01993	-0.10672	-0.07834
1090	0.0569	-0.0202	-0.10702	-0.07866
1091	0.05656	-0.02047	-0.10733	-0.07934
1092	0.05623	-0.02074	-0.10764	-0.07974
1093	0.05589	-0.02101	-0.10795	-0.08
1094	0.05556	-0.02128	-0.10826	-0.08017
1095	0.05523	-0.02155	-0.10858	-0.081
1096	0.05489	-0.02183	-0.1089	-0.08174
1097	0.05456	-0.0221	-0.10922	-0.08234
1098	0.05423	-0.02238	-0.10955	-0.08274
1099	0.05391	-0.02265	-0.10987	-0.08297
1100	0.05358	-0.02293	-0.11021	-0.08306

## Sheet: Supplementary Fig. 6s
-148.175	0	-147.141	0	-149.125	0
-144.897	0	-143.821	0	-145.852	0
-141.618	0	-140.501	0	-142.58	0
-138.34	0	-137.181	0	-139.307	0
-135.062	0	-133.862	0	-136.035	0
-131.783	0	-130.542	0	-132.762	0
-128.505	0	-127.222	0	-129.49	0
-125.226	0	-123.902	0	-126.217	0
-121.948	0	-120.582	0	-122.944	0
-118.669	0	-117.262	0	-119.672	0
-115.391	0	-113.942	0	-116.399	0
-112.113	0	-110.622	0	-113.127	0
-108.834	0	-107.302	0	-109.854	0
-105.556	0	-103.982	0	-106.582	0
-102.277	0	-100.662	0	-103.309	0
-98.9989	0	-97.3418	0	-100.037	0
-95.7205	0	-94.0218	0	-96.7644	0
-92.4421	0	-90.7018	0	-93.4918	0
-89.1637	0	-87.3819	0	-90.2193	0
-85.8852	0	-84.0619	0	-86.9468	0
-82.6068	0	-80.7419	0	-83.6743	0
-79.3284	0	-77.422	0	-80.4018	0
-76.0499	0	-74.102	0	-77.1293	0
-72.7715	0	-70.782	0	-73.8567	0
-69.4931	0	-67.462	0	-70.5842	0
-66.2147	0	-64.142	0	-67.3117	0
-62.9363	0	-60.8221	2.81882	-64.0392	537.011
-59.6578	0	-57.5021	1150.09	-60.7667	5256.56
-56.3794	0	-54.1821	3232.28	-57.4942	10977.2
-53.1009	0	-50.8622	5200.21	-54.2216	13103.5
-49.8225	0	-47.5422	5690.26	-50.9491	12954.4
-46.5441	0	-44.2222	3405.84	-47.6766	13701.6
-43.2657	0	-40.9022	5039.07	-44.4041	12018.1
-39.9873	0	-37.5823	12873.7	-41.1316	24151.4
-36.7088	0	-34.2623	17390	-37.8591	46717.8
-33.4304	0	-30.9423	26707.8	-34.5866	45936.8
-30.152	0	-27.6223	39368.3	-31.314	34013.7
-26.8736	0	-24.3024	41692.8	-28.0415	30044.7
-23.5951	11.1118	-20.9824	40374	-24.769	19541.1
-20.3167	309.601	-17.6624	33011.2	-21.4965	8693.89
-17.0383	0	-14.3424	22551.1	-18.224	6030.62
-13.7598	0	-11.0225	14313.6	-14.9515	4519.3
-10.4814	304.725	-7.70249	4592.43	-11.679	1945.1
-7.20299	969.394	-4.38253	0	-8.40642	0
-3.92455	1393.94	-1.06255	491.958	-5.13393	0
-0.64614	1028.78	2.25744	1276.2	-1.8614	0
2.63229	1132.19	5.57739	596.263	1.41112	0
5.91073	2350.34	8.89738	0	4.68362	0
9.18914	3430.88	12.2174	0	7.95615	0
12.4676	5068.57	15.5373	0	11.2287	0
15.746	6008.5	18.8573	0	14.5012	0
19.0244	9664.62	22.1773	0	17.7737	0
22.3028	16521.8	25.4972	0	21.0462	0
25.5813	16265.9	28.8172	0	24.3187	0
28.8597	14934.2	32.1372	0	27.5912	0
32.1381	15790.6	35.4572	0	30.8638	0
35.4166	12625	38.7771	0	34.1363	0
38.695	11471.3	42.0971	0	37.4088	0
41.9734	12243.3	45.4171	0	40.6813	0
45.2518	10006.3	48.7371	0	43.9538	0
48.5303	7921.08	52.057	0	47.2263	0
51.8087	6130.05	55.377	0	50.4989	0
55.0871	2524.13	58.697	0	53.7713	0
58.3655	837.49	62.017	0	57.0439	0
61.644	1007.98	65.3369	0	60.3164	0
64.9224	250.954	68.6569	0	63.5889	0
68.2008	0	71.9769	0	66.8614	0
71.4793	0	75.2969	0	70.134	0
74.7577	0	78.6168	0	73.4065	0
78.0361	0	81.9368	0	76.679	0
81.3145	0	85.2568	0	79.9515	0
84.593	0	88.5768	0	83.224	0
87.8714	0	91.8967	0	86.4965	0
91.1498	0	95.2167	0	89.769	0
94.4283	0	98.5367	0	93.0415	0
97.7067	0	101.857	0	96.3141	0
100.985	0	105.177	0	99.5866	0
104.264	0	108.497	0	102.859	0
107.542	0	111.817	0	106.132	0
110.82	0	115.137	0	109.404	0
114.099	0	118.457	0	112.677	0
117.377	0	121.777	0	115.949	0
120.656	0	125.096	0	119.222	0
123.934	0	128.416	0	122.494	0
127.213	0	131.736	0	125.767	0
130.491	0	135.056	0	129.039	0
133.769	0	138.376	0	132.312	0
137.048	0	141.696	0	135.584	0
140.326	0	145.016	0	138.857	0
143.605	0	142.129	0	142.129	0
145.414	0	145.402	0	145.402	0

## Sheet: Supplementary Fig. 11s
-32.97	73	309	165	143
-30.98	18	272	171	152
-28.99	76	337	143	168
-27.01	51	339	89	193
-25.02	59	300	192	168
-23.03	25.009	280.753	156.401	182.727
-21.05	22.1906	272.111	118.804	132.361
-19.06	-0.1485	240.028	18.9534	-10.1142
-17.08	5.7531	250.824	21.2657	-5.2121
-15.1	115.485	387.439	376.748	467.166
-13.12	391.168	689.014	814.45	1039.29
-11.14	834.578	1154.83	1423.69	1682.36
-9.15	1397.02	1724.66	3425.46	4237.14
-7.18	1980.66	2292.19	5860.25	7601.59
-5.2	2466.1	2746.55	7556.1	10019.4
-3.22	2774.21	3010.94	8241.99	11076.4
-1.24	2817.91	2990.9	7900.48	10740.5
0.74	2499.24	2611.59	6669.25	9199.75
2.71	1926.3	2020.9	4925.12	6914.72
4.69	1294.94	1406.77	2985.74	4283.72
6.66	733.155	878.1	910.597	1404.2
8.64	311.472	495.725	-503.189	-745.932
10.61	60.7109	278.775	-308.825	-595.065
12.58	-29.7725	210.608	123.52	51.7506
14.55	-3.5648	247.461	225.643	213.312
16.52	91.0082	336.876	237.788	236.387
18.49	176.366	403.616	239.786	247.846
20.46	193.374	406.047	240.173	258.483
22.43	182.298	393.392	261.282	260.538
24.4	182.072	396.382	266.462	263.266
26.37	186.822	406.332	270.121	255.837
28.33	195.599	422.797	279.641	251.242
30.3	205.947	442.634	287.797	250.082
32.26	217.722	465.211	295.28	246.776
34.23	227.53	482.801	294.166	256.28
36.19	237.728	498.728	291.203	249.133
38.15	244.497	507.043	304.662	258.296
40.11	246.59	502.796	316.587	255.564
42.08	235.719	473.262	320.925	261.235
44.04	203.259	413.697	308.671	252.734
46	142.383	333.995	286.443	242.916
47.95	88.4436	292.335	299.58	250.345
49.91	122.505	399.18	394.366	324.718
51.87	390.384	821.281	747.27	576.084
53.83	2909.06	3816.45	1585.4	1174.01
55.78	3855.18	5030.25	3234.4	2247.43
57.74	3825.86	5114.33	5904.84	3994.24
59.69	3376.87	4649.21	9701.23	6417.96
61.65	2962.44	4098.58	14482.1	9464.96
63.6	-748.545	-511.08	-5777.08	-3524.24
65.55	-448.75	-425.474	-520.119	-115.399
67.5	852.044	575.303	4815.77	3300.91
69.45	3461.35	2837.64	9885.56	6545.34
71.4	7707.94	6765.57	14536.8	9564.03
73.35	13951.1	12833.8	18651.6	12261.7
75.3	17973.2	16377.5	22303	14603.4
77.25	21348.1	19299.7	25350.4	16579.2
79.2	23934.2	21525.7	27766.9	18060
81.14	25611.4	22982.7	29406	19065.1
83.09	26354.4	23653.8	30325.4	19543.8
85.03	26307.6	23601	30524.8	19596.9
86.98	25688.8	22919.3	30157.8	19182.3
88.92	24721.7	21742.7	29192	18428.4
90.87	23592.9	20234.1	27896.3	17502.6
92.81	22426.6	18550.1	26460.8	16468.6
94.75	21278.5	16821.9	25022.6	15390.9
96.69	20140.4	15147.1	23556.5	14280.5
98.63	18969.6	13583.3	22136.7	13190.9
100.57	17710.7	12146.4	20826.9	12198.2
102.51	16368	10850.1	19699	11282.6
104.44	15012.3	9719.14	18748.5	10451.2
106.38	13699.7	8724.91	17922.3	9684.7
108.32	12488.5	7852.52	17112.5	8989.84
110.25	11414.3	7101.27	16438.1	8419.99
112.19	10499.3	6459.9	15946.5	7921.06
114.12	9749.16	5931.8	15549.4	7436.93
116.06	9157.14	5515.72	15248.5	6997.15
117.99	8718.85	5219.91	15029.2	6655.88
119.92	8429.61	5037.81	14939.5	6404.01
121.85	8289.61	4956.49	14960.5	6241.25
123.78	8279.11	4973.05	15092.2	6169.39
125.71	8362.87	5046.35	15191.2	6140.38
127.64	8507.65	5150.6	15349.5	6190.32
129.57	8682.04	5264.41	15502.5	6272.13
131.5	8856.51	5356.72	15670.4	6291.2
133.42	8989.83	5422.8	15724.8	6263.7
135.35	9080.75	5457.82	15695.3	6185.36
137.28	9163.35	5488.62	15606.4	6096.82
139.2	9285.74	5543.76	15493.1	6019.44
141.12	9492.42	5663.58	15443.5	5938.3
143.05	9805.69	5953.29	15466.3	5916.76
144.97	10243.4	6510.93	15570.2	5920.42
146.89	10802.6	7426.95	16130.7	6114.23
148.81	11460.5	8738.41	17224.6	6468.36
150.73	12153.3	10411.2	18696	7052.78
152.65	12813	12365.4	20279.1	7918.54
154.57	13426.6	14445	21854.4	9071.54
156.49	14003.6	16467.6	23243.4	10451.7
158.41	14552.6	18251.1	24334	12017.8
160.32	15088.8	19649.7	25091.7	13577.7
162.24	15636.1	20688.2	25475.2	15117.3
164.16	16215	21469.1	25614.9	16536.5
166.07	16845	22138	25801.7	17843.5
167.98	17512.2	22800.6	26138.1	19016.5
169.9	18192.3	23492.3	26499.5	20036.8
171.81	18937.1	24168.8	26950.5	20925.7
173.72	19817.1	24678.8	27698.6	21626.4
175.63	20847.4	24807.3	28305.9	22017.8
177.54	21948.6	24331.2	28451.7	21964.1
179.45	22973.3	23076	27794.4	21306.4
181.36	23709.5	21055	26267.2	20028.2
183.27	23913.1	18432.3	23874.2	18190.6
185.18	23364.3	15450.4	20767.8	15855.3
187.08	21892.8	12372.3	17200.3	13278.2
188.99	19504	9442.33	13522.2	10693.2
190.9	16462.2	6857.55	10192.8	8274.72
192.8	13109.7	4711.79	7535.46	6138.27
194.7	9794.78	3024.14	5334.56	4385.33
196.61	6792.35	1759.98	3562.53	2972.11
198.51	4303.27	833.763	2042.31	1908.81
200.41	2408.74	182.54	881.695	1066.86
202.31	1091.46	-222.281	27.5091	437.37
204.21	256.16	-420.626	-566.742	-58.5723
206.11	-238.171	-446.752	-987.681	-392.538
208.01	-486.817	-331.672	-1242.6	-584.062
209.91	-520.825	-102.577	-1333.8	-687.98
211.81	-389.918	195.493	-1346.8	-729.19
213.7	-124.028	547.437	-1263.61	-739.808
215.6	241.903	945.292	-1079.63	-701.617
217.5	690.171	1367.33	-887.586	-592.486
219.39	1207.16	1810.55	-592.645	-475.095
221.28	1789.11	2291.5	-236.391	-362.401
223.18	2438.09	2819.56	112.034	-232.071
225.07	3141.71	3396.26	501.196	-68.5802
226.96	3886.08	4015.18	960.181	123.91
228.85	4660.64	4668.14	1482.66	383.294
230.74	5446.36	5338.15	2010.59	656.219
232.63	6247.91	6018.17	2607.63	929.302
234.52	7058.56	6703.58	3249.59	1218.41
236.41	7866.33	7376.51	3905.55	1595.59
238.3	8679.17	8050.11	4594.41	1797.12
240.19	9500.88	8740.89	5244.51	1977.07
242.07	10337.5	9445.68	5863.53	2185.95
243.96	11188.2	10190.3	6505.96	2413.78
245.84	12038.7	10942.8	7168.64	2684.57
247.73	12889.6	11679.3	7863.3	3004.66
249.61	13735.2	12374.8	8533.96	3336.85
251.49	14582.7	13016.7	9175.54	3735.65
253.37	15428.2	13608.2	9873.81	3959.32
255.26	16259.4	14140.4	10521.1	4174.27
257.14	17078.3	14639.4	11165.6	4228.41
259.02	17881.9	15125.5	11740.8	4372.61
260.9	18670.4	15619.5	12310.1	4541.43
262.77	19438.7	16179.1	12815.3	4738.95
264.65	20164.6	16733.6	13302.7	5002.91
266.53	20840.2	17257.1	13766.9	5273.53
268.41	21449.8	17731.4	14134.7	5517.86
270.28	21984.9	18143.6	14429.2	5753.74
272.16	22438.5	18490.3	14740.7	5798.56
274.03	22794.7	18752.4	14896.4	5886.99
275.9	23049.6	18928.6	15022.6	5960.46
277.78	23205.3	19023.5	15025.7	6017.16
279.65	23269.3	19045.7	14965.7	6009.47
281.52	23240.6	19002.9	14768.4	5991.24
283.39	23113.3	18854.1	14467.5	5921.32
285.26	22901.1	18609.2	14047.6	5767.67
287.13	22608.4	18293.4	13509.9	5570.32
289	22253.9	17929.4	12860.6	5341.69
290.87	21852.4	17545.1	12172.4	5081.58
292.74	21424	17159.9	11423	4859.13
294.6	20989.9	16790.9	10697.4	4639.44
296.47	20563.5	16456.5	9995.15	4446.58
298.33	20159.4	16153.3	9369.19	4244.01
300.2	19778.9	15874.8	8815.19	4119.06
302.06	19417.4	15617.5	8321.1	3990.27
303.93	19086	15377.1	7850.07	3882.06
305.79	18772.1	15161.8	7415.45	3781.46
307.65	18480.7	14965	6994.64	3640.21
309.51	18206.6	14782.1	6593.32	3505.73
311.37	17950.8	14610.5	6200.48	3391.73
313.23	17704.2	14440.3	5810.12	3279.78
315.09	17459.7	14268.6	5440.44	3155.19
316.95	17210.3	14080.8	5040.37	3007.68
318.81	16955.2	13878	4689.75	2873.96
320.66	16695	13664.4	4298.47	2724.92
322.52	16439.2	13442.9	3891.9	2582.74
324.38	16185.7	13224.4	3494.26	2400
326.23	15943.9	13002.5	3120.41	2191.21
328.08	15713.3	12782.6	2733.85	2024.59
329.94	15492	12570.1	2400.7	1854.87
331.79	15269.9	12363	2063.57	1705.17
333.64	15051	12164.8	1757.69	1521.22
335.49	14828.5	11979.3	1457.4	1363.13
337.34	14617.8	11816.4	1216.7	1207.2
339.2	14425.5	11681.7	965.328	1082.28
341.04	14257.7	11571.9	782.038	952.392
342.89	14120.6	11487.8	632.322	838.864
344.74	14012.6	11415.1	527.952	743.697
346.59	13932.8	11359.6	432.75	705.438
348.44	13874.9	11319	377.013	670.695
350.28	13826.6	11285.6	298.276	643.775
352.13	13788.2	11258.7	230.143	614.398
353.97	13748.5	11244.1	163.814	615.865
355.81	13714.3	11244	105.801	581.242
357.66	13679.8	11260.9	64.3998	555.375
359.5	13648.6	11286.9	47.4082	514.85
361.34	13623.6	11319.5	29.3043	489.116
363.18	13600.4	11350	10.248	459.4
365.02	13581.1	11384.5	14.432	465.161
366.86	13567.1	11418.1	11.9794	460.962
368.7	13562.1	11448.5	12.2975	465.123
370.54	13569	11478.1	24.9502	460.944
372.38	13591	11519.6	60.1193	458.995
374.22	13638.8	11576.4	97.1131	430.221
376.05	13716.5	11655.3	124.351	424.913
377.89	13825.6	11747.2	147.539	408.21
379.72	13961.4	11850.1	153.028	401.812
381.56	14100.7	11955.1	157.559	384.545
383.39	14223.6	12056.2	173.387	378.449
385.22	14310.2	12133.3	169.197	337.827
387.06	14339.3	12175.7	180.971	314.14
388.89	14292.1	12175.3	182.258	267.719
390.72	14168.7	12135.9	182.784	231.46
392.55	13982.8	12057.4	169.419	171.971
394.38	13753.4	11946.2	141.972	126.725
396.21	13496.7	11808.3	129.128	97.7487
398.04	13240.5	11665.9	126.192	86.3895
399.86	12995.9	11530.2	147.989	73.763
401.69	12781.9	11411.3	172.051	49.1219
403.52	12603.3	11308	190.264	14.5757
405.34	12453.7	11229.6	236.68	11.3168
407.17	12327.7	11173.3	280.807	-2.3137
408.99	12219	11138.8	316.404	3.5972
410.82	12128	11121.3	343.594	11.8834
412.64	12046.6	11112.9	381.14	33.4923
414.46	11971.6	11116.6	414.844	58.5491
416.28	11910.4	11135.6	464.389	86.0248
418.1	11860.9	11161.7	480.025	127.182
419.92	11824.3	11187	509.552	135.775
421.74	11796.5	11204.7	540.898	159.505
423.56	11766.5	11215.4	611.504	192.898
425.38	11729.6	11210	666.882	221.391
427.2	11682	11189.4	719.48	249.2
429.01	11626.9	11150.8	773.475	269.906
430.83	11556.6	11098.5	801.209	274.121
432.65	11477.2	11040.2	798.206	255.325
434.46	11395.1	10980.8	808.242	240.384
436.27	11305.2	10918.4	769.443	216.891
438.09	11211.5	10852.7	755.975	182.62
439.9	11113.8	10784.6	703.927	154.98
441.71	11008.7	10719.2	676.526	145.45
443.52	10900.3	10656.2	619.046	122.234
445.33	10800.5	10596.5	589.597	88.7534
447.14	10707.8	10535.2	576.862	81.3178
448.95	10617.7	10474.2	552.641	75.5096
450.76	10532.7	10410.2	546.663	65.6918
452.57	10454.9	10344.2	554.437	42.6233
454.38	10375.4	10274.2	550.792	35.5411
456.18	10297	10203.8	578.514	25.1132
457.99	10216.6	10139.5	605.84	16.3785
459.8	10135.3	10092.8	657.022	25.8746
461.6	10053.6	10067.4	698.773	29.5563
463.4	9980.87	10058.3	772.953	80.2643
465.21	9905.85	10060.3	846.747	152.669
467.01	9826.97	10067.9	926.822	227.947
468.81	9748.35	10063.8	1004.23	299.267
470.61	9668.99	10041.3	1025.47	323.776
472.41	9587.98	9996.93	1014.19	332.311
474.21	9507.08	9927.91	998.779	289.632
476.01	9427.27	9841.5	949.024	244.559
477.81	9350.67	9746.14	881.584	179.596
479.61	9274.32	9652.11	807.76	108.082
481.41	9201.37	9566.5	753.372	79.615
483.21	9124.11	9496.59	698.023	67.7542
485	9043.2	9441.36	682.543	79.8816
486.8	8958.31	9381.35	691.313	103.413
488.59	8863.21	9322.29	676.224	116.615
490.39	8764.59	9258.8	653.755	119.505
492.18	8661.31	9184.28	640.658	108.864
493.97	8551.37	9101.01	628.543	86.7463
495.76	8436.82	9007.25	612.072	57.4302
497.56	8322.19	8916.44	580.788	23.0823
499.35	8210.08	8830.85	560.136	2.8719
501.14	8101.68	8752.98	530.479	-6.8149
502.93	7997.38	8677.26	511.5	-2.1258
504.71	7893.76	8596.75	511.656	-6.7493
506.5	7791.43	8519.12	517.153	13.9827
508.29	7695.54	8442.71	502.515	20.376
510.08	7599.37	8369.32	508.968	11.5356
511.86	7496.83	8296.7	504.727	3.2474
513.65	7391.07	8224.37	504.892	23.8661
515.43	7290.61	8161.56	492.65	44.5452
517.22	7190.29	8100.08	483.799	54.2099
519	7093.46	8040.53	474.841	75.1443
520.78	7000.3	7977	485.049	100.579
522.57	6906	7911.55	517.862	92.8165
524.35	6812.48	7843.95	570.003	112.957
526.13	6716.15	7789.41	598.014	128.809
527.91	6617.86	7717.81	618.66	129.664
529.69	6517.38	7644.83	641.453	163.668
531.47	6419.27	7585.85	684.164	197.233
533.25	6328.59	7551.24	696.311	237.451
535.02	6241.65	7542.53	696.481	264.303
536.8	6165.44	7561.1	723.665	294.579
538.58	6096.11	7595.16	750.217	320.841
540.35	6026.12	7636.44	775.198	361.535
542.13	5955.88	7670.12	812.886	428.309
543.9	5881.73	7684.53	819.131	498.022
545.67	5805.15	7613.66	824.994	550.29
547.45	5720.62	7507.41	859.948	623.351
549.22	5626.16	7374.34	885.264	661.985
550.99	5522.89	7223.22	885.316	676.292
552.76	5410.83	7066.38	852.824	648.966
554.53	5292.13	6911.05	848.472	614.48
556.3	5164.94	6765.72	821.505	560.361
558.07	5029.58	6632.89	756.737	515.744
559.84	4893.72	6509.87	697.556	462.96
561.61	4764.21	6391.9	614.749	409.735
563.38	4636.4	6259.52	549.341	371.074
565.14	4513.53	6145.23	510.036	355.62
566.91	4395.74	6038.94	467.493	337.371
568.67	4284.07	5931.64	418.742	315.81
570.44	4177.94	5823.24	356.482	288.128
572.2	4076.26	5713.28	331.751	274.593
573.96	3974.38	5609.32	304.132	245.781
575.73	3868.28	5503.17	248.039	231.005
577.49	3762.71	5398.19	220.387	197.734
579.25	3661.96	5296.34	181.296	177.137
581.01	3558.73	5202.37	168.319	154.116
582.77	3458.6	5113.54	169.011	141.481
584.53	3361.01	5029.57	147.871	140.057
586.29	3267.46	4939.14	152.215	160.424
588.05	3178.12	4846.56	153.113	171.408
589.8	3092.97	4755.98	157.029	183.814
591.56	3007.74	4668.79	153.335	206.837
593.32	2919.93	4575.51	143.067	231.989
595.07	2834.75	4480.73	132.815	238.578
596.83	2748.93	4386.52	119.133	232.662
598.58	2659.49	4304.13	123.196	212.581
600.34	2569.09	4229.42	134.879	185.303
602.09	2481.01	4165.97	140.938	171.723
603.84	2396.16	4102.96	168.016	181.102
605.59	2311.91	4043.25	200.04	169.801
607.34	2230.97	3985.74	186.252	178.02
609.09	2160.18	3923.17	170.885	189.105
610.84	2092.69	3842.83	144.526	194.371
612.59	2027.63	3747.29	109.073	209.66
614.34	1957.55	3642.13	83.8601	217.477
616.09	1883.35	3537.34	68.9802	232.28
617.84	1806.36	3433.31	65.6666	220.913
619.58	1732.96	3334.99	82.0548	228.639
621.33	1663.82	3247.83	97.3534	223.034
623.07	1600.15	3177.56	126.866	219.441
624.82	1546.72	3123.3	102.03	221.464
626.56	1512.13	3084.21	93.308	208.349
628.3	1480.01	3044.71	89.2622	183.91
630.05	1449.98	3006.61	85.0547	182.055
631.79	1417.71	2970.77	82.0128	179.004
633.53	1374.72	2925.66	59.3496	175.374
635.27	1313.8	2859.25	55.0079	168.919
637.01	1241.58	2769.9	42.6763	191.982
638.75	1155.71	2665.63	39.337	193.196
640.49	1058.79	2545.68	35.1287	189.873
642.23	956.258	2411.16	35.7538	168.524
643.97	854.206	2275.45	18.4793	147.567
645.7	750.643	2138.3	15.7419	120.935
647.44	657.488	2017.71	17.3926	105.965
649.17	577.543	1925.63	11.1562	67.3105
650.91	506.036	1850.36	14.3094	47.8226
652.64	443.625	1788.46	3.5093	38.1605
654.38	395.628	1735.67	-21.8368	52.6947
656.11	356.237	1687.46	-27.8882	26.8679
657.84	325.205	1634.27	-29.4022	3.7845
659.57	301.742	1569.47	-12.8678	-9.2455
661.31	280.165	1499.78	-27.951	-7.9831
663.04	260.952	1427.43	-16.2013	5.6798
664.77	245.183	1360.1	2.0487	0.7916
666.49	231.035	1303.99	29.5763	2.7639
668.22	214.268	1253.65	65.0209	27.9353
669.95	195.367	1209.54	46.8355	48.845
671.68	170.811	1165.35	81.8599	62.9199
673.41	141.166	1117.84	80.6101	47.7059
675.13	110.765	1067.91	90.9703	45.2781
676.86	78.7656	1010.05	92.5635	49.1405
678.58	44.0019	945.689	89.0549	49.7783
680.31	16.6116	878.052	75.9953	44.5742
682.03	-2.8941	801.904	57.087	19.2491
683.75	-14.1272	720.675	55.9323	10.8243
685.47	-16.1179	643.308	50.322	3.664
687.2	-8.6841	572.304	26.124	26.5401
688.92	5.5585	512.388	54.1829	34.5621
690.64	28.2655	469.072	44.7583	28.7951
692.36	59.1321	449.469	59.2703	40.7423
694.08	84.9116	438.187	60.3025	63.786
695.8	99.4487	429.81	63.7367	84.5343
697.51	104.482	418.456	50.9817	86.796
699.23	96.483	394.475	39.7584	72.5755
700.95	75.2758	356.424	39.958	57.0989
702.66	46.3003	311.002	19.8679	28.6735
704.38	14.3175	257.395	-0.1357	31.5977
706.09	-13.9916	197.459	-17.7888	2.0367
707.81	-34.8302	139.667	-26.2304	-22.8534
709.52	-42.5402	93.7885	-17.3543	-17.9729
711.23	-46.1339	54.1538	-5.1894	1.9287
712.95	-42.1744	27.239	-2.149	25.7738
714.66	-31.792	12.3405	21.2477	42.6968
716.37	-18.2002	8.8651	35.8195	72.4872
718.08	-5.7162	12.6426	82.904	110.622
719.79	2.8308	24.4623	111.728	145.789
721.5	9.5492	34.6983	164.673	189.304
723.21	9.8648	34.4734	179.202	204.03
724.91	2.6903	38.1382	224.416	235.479
726.62	-6.3134	46.1294	268.946	278.469
728.33	-13.9675	57.694	292.73	324.338
730.03	-17.7624	72.2025	300.788	339.056
731.74	-23.4947	83.9707	326.377	353.419
733.44	-31.2441	93.7392	341.504	368.986
735.15	-36.7652	108.403	387.302	386.79
736.85	-38.8854	132.273	428.288	419.06
738.55	-31.4708	161.946	481.071	439.058
740.26	-16.5198	205.26	524.911	463.378
741.96	9.5726	280.235	600.053	513.768
743.66	47.5171	378.019	659.249	591.761
745.36	99.3096	497.706	730.937	695.293
747.06	151.118	626.392	804.77	813.663
748.76	197.724	754.739	900.241	947.609
750.46	236.423	874.573	982.794	1091.67
752.15	269.924	985.1	1081.37	1234.7
753.85	295.704	1071.66	1203.89	1367.14
755.55	315.656	1126.01	1285.31	1473.42
757.24	327.227	1144.23	1356.25	1547.39
758.94	326.509	1128.6	1400.98	1559.69
760.63	309.505	1074.79	1389.51	1521.69
762.33	277.685	992.991	1384.72	1435.59
764.02	230.877	886.047	1309.81	1328.62
765.71	176.437	770.077	1239.26	1180.01
767.41	118.48	654.079	1151.1	1030.42
769.1	70.6315	552.381	1068.99	876.937
770.79	35.9229	466.479	1011.73	732.404
772.48	17.2929	396.868	949.598	637.111
774.17	12.0715	338.331	904.065	563.238
775.86	12.9955	291.585	877.132	505.015
777.55	13.4226	251.145	852.031	476.66
779.23	11.4358	215.047	841.467	459.371
780.92	6.6208	178.381	805.559	477.495
782.61	-3.1847	148.288	771.53	499.461
784.29	-18.3364	123.229	754.399	522.7
785.98	-32.5718	100.549	736.197	529.781
787.67	-43.0254	83.4849	715.925	525.581
789.35	-48.1939	67.9844	690.429	528.533
791.03	-45.4852	55.6105	642.141	490.052
792.72	-39.6407	48.8568	599.204	446.284
794.4	-28.6166	44.5196	575.293	410.596
796.08	-13.1049	39.1395	537.334	366.456
797.76	3.7939	33.1106	519.951	348.192
799.44	19.6834	30.1136	495.641	330.803
801.12	29.0772	25.8016	515.361	316.457
802.8	33.9089	11.015	533.502	287.35
804.48	36.82	-3.9789	548.147	271.402
806.16	33.8318	-16.6294	541.226	265.566
807.84	27.5915	-21.9406	528.686	238.987
809.51	18.6037	-17.115	543.289	228.884
811.19	12.3929	-5.8149	574.756	223.326
812.86	6.9113	9.335	588.093	253.994
814.54	3.7586	27.6978	590.447	293.342
816.21	3.6099	56.1443	607.889	326.449
817.89	5.4898	93.8193	626.913	374.187
819.56	9.314	133.805	654.773	419.856
821.23	12.2793	178.822	680.845	503.996
822.91	15.0677	232.405	704.712	580.584
824.58	19.9621	286.428	728.826	641.625
826.25	28.3459	333.445	762.656	683.18
827.92	37.9451	365.798	774.677	700.022
829.59	51.3807	378.44	763.375	721.216
831.26	67.3377	368.303	759.063	688.252
832.92	80.9618	349.525	779.391	643.609
834.59	89.3382	321.421	776.768	604.942
836.26	88.7679	287.806	802.071	575.546
837.93	79.2686	249.52	794.231	546.685
839.59	61.9737	217.062	792.495	498.367
841.26	38.3671	183.083	766.618	474.808
842.92	14.4109	149.987	711.484	446.14
844.59	-5.4615	120.752	645.78	397.339
846.25	-15.3538	91.9812	598.529	330.251
847.91	-18.3782	62.115	564.047	255.593
849.57	-16.3444	39.4576	537.611	218.964
851.24	-10.5381	19.8597	503.37	188.938
852.9	-3.4312	9.9638	475.846	168.845
854.56	3.0378	3.8178	424.866	125.907
856.22	2.6175	3.9551	389.736	109.755
857.88	-2.9384	2.4654	343.241	107.364
859.54	-1.7815	3.4685	313.227	111.307
861.19	3.9504	2.9221	289.837	98.4828
862.85	10.9298	0.8038	270.409	81.3198
864.51	17.6811	-1.7604	263.112	66.3211
866.16	26.131	-4.044	271.047	72.2435
867.82	33.0244	-4.798	255.388	64.3033
869.47	34.4399	-3.0806	235.628	48.8798
871.13	34.0947	0.2898	203.454	34.0377
872.78	31.8155	2.8578	183.014	21.5316
874.44	32.1051	2.994	140.455	5.0334
876.09	47.718	2.1505	132.488	20.6032
877.74	64.6758	1.985	108.063	6.9714
879.39	78.7717	4.0932	76.7242	-5.8836
881.04	88.4051	8.4171	93.2162	-20.998
882.69	94.1212	8.6383	77.5879	-22.4214
884.34	90.0244	5.9095	62.6487	-11.9037
885.99	76.4306	0.7255	31.5877	3.4896
887.64	59.1038	-2.5191	10.1257	21.6765
889.29	40.8807	-8.7058	13.1413	25.8658
890.93	22.6607	-16.5828	7.1148	41.1658
892.58	16.1896	-19.7548	7.245	57.8973
894.23	9.7621	-16.788	-9.434	60.9868
895.87	3.3756	-15.7881	3.1832	60.8972
897.52	-1.288	-9.3789	35.8536	67.3337
899.16	-4.8465	-1.3977	23.7349	94.934
900.81	-11.2153	8.2925	16.1758	115.559
902.45	-17.6539	24.0043	-5.9272	147.505
904.09	-25.7988	41.1882	-4.822	147.296
905.73	-30.0673	55.8675	8.9576	149.293
907.37	-33.7332	62.8013	-3.4942	142.523
909.01	-26.0093	66.5605	-3.9971	128.088
910.65	-18.7225	58.9915	-11.8992	129.851
912.29	-14.2459	42.7757	-3.2566	125.319
913.93	-9.5595	35.7109	-0.8296	123.61
915.57	-7.5339	38.437	-15.0571	123.763
917.21	-11.9654	50.9231	-15.443	110.58
918.85	-20.4045	76.6355	11.9682	127.581
920.48	-32.6556	115.02	28.1416	128.208
922.12	-38.9051	163.535	68.2332	156.321
923.75	-43.7335	211.54	92.3994	171.5
925.39	-42.6658	260.782	149.635	186.849
927.02	-36.7206	308.8	183.426	216.884
928.66	-28.0245	359.098	192.898	254.884
930.29	-11.8501	421.49	198.185	305.225
931.92	10.2484	486.686	221.565	341.77
933.55	35.1567	561.437	239	387.88
935.18	68.2326	648.957	292.448	447.922
936.81	108.383	749.036	337.337	487.183
938.44	152.148	856.134	410.426	535.694
940.07	192.584	959.505	467.646	557.896
941.7	228.445	1059.9	555.258	603.81
943.33	263.578	1154.76	595.089	638.654
944.96	289.126	1241.26	624.678	688.895
946.58	310.214	1324.09	655.197	763.527
948.21	327.647	1393.49	700.327	829.122
949.84	344.993	1464.96	729.238	899.364
951.46	370.533	1538.38	779.762	935.616
953.09	400.726	1606.61	800.804	943.577
954.71	430.47	1664.1	838.504	956.205
956.33	454.398	1694.25	865.181	947.536
957.96	468.156	1691.76	928.275	951.698
959.58	469.938	1653.76	948.456	950.374
961.2	454.864	1587.17	982.7	954.531
962.82	427.016	1495.92	987.683	964.74
964.44	389.68	1381.93	1011.52	984.674
966.06	352.595	1260.93	1031.18	1008.25
967.68	318.72	1143.86	1011.11	985.448
969.3	285.133	1026.39	951.569	965.239
970.92	252.251	910.857	888.086	899.694
972.54	212.264	792.282	796.585	813.396
974.15	167.986	675.815	735.998	708.631
975.77	120.362	563.877	673.23	625.602
977.38	70.6272	462.721	592.695	530.62
979	22.8753	371.95	523.317	457.782
980.61	-14.0062	289.411	510.847	410.756
982.23	-36.8625	220.373	490.482	390.82
983.84	-50.8317	165.032	480.684	356.924
985.45	-61.8531	110.452	438.068	341.473
987.07	-65.7018	62.3899	369.875	288.998
988.68	-68.4878	25.084	284.468	243.203
990.29	-63.5549	6.127	218.671	207.25
991.9	-51.131	-2.0281	161.06	182.384
993.51	-30.2501	3.2832	85.3266	156.442
995.12	0.7619	20.9605	44.1487	152.305
996.73	42.5978	43.2809	45.1068	163.458
998.34	83.328	69.832	42.9677	173.864
999.94	115.629	88.758	46.9413	178.268
1001.55	131.854	90.8745	21.2095	182.144
1003.16	132.801	81.2663	10.2057	150.153
1004.76	114.215	63.9264	1.3776	96.7797
1006.37	84.7233	42.9429	-0.5848	58.9402
1007.97	50.2139	13.0172	19.0664	8.3161
1009.58	21.2159	-14.6935	12.4572	-16.0983
1011.18	0.7495	-35.0565	0.543	-25.1517
1012.78	-7.0637	-44.8353	25.9018	-11.8391
1014.39	-10.0536	-42.0531	21.0416	6.4919
1015.99	-5.4603	-30.6074	22.7943	46.6312
1017.59	7.9126	-14.2026	17.668	92.794
1019.19	22.3658	6.2609	26.3196	121.729
1020.79	35.8183	26.5582	40.4251	127.505
1022.39	48.3908	45.7476	65.0518	138.018
1023.99	60.0841	53.506	82.2228	139.734
1025.59	70.23	54.5592	88.4157	152.809
1027.18	72.8121	55.6359	90.5744	132.956
1028.78	69.8114	55.0584	128.939	141.444
1030.38	49.8048	51.5647	144.863	138.134
1031.97	26.565	44.8721	165.314	136.458
1033.57	5.9452	34.9178	159.001	147.956
1035.16	-17.544	27.5689	143.734	160.877
1036.76	-33.2696	22.3072	139.562	153.812
1038.35	-38.5251	23.7809	135.011	163.808
1039.94	-33.1999	21.738	117.353	173.055
1041.54	-24.1549	23.9891	134.215	182.013
1043.13	-10.9215	38.2849	138.37	170.746
1044.72	3.6208	58.3148	159.862	186.669
1046.31	6.8257	79.4122	161.154	174.696
1047.9	9.4444	96.8767	156.879	167.512
1049.49	4.3411	110.11	139.661	142.33
1051.08	-8.5781	123.722	119.78	153.199
1052.67	-15.9172	132.21	125.259	133.784
1054.26	-16.5328	140.61	120.679	148.375
1055.84	-12.8251	148.052	136.035	157.863
1057.43	-7.4117	148.994	164.698	171.06
1059.02	11.3343	159.805	178.348	173.84
1060.6	39.6761	192.188	197.997	184.406
1062.19	75.4628	246.583	188.514	190.482
1063.77	134.15	329.723	173.964	191.906
1065.35	218.754	455.284	174.935	160.672
1066.94	346.351	630.285	197.089	182.556
1068.52	526.463	851.958	202.256	180.869
1070.1	754.779	1119.38	217.622	204.09
1071.68	1016.1	1405.05	251.718	247.494
1073.27	1284.12	1656.88	287.354	315.693
1074.85	1529.92	1863.64	335.325	358.301
1076.43	1705.88	1997.26	352.072	409.816
1078.01	1778.09	2022.11	345.255	439.352
1079.58	1738.86	1936.13	341.551	448.516
1081.16	1591.24	1755.2	327.349	424.121
1082.74	1359.32	1505.47	314.581	382.48
1084.32	1076.26	1225.19	287.631	324.352
1085.89	783.726	956.008	260.397	250.767
1087.47	521.039	716.878	245.809	223.187
1089.04	310.876	517.006	252.701	189.708
1090.62	165.071	370.652	250.442	153.916
1092.19	73.518	272.548	227.955	126.16
1093.77	22.4821	205.384	221.108	108.537
1095.34	4.5694	163.127	215.919	100.201
1096.91	3.9163	130.932	183.677	80.1846
1098.48	2.6897	105.715	179.987	71.1283
1100.06	-4.2095	87.406	161.537	46.2284
1101.63	-15.6335	76.5165	144.854	25.9915
1103.2	-23.6257	72.3262	139.51	22.8355
1104.77	-30.8179	71.3262	151.953	22.6913
1106.33	-31.0456	73.2967	137.372	36.4758
1107.9	-28.2613	82.053	153.796	33.234
1109.47	-21.1141	91.0499	173.767	51.7102
1111.04	-6.8802	92.8467	186.238	50.0987
1112.61	5.0708	82.6405	150.228	52.969
1114.17	8.6868	61.4346	145.279	53.816
1115.74	7.8955	31.7293	130.464	30.58
1117.3	3.3064	0.6944	123.974	19.4877
1118.87	0.5338	-24.2249	96.9784	4.5703
1120.43	-4.7712	-39.8026	113.286	15.4695
1121.99	-6.3213	-36.8768	88.859	15.7284
1123.56	-11.2941	-17.2823	106.926	25.6941
1125.12	-13.1806	8.5962	97.3121	39.5431
1126.68	-15.2279	29.3941	73.7184	36.403
1128.24	-17.0166	45.2171	28.2241	33.089
1129.8	-14.5189	49.5704	16.8173	26.2788
1131.36	-4.3808	43.1071	6.3906	29.4962
1132.92	8.7286	33.3871	-5.667	33.8455
1134.48	22.6008	18.8316	-4.5339	33.8086
1136.04	34.9815	8.266	13.8526	45.5831
1137.6	44.818	4.5248	14.6955	56.0866
1139.15	41.5529	2.7234	59.5992	67.0226
1140.71	32.7218	1.4053	75.9929	72.8146
1142.27	14.0086	1.6599	102.068	70.0028
1143.82	-1.3774	9.926	132.18	65.9107
1145.38	-10.1316	23.4953	156.888	62.1599
1146.93	-8.2353	37.4564	160.144	62.519
1148.49	1.1105	56.8002	167.82	63.6985
1150.04	11.5865	74.8312	180.699	60.1824
1151.59	25.669	95.2573	173.496	56.3362
1153.14	41.6924	113.064	179.93	69.1452
1154.7	52.5774	126.49	183.242	71.8536
1156.25	61.3239	140.56	170.709	99.0295
1157.8	66.909	158.663	183.8	119.651
1159.35	80.0997	183.583	221.8	146.625
1160.9	97.8548	207.882	242.108	171.216
1162.44	129.148	227.806	238.784	196.198
1163.99	167.824	249.365	265.159	218.063
1165.54	214.423	271.211	278.626	222.697
1167.09	275.984	297.881	269.385	230.037
1168.63	355.786	338.288	274.096	262.145
1170.18	447.564	393.884	258.283	260.03
1171.73	548.043	472.692	262.921	284.909
1173.27	644.39	564.727	314.719	285.053
1174.81	728.29	659.553	363.643	297.755
1176.36	778.671	734.392	401.075	315.863
1177.9	793.583	774.117	406.55	321.255
1179.44	755.974	770.696	411.869	331.361
1180.99	679.023	725.482	402.46	333.764
1182.53	576.824	648.918	368.286	365.888
1184.07	471.255	561.495	318.737	388.211
1185.61	374.949	477.944	261.594	390.467
1187.15	302.787	416.795	235.366	409.428
1188.69	252.05	378	239.954	434.088
1190.23	228.265	361.997	241.204	453.493
1191.77	217.079	354.094	263.594	474.815
1193.3	217.766	344.843	290.982	491.138
1194.84	209.146	328.529	297.868	500.56
1196.38	196.806	302.126	318.014	484.757
1197.91	178.678	268.171	317.658	470.2
1199.45	163.432	237.14	280.357	428.403
1200.98	147.752	212.559	247.272	389.846
1202.52	139.156	194.543	210.841	347.443
1204.05	129.818	183.973	195.087	325.393
1205.58	123.074	174.825	185.192	278.438
1207.12	113.319	160.968	182.606	242.32
1208.65	103.559	142.6	188.387	217.247
1210.18	82.6063	115.175	158.065	181.381
1211.71	58.0936	80.013	141.709	122.548
1213.24	29.7421	44.8268	135.816	81.2484
1214.77	9.3065	19.5775	95.2423	38.6997
1216.3	-4.4918	-3.6532	85.4459	17.4309
1217.83	-5.9809	-20.5291	71.2058	4.6093
1219.36	-4.0642	-27.5851	56.7717	14.5698
1220.89	4.814	-29.7131	19.6453	28.6351
1222.41	17.5981	-17.2402	2.0718	32.3701
1223.94	34.2007	3.5155	-12.3446	58.9134
1225.47	50.4782	21.8368	-5.4011	84.7903
1226.99	69.9846	37.7445	3.6247	83.7011
1228.52	88.1101	48.5854	28.8014	116.954
1230.04	108.122	52.6264	46.4669	59.5719
1231.56	126.276	43.0566	79.6098	19.7763
1233.09	142.482	31.6225	98.0204	-5.5039
1234.61	150.321	22.374	89.7362	-29.3516
1236.13	160.088	22.8592	66.8296	-29.264
1237.65	164.565	46.2502	85.2471	-15.5603
1239.18	168.45	74.8757	87.1777	14.0531
1240.7	174.492	100.986	110.486	53.635
1242.22	185.399	126.122	120.05	89.0296
1243.74	192.884	143.656	128.348	136.039
1245.25	198.327	154.574	149.547	106.93
1246.77	203.059	159.111	156.229	115.642
1248.29	206.95	162.262	162.707	117.374
1249.81	208.262	170.664	177.996	115.191
1251.32	220.472	188.53	176.715	123.668
1252.84	233.168	213.606	180.862	140.151
1254.36	249.933	236.387	182.458	137.301
1255.87	269.838	255.04	181.543	158.784
1257.39	295.283	274.176	182.908	162.51
1258.9	314.096	287.148	191.89	160.874
1260.41	329.077	295.02	202.357	160.418
1261.93	338.868	295.656	213.925	160.978
1263.44	340.023	287.599	235.924	149.122
1264.95	332.963	278.198	263.457	154.645
1266.46	329.807	267.461	255.054	142.162
1267.97	322.822	255.864	247.796	128.763
1269.48	312.867	243.803	256.238	124.579
1270.99	305.471	232.72	227.9	133.677
1272.5	303.331	224.998	226.454	121.593
1274.01	296.608	220.232	223.545	105.659
1275.52	292.572	218.346	211.997	97.4725
1277.03	287.822	217.95	207.058	85.8017
1278.53	279.378	215.876	206.933	75.0895
1280.04	267.918	214.493	230.345	98.2921
1281.54	263.465	212.478	245.814	100.958
1283.05	257.791	209.427	244.51	102.718
1284.56	249.962	201.838	240.878	116.992
1286.06	243.472	190.359	199.836	108.617
1287.56	237.231	175.488	167.652	93.7778
1289.07	228.489	165.213	134.393	76.4337
1290.57	221.194	159.387	88.6696	60.8862
1292.07	210.318	161.565	39.4709	27.0822
1293.57	200.154	172.06	20.2334	5.0617
1295.07	192.496	187.351	40.6706	14.5898
1296.57	193.944	206.653	41.383	28.9506
1298.07	192.319	224.149	58.0059	54.4325
1299.57	186.788	238.038	84.9137	88.4523
1301.07	178.255	242.943	77.7139	97.8226
1302.57	169.061	237.063	71.7155	124.021
1304.07	155.415	227.47	70.512	142.006
1305.57	137.679	214.534	58.466	152.862
1307.06	123.311	202.429	66.6839	131.05
1308.56	122.291	190.133	84.5773	104.962
1310.05	132.158	177.136	94.4134	92.8075
1311.55	152.186	164.963	114.475	79.3649
1313.04	167.636	154.84	150.642	71.9083
1314.54	181.793	151.99	157.433	83.3483
1316.03	194.996	149.225	153.748	78.7261
1317.52	203.113	144.262	113.763	81.3069
1319.02	202.424	145.782	79.4143	67.1226
1320.51	199.016	149.042	67.2861	70.8227
1322	198.782	151.63	52.1582	87.8798
1323.49	202.582	151.613	26.4121	113.71
1324.98	208.054	154.201	25.1142	149.906
1326.47	212.494	161.784	52.4246	200.295
1327.96	208.91	178.089	82.3236	266.554
1329.45	205.656	203.671	95.9688	360.327
1330.94	206.196	230.802	117.171	440.497
1332.42	208.401	258.955	106.389	515.275
1333.91	210.843	290.469	128.109	597.722
1335.4	215.928	315.588	148.077	680.603
1336.88	216.263	337.331	142.25	776.34
1338.37	216.911	359.312	129.814	860.631
1339.85	223.146	389.246	154.309	956.605
1341.34	227.594	425.355	160.232	1098.89
1342.82	228.061	467.107	183.923	1268.96
1344.3	228.414	514.41	191.167	1503.75
1345.79	232.005	563.09	188.07	1731.7
1347.27	235.791	607.476	200.423	1982.01
1348.75	236.438	641.85	235.87	2192.01
1350.23	235.842	659.226	245.748	2336.21
1351.71	232.342	659.606	239.853	2402.02
1353.19	234.947	640.671	220.572	2366.65
1354.67	243.043	606.252	227.851	2261.42
1356.15	247.04	552.838	217.626	2089.25
1357.63	246.296	488.861	206.311	1886.78
1359.11	240.658	424.332	208.852	1667.12
1360.59	230.22	363.748	187.996	1419.69
1362.06	213.053	310.436	198.462	1201.65
1363.54	196.071	270.675	195.663	984.438
1365.02	178.858	240.838	168.579	819.704
1366.49	169.695	217.585	137.544	683.621
1367.97	170.559	196.197	118.758	569.572
1369.44	176.421	173.45	110.85	483.684
1370.91	186.008	144.005	108.919	418.808
1372.39	191.354	108.448	76.8487	388.037
1373.86	192.617	73.7244	73.2375	331.552
1375.33	184.832	38.3827	65.2756	281.129
1376.8	166.649	9.5581	78.0343	219.313
1378.27	146.271	-6.6044	50.7691	160.969
1379.74	117.556	-13.0792	42.88	132.271
1381.21	95.1354	-8.5503	43.021	112.579
1382.68	82.5786	1.1837	43.3334	99.0229
1384.15	79.4718	11.0935	48.5925	78.7189
1385.62	87.393	20.7496	47.7623	86.7809
1387.09	94.5806	24.6169	19.6438	97.3786
1388.56	105.68	28.8173	9.7955	95.0238
1390.02	112.835	25.5151	11.8527	100.275
1391.49	114.23	22.7961	15.2016	87.9977
1392.96	109.772	22.0635	1.5287	74.9239
1394.42	91.7672	22.8166	19.1735	70.7574
1395.89	71.3886	24.7518	29.9949	63.8658
1397.35	52.6562	23.2002	17.4066	45.535
1398.81	33.3853	16.8352	13.4914	11.0862
1400.28	15.6618	11.3403	6.7399	8.7656
1401.74	0.7552	4.309	-6.8982	-2.4247
1403.2	-0.6131	-0.0654	2.3116	-15.0855
1404.66	7.2407	-6.3946	-10.1845	-23.6844
1406.13	24.9262	-5.5477	-1.8962	-15.3831
1407.59	49.2879	0.5555	22.0345	-3.7034
1409.05	74.2061	14.0431	34.3516	4.5118
1410.51	98.7842	31.4114	35.8576	10.1171
1411.96	116.548	46.8685	29.0633	3.6075
1413.42	120.2	58.3939	32.7595	7.0279
1414.88	110.853	69.3222	34.2216	26.5673
1416.34	93.2808	72.7814	22.0214	25.9752
1417.8	75.2337	70.4719	26.5741	10.8892
1419.25	57.8464	62.8444	23.9874	12.2289
1420.71	49.9124	59.4833	36.0661	27.0446
1422.16	55.5144	68.2435	52.6241	32.2886
1423.62	75.3796	94.0133	60.8951	52.2302
1425.07	105.243	134.62	86.6603	105.472
1426.53	139.914	188.847	127.703	156.29
1427.98	173.289	253.829	173.473	223.043
1429.43	204.791	324.922	211.122	298.014
1430.88	230.53	387.526	246.99	361.704
1432.34	255.616	443.544	288.738	410.562
1433.79	282.539	491.646	325.968	475.326
1435.24	313.473	538.554	359.148	524.76
1436.69	347.279	587.542	402.015	587.202
1438.14	382.063	631.905	419.537	664.261
1439.59	408.558	670.312	429.719	727.213
1441.04	420.182	700.047	433.382	770.378
1442.48	413.649	713.832	422.491	787.132
1443.93	392.953	706.057	415.721	778.393
1445.38	356.927	670.885	381.048	732.828
1446.82	314.959	617.157	362.52	673.644
1448.27	273.505	554.101	340.918	603.317
1449.72	237.206	489.827	333.234	522.578
1451.16	210.851	429.753	329.849	480.762
1452.61	195.578	378.139	335.919	420.084
1454.05	187.756	341.29	323.766	374.237
1455.49	184.583	315.69	318.613	354.09
1456.94	186.425	298.843	288.812	334.755
1458.38	192.331	282.166	272.499	327.78
1459.82	192.721	259.776	222.701	303.651
1461.26	183.979	231.581	199.522	289.137
1462.7	167.334	200.424	160.087	190.473
1464.14	143.995	161.858	136.264	244.997
1465.58	119.65	125.613	117.263	288.635
1467.02	97.3136	98.7014	136.048	294.923
1468.46	81.7436	83.0097	120.798	301.012
1469.9	75.0999	79.6151	107.729	283.849
1471.34	80.5144	93.124	99.759	267.489
1472.77	97.4596	114.85	94.0357	235.778
1474.21	112.68	140.586	74.1562	173.321
1475.65	126.615	167.953	85.0931	107.066
1477.08	139.929	190.279	85.9028	23.6272
1478.52	152.125	206.433	107.893	97.4931
1479.95	168.153	223.27	112.588	99.2524
1481.39	183.38	236.945	118.979	98.2372
1482.82	196.279	243.469	114.03	95.6144
1484.25	202.807	248.191	85.4324	94.1591
1485.69	204.181	253.511	84.948	108.026
1487.12	198.996	254.244	63.5285	99.7489
1488.55	179.647	249.802	45.3889	99.6147
1489.98	156.321	238.497	37.8139	102.331
1491.41	129.228	219.719	50.5152	110.287
1492.84	107.838	199.786	51.5257	93.9049
1494.27	94.4055	180.439	53.2608	84.72
1495.7	86.732	157.525	55.4787	68.5355
1497.13	83.9119	132.19	80.4455	53.5996
1498.56	79.9887	113.052	91.2923	57.683
1499.98	78.5499	96.6222	83.6349	62.0618
1501.41	76.2037	81.7136	84.0425	65.9192
1502.84	70.495	68.7769	63.4783	64.0559
1504.26	64.8842	54.7869	53.6981	68.7414
1505.69	57.3379	40.7767	68.8725	72.8205
1507.11	54.2114	27.0833	62.4891	58.6024
1508.54	52.4814	15.6398	77.9657	60.3726
1509.96	54.6241	4.5153	68.9788	33.9202
1511.39	59.101	-1.3517	70.3493	27.9226
1512.81	60.5534	1.5881	68.5159	17.7818
1514.23	64.762	6.5853	63.8031	23.2079
1515.65	70.1997	17.3396	63.4329	31.6208
1517.07	76.8514	35.2141	51.879	23.294
1518.49	83.0671	54.3693	66.0788	36.4727
1519.92	87.0351	71.4434	65.6552	55.1576
1521.34	85.9038	86.965	77.1425	78.0555
1522.75	81.1801	100.928	71.8978	83.2112
1524.17	67.8795	111.45	50.4554	75.5812
1525.59	51.5152	118.453	26.0606	73.4246
1527.01	32.267	117.656	19.1799	51.0171
1528.43	16.6054	105.065	15.7883	42.3523
1529.84	5.4908	89.2513	-2.3096	25.1674
1531.26	0.8356	70.6588	2.2014	19.435
1532.68	-1.5408	49.4017	6.7301	23.5495
1534.09	0.7862	25.7849	-4.6159	49.7228
1535.51	4.5253	11.3581	6.9182	77.3461
1536.92	12.6154	6.8256	12.4396	89.9831
1538.33	15.5825	12.7897	33.3762	129.153
1539.75	21.3639	24.5681	44.6152	135.928
1541.16	26.6153	37.1721	53.1135	141.205
1542.57	30.3299	47.5436	60.9959	133.229
1543.98	31.1814	58.4561	62.2312	119.369
1545.4	30.4212	64.67	68.5223	114.787
1546.81	26.4223	66.6314	76.3529	106.812
1548.22	26.9787	65.3616	58.2838	93.4394
1549.63	30.8023	72.2556	52.412	85.3806
1551.04	45.3524	85.0759	14.9181	-30.3514
1552.44	64.5329	106.233	30.8315	115.099
1553.85	86.6333	133.759	45.1441	217.677
1555.26	109.409	164.897	67.5029	305.128
1556.67	133.236	201.282	87.5223	359.388
1558.07	158.126	237.739	91.8842	379.064
1559.48	184.027	271.914	110.553	386.143
1560.89	213.472	302.856	127.566	352.574
1562.29	249.509	335.42	112.42	267.377
1563.7	290.344	372.283	105.433	171.544
1565.1	339.793	413.744	90.2639	35.6555
1566.5	388.597	463.048	102.123	153.302
1567.91	436.069	518.346	105.138	169.981
1569.31	483.778	578.804	123.832	174.9
1570.71	533.662	646.054	133.396	198.519
1572.11	587.212	710.807	154.898	222.288
1573.52	648.676	776.438	186.981	242.859
1574.92	727.869	841.109	219.13	274.334
1576.32	823.805	909.203	247.277	287.762
1577.72	933.783	983.296	278.482	321.877
1579.11	1048.59	1058.55	305.047	342.318
1580.51	1159.4	1133.65	311.159	345.459
1581.91	1260.3	1201.7	322.992	347.356
1583.31	1333.93	1254.73	332.443	349.066
1584.71	1370.25	1286.67	316.189	348.727
1586.1	1364.89	1286.23	303.633	344.086
1587.5	1320.36	1252.59	294.609	324.671
1588.9	1248.06	1184.32	283.954	334.265
1590.29	1150.23	1092.8	274.99	326.302
1591.69	1037.87	988.638	249.902	330.293
1593.08	913.771	876.448	226.293	315.43
1594.47	793.803	771.595	220.854	292.847
1595.87	682.936	677.053	214.139	297.548
1597.26	577.001	593.212	205.022	297.681
1598.65	482.858	527.545	165.594	277.024
1600.04	400.403	472.478	158.434	276.244
1601.43	332.233	425.899	168.49	271.098
1602.83	280.376	388.987	165.634	286.669
1604.22	242.725	362.007	184.974	308.263
1605.61	220.004	341.662	191.137	294.49
1606.99	206.312	329.925	200.336	291.615
1608.38	205.361	324.36	231.384	301.131
1609.77	210.476	317.877	234.211	302.848
1611.16	213.194	310.444	232.855	293.602
1612.55	219.202	303.597	208.052	266.552
1613.93	218.085	290.84	194.486	260.356
1615.32	212.168	273.239	166.754	239.489
1616.71	198.338	253.508	115.362	224.864
1618.09	180.223	231.747	87.6049	210.003
1619.48	159.461	209.979	98.9885	159.159
1620.86	136.401	189.997	90.6588	153.431
1622.24	117.663	167.924	92.9972	151.498
1623.63	103.204	148.37	85.1773	113.442
1625.01	90.855	133.003	94.3218	96.9513
1626.39	86.8174	114.635	72.6791	80.3897
1627.77	85.2833	96.4081	57.0988	75.3842
1629.16	87.6056	78.6433	28.3049	65.4432
1630.54	87.3981	60.0073	14.1589	59.3429
1631.92	85.9326	45.2801	15.0001	48.7502
1633.3	81.4372	31.9764	47.4008	55.8377
1634.68	70.0025	17.4364	40.9917	56.3513
1636.06	62.2786	4.3547	49.6716	63.9789
1637.43	55.0972	-0.046	62.444	49.5131
1638.81	44.5928	-0.0268	51.0889	57.3782
1640.19	36.2288	0.8917	19.1366	56.5254
1641.57	31.5809	9.2722	5.3694	47.5609
1642.94	24.6027	21.9957	-15.7755	48.0326
1644.32	15.9435	36.0213	-0.5332	36.8403
1645.69	10.8274	53.1202	4.9571	31.2638
1647.07	6.7174	64.0267	12.0157	45.977
1648.44	2.1176	66.8391	34.3978	44.8285
1649.82	9.7145	65.1136	68.8003	62.056
1651.19	23.1259	63.7817	92.6568	74.1632
1652.56	42.1566	60.3739	104.737	66.7097
1653.94	66.8397	59.6595	113.412	42.8122
1655.31	90.6383	59.8637	118.374	27.0976
1656.68	105.239	63.8163	119.725	23.5034
1658.05	114.305	68.796	139.87	1.8523
1659.42	119.203	73.3129	135.389	3.6177
1660.79	113.491	71.2958	129.595	28.0698
1662.16	100.722	65.6671	137.589	41.238
1663.53	90.0121	59.7003	154.267	60.6228
1664.9	84.6587	55.516	160.345	83.785
1666.27	89.663	56.2344	158.402	85.5607
1667.63	99.5719	63.6023	134.533	84.5062
1669	112.273	71.5827	112.989	80.7676
1670.37	126.871	86.5209	91.3668	77.8101
1671.73	141.847	97.6321	88.0426	61.5211
1673.1	153.163	104.767	86.7851	57.0303
1674.47	156.599	108.372	90.2448	72.6166
1675.83	154.312	107.122	120.452	79.0834
1677.19	148.645	103.634	137.215	94.4882
1678.56	141.543	99.7473	155.739	113.839
1679.92	137.836	99.5261	154.627	120.29
1681.28	134.767	100.259	144.721	120.142
1682.65	133.609	102.33	132.876	109.794
1684.01	136.956	106.062	122.579	104.408
1685.37	143.064	104.699	121.252	89.1367
1686.73	148.939	102.237	116.629	74.2334
1688.09	155.062	100.439	124.137	76.6088
1689.45	157.59	91.8394	146.761	71.1014
1690.81	158.465	80.8903	110.832	62.8593
1692.17	154.619	70.1255	103.134	66.5602
1693.53	148.608	59.8512	82.2928	48.3314
1694.89	135.023	51.9821	71.7631	46.6734
1696.24	116.454	48.7434	67.9968	52.3683
1697.6	98.6626	44.627	68.8051	59.8189
1698.96	81.3346	42.7237	56.3465	70.7421
1700.31	64.6225	41.8663	52.1408	74.6592
1701.67	51.9776	42.3416	55.1996	72.2689
1703.02	43.1567	37.9269	60.2153	64.041
1704.38	45.6063	30.2323	44.19	79.863
1705.73	50.3268	22.3126	31.8512	85.1325
1707.08	56.4542	15.4922	15.9003	82.5458
1708.44	61.7929	11.6925	12.3491	77.0438
1709.79	69.355	8.7173	4.701	77.5556
1711.14	76.0673	4.182	1.8791	71.4978
1712.49	78.1351	3.3795	2.3751	66.1819
1713.85	74.3453	2.7231	14.1958	47.0802
1715.2	64.8404	2.3702	36.8743	27.1267
1716.55	54.938	1.3501	54.074	11.8987
1717.9	47.8533	-1.3385	64.0018	9.985
1719.25	36.3566	0.0935	50.8154	-8.184
1720.59	30.5487	4.6837	42.7169	0.4913
1721.94	30.6575	13.2769	32.6916	-4.2311
1723.29	35.1591	22.2062	18.3563	0.0526
1724.64	39.1797	34.0164	8.7431	8.4112
1725.98	40.3323	47.8245	-0.0673	21.2608
1727.33	35.2663	61.5063	4.8057	35.0735
1728.68	26.0273	68.4408	16.156	41.6243
1730.02	15.805	70.9437	1.0109	42.7699
1731.37	5.8022	67.5322	-4.4694	45.2597
1732.71	-0.221	62.1512	-7.8685	44.3118
1734.06	6.2186	52.5075	14.2655	44.5404
1735.4	18.8573	45.3979	11.9548	35.9676
1736.74	32.3323	37.3241	30.1588	24.1494
1738.08	44.8648	35.7308	19.9671	29.6651
1739.43	51.9602	40.0243	16.9964	37.474
1740.77	52.4067	50.3573	29.5252	32.4746
1742.11	50.3346	58.6251	22.8763	37.498
1743.45	43.4331	68.4995	14.8156	44.7947
1744.79	41.3925	77.705	23.4981	52.1633
1746.13	48.7533	85.6177	32.552	48.4254
1747.47	62.7801	91.9655	54.827	41.0577
1748.81	81.0233	99.4581	74.3452	46.4063
1750.15	96.8756	103.349	100.67	48.0367
1751.48	109.24	109.969	109.338	56.5257
1752.82	112.082	119.214	116.005	75.1216
1754.16	109.442	129.814	121.746	73.6344
1755.49	101.716	139.785	117.322	81.2356
1756.83	88.8053	150.718	111.695	78.213
1758.16	81.9661	164.186	113.591	65.2671
1759.5	80.5523	177.069	109.837	53.2803
1760.83	86.3002	189.551	98.0734	45.2606
1762.17	101.219	197.355	102.066	36.2514
1763.5	118.653	196.668	100.761	30.3655
1764.83	136.598	193.087	100.844	40.5857
1766.17	149.551	184.135	83.4952	50.7498
1767.5	161.673	169.986	89.8401	55.8102
1768.83	165.651	152.627	111.882	66.2366
1770.16	159.955	136.25	113.326	78.536
1771.49	148.781	127.833	134.964	77.4531
1772.82	134.409	124.134	149.946	83.8517
1774.15	123.529	129.284	133.263	89.8937
1775.48	117.785	142.103	126.198	75.9953
1776.81	114.457	157.373	124.421	82.6052
1778.14	112.084	178.577	118.45	88.1303
1779.47	111.02	198.31	110.472	76.7931
1780.79	112.633	213.688	109.858	88.4666
1782.12	108.778	221.609	108.784	88.3781
1783.45	101.103	222.382	78.8374	92.6338
1784.77	91.7735	220.516	78.4321	74.8082
1786.1	86.3791	212.307	91.1496	71.6321
1787.42	88.6443	202.597	76.1286	57.6988
1788.75	99.278	195.172	88.8551	38.4011
1790.07	112.952	181.52	82.1578	47.1552
1791.4	124.932	169.884	83.5508	34.1765
1792.72	141.536	160.748	80.0258	25.0725
1794.04	153.986	151.497	72.4513	30.5017
1795.36	159.018	140.381	66.3972	29.232
1796.69	158.247	127.735	35.4823	30.5492
1798.01	149.914	116.877	37.1182	23.5429
1799.33	139.492	106.595	61.5274	22.4662
1800.65	125.528	96.8021	44.9397	10.2222
1801.97	107.894	92.6466	61.3258	16.3018
1803.29	88.4962	87.363	40.004	23.1519
1804.61	67.0898	90.759	27.7028	12.4689
1805.92	56.3931	100.597	14.9991	22.0636
1807.24	45.8739	113.287	16.6493	33.912
1808.56	40.5162	124.841	23.4379	44.3306
1809.88	38.3823	132.306	24.6574	58.4006
1811.19	38.0467	133.704	45.6913	64.0909
1812.51	41.0895	131.505	53.7132	63.4152
1813.82	41.3474	123.927	47.2513	50.9253
1815.14	39.1773	117.694	56.9919	46.9959
1816.45	36.3496	109.752	57.8104	29.0975
1817.77	29.8342	107.021	43.1975	27.4927
1819.08	28.3978	105.612	31.0448	29.9831
1820.4	27.6207	107.871	23.603	30.0039
1821.71	33.806	110.532	13.6634	24.3774
1823.02	41.8179	111.377	19.4091	28.6696
1824.33	51.4746	112.307	22.783	21.733
1825.64	60.5144	114.727	18.003	27.1802
1826.95	65.499	119.849	20.8304	28.3883
1828.26	69.4374	127.827	23.1636	37.2494
1829.57	69.1251	133.359	22.7011	46.1617
1830.88	63.9651	143.051	25.1571	65.6631
1832.19	59.003	152.504	29.9502	72.8136
1833.5	57.9643	163.422	42.1073	80.1605
1834.81	63.7462	173.001	43.091	77.4819
1836.12	68.4273	179.026	65.4295	97.4088
1837.43	70.396	181.26	76.8768	95.7985
1838.73	66.9002	177.192	105.11	93.301
1840.04	60.6158	171.463	115.424	82.2605
1841.34	57.098	161.134	123.14	78.5647
1842.65	50.7271	144.695	127.38	83.4439
1843.95	42.5483	131.19	131.354	76.3636
1845.26	37.3492	121.581	124.944	75.5145
1846.56	40.1508	119.151	124.299	54.6513
1847.87	49.5714	121.22	99.1941	45.3376
1849.17	59.1201	127.724	89.3001	50.6101
1850.47	64.6842	133.595	73.5782	45.1209
1851.77	64.7911	140.559	85.869	43.781
1853.08	66.208	149.633	97.7213	47.0654
1854.38	68.637	153.903	107.076	58.9547
1855.68	69.9853	153.005	114.223	77.6025
1856.98	73.4206	150.253	109.788	81.4859
1858.28	80.6134	151.899	112.461	85.404
1859.58	90.5636	157.198	130.603	68.9693
1860.88	100.282	164.137	126.827	59.7104
1862.17	106.301	174.661	122.477	44.6384
1863.47	103.481	184.416	120.161	31.4986
1864.77	91.8049	197.452	135.43	43.5914
1866.07	78.6609	209.596	151.904	44.5128
1867.36	59.5757	212.196	147.378	58.6119
1868.66	43.0772	207.001	141.015	60.9093
1869.95	29.8564	192.392	115.606	66.346
1871.25	19.1659	173.446	95.355	66.5766
1872.54	13.6541	156.333	71.1518	69.1158
1873.84	13.771	141.971	49.1193	60.1773
1875.13	21.0816	131.523	41.6806	45.6814
1876.43	31.2423	122.55	42.3358	40.7115
1877.72	42.127	111.366	38.9742	65.6843
1879.01	54.4318	97.8502	52.4874	54.5107
1880.3	62.8887	78.3364	60.3453	58.985
1881.59	69.9761	54.4476	58.0385	36.6801
1882.89	69.6635	26.8071	48.1672	22.7983
1884.18	63.9252	1.7035	47.9123	0.677
1885.47	55.5841	-2.0395	49.2049	10.8496
1886.76	45.7848	8.22	67.7829	-4.8456
1888.04	35.5134	28.4242	83.8923	0.3274
1889.33	22.3392	49.5014	77.1892	19.0285
1890.62	10.4512	63.764	61.7122	39.2649
1891.91	3.416	76.2531	55.1175	31.237
1893.2	1.3589	83.8093	38.5765	30.1314
1894.48	3.798	83.1397	14.9459	32.8062
1895.77	9.3023	74.1557	-3.9084	22.6459
1897.06	20.2742	62.1598	-2.6751	24.8163
1898.34	31.3244	61.1453	15.6547	40.3268
1899.63	38.6453	64.3036	27.6591	30.273
1900.91	37.9627	70.4163	33.6154	39.0653
1902.2	32.1443	78.2703	33.4468	49.4684
1903.48	24.1407	87.0061	32.92	57.5757
1904.76	14.4001	98.7458	62.9046	54.4525
1906.05	5.0191	109.004	79.4985	54.3297
1907.33	-0.1844	112.043	65.9347	59.296
1908.61	-0.6581	105.863	58.5676	30.9506
1909.89	4.5674	94.6419	71.4041	30.2354
1911.17	10.507	83.8293	80.3557	26.1877
1912.45	13.9717	70.8028	81.1217	33.2155
1913.73	12.9703	59.578	68.709	33.0743
1915.01	12.6851	55.3065	68.2995	36.8178
1916.29	7.8032	53.0052	56.1146	44.094
1917.57	0.9179	53.0769	75.2475	54.7236
1918.85	0.519	52.2287	71.7285	63.6392
1920.13	6.4597	53.393	66.2943	54.8012
1921.4	16.7187	56.6549	83.8165	40.8065
1922.68	30.4025	64.5364	94.1135	29.1446
1923.96	44.8408	77.5831	108.843	27.9276
1925.23	55.0333	93.2025	128.139	26.1137
1926.51	59.0572	113.945	130.881	14.7822
1927.78	60.5748	137.861	141.333	17.7351
1929.06	57.9897	156.803	133.813	30.702
1930.33	59.5927	171.25	130.322	49.555
1931.61	69.7638	177.281	137.284	61.779
1932.88	83.563	178.756	141.191	76.9848
1934.15	99.7026	172.874	139.576	85.8578
1935.42	116.177	163.383	133.053	80.6429
1936.7	129.564	154.042	119.741	80.6713
1937.97	136.454	147.378	127.709	69.6376
1939.24	137.899	143.769	130.925	58.824
1940.51	136.422	145.41	128.997	62.3962
1941.78	135.935	147.418	135.284	66.4522
1943.05	137.004	154.287	142.681	60.1039
1944.32	137.773	161.262	165.478	60.1977
1945.59	139.735	166.972	160.821	71.7243
1946.86	141.725	170.259	163.132	68.5953
1948.12	143.799	172.645	146.875	75.8527
1949.39	142.753	175.214	128.763	64.7041
1950.66	137.376	180.375	141.297	67.2102
1951.92	129.178	182.066	161.019	68.8699
1953.19	121.066	185.354	144.857	61.9632
1954.46	115.282	183.515	136.165	72.0216
1955.72	108.31	183.641	129.63	66.3668
1956.99	99.6333	179.969	133.723	76.9245
1958.25	92.2484	173.015	125.422	76.2424
1959.51	84.7953	160.365	115.142	73.2788
1960.78	82.3402	146.784	92.8101	80.0453
1962.04	83.7673	133.169	101.756	63.4141
1963.3	85.4193	120.421	91.2756	53.3314
1964.56	87.3646	102.005	102.512	40.0889
1965.83	93.1232	90.6371	90.5896	26.2903
1967.09	102.128	80.4913	73.3186	31.6327
1968.35	111.808	75.6657	77.6752	30.5079
1969.61	118.536	74.0888	80.6921	46.7365
1970.87	119.274	75.6657	103.052	43.4002
1972.13	115.143	77.0169	95.625	56.1541
1973.39	110.008	84.4709	93.809	71.609
1974.64	100.688	90.5285	92.9983	71.3805
1975.9	82.9189	92.3405	52.9807	64.2262
1977.16	57.3668	89.1871	43.4275	51.7266
1978.42	31.238	88.1487	26.8492	45.826
1979.67	11.5372	83.8692	3.346	44.5641
1980.93	0.4518	78.6431	-4.1357	40.5726
1982.19	-1.878	72.3339	-2.5196	36.2294
1983.44	4.2923	64.473	14.8869	21.0193
1984.7	20.7025	55.5547	14.5177	17.1174
1985.95	43.9266	46.0962	25.2873	13.3932
1987.2	67.6674	31.0432	32.2614	12.0519
1988.46	85.4621	14.2515	28.3684	-1.4192
1989.71	94.6201	2.8907	33.5878	1.5559
1990.96	99.2404	-2.2885	40.8874	5.8795
1992.22	101.927	1.0691	33.8648	14.258
1993.47	100.864	12.8075	28.9981	6.4235
1994.72	96.2384	29.4354	43.3347	4.5486
1995.97	89.4854	49.8287	34.2829	11.0318
1997.22	85.024	70.8155	46.4751	9.5471
1998.47	81.1369	85.519	72.7625	11.5816
1999.72	77.6612	90.7088	83.6261	11.7882
2000.97	73.232	90.9623	87.6723	19.9104
2002.22	71.3048	92.134	84.2607	47.1233
2003.47	74.4504	90.9108	70.6925	52.5574
2004.71	80.8077	91.2915	42.2317	44.2735
2005.96	89.1794	97.1773	36.2799	40.7168
2007.21	96.8112	106.792	46.3083	48.8432
2008.45	102.499	120.371	23.1171	47.1492
2009.7	111.516	134.197	47.7536	51.5417
2010.95	115.216	141.828	71.4815	46.3425
2012.19	117.245	143.505	74.4717	46.3559
2013.44	117.279	141.284	70.8785	64.8825
2014.68	118.264	134.6	73.6815	82.4168
2015.92	121.4	121.02	61.7974	76.6814
2017.17	127.121	110.449	70.0123	60.3827
2018.41	134.593	108.348	85.357	49.5977
2019.65	140.962	110.926	85.543	49.9931
2020.89	144.058	117.52	63.776	42.3966
2022.14	146.26	125.084	87.2315	54.2628
2023.38	140.63	129.219	94.0986	48.2048
2024.62	133.312	131.091	93.6322	59.5188
2025.86	126.284	129.671	67.6439	79.2001
2027.1	121.185	124.241	61.8219	74.2909
2028.34	119.912	115.686	52.0759	67.4905
2029.58	125.24	115.254	72.2223	61.4028
2030.81	132.016	121.501	85.4527	62.0651
2032.05	138.942	131.228	82.4695	61.8621
2033.29	142.805	139.276	88.4688	59.9712
2034.53	145.481	143.48	100.37	56.3456
2035.76	143.664	141.884	100.597	42.7852
2037	137.2	134.885	102.319	35.6582
2038.24	130.893	122.109	62.0261	32.8855
2039.47	123.668	107.428	48.8024	6.7259
2040.71	116.775	92.4964	38.9352	7.3218
2041.94	113.051	86.4766	41.7352	3.2046
2043.18	104.434	84.7757	53.8812	22.1904
2044.41	94.1194	86.4457	52.9333	22.6538
2045.64	83.3024	86.009	78.5609	36.8604
2046.87	76.7806	89.7785	86.3124	48.5344
2048.11	69.1899	94.1612	108.328	56.8107
2049.34	60.0471	95.0233	122.828	58.8963
2050.57	51.8951	90.482	102.251	56.4411
2051.8	43.239	84.7821	104.1	38.7383
2053.03	33.4717	76.6879	85.7105	28.6219
2054.26	26.2966	67.5307	52.8302	22.0963
2055.49	16.3511	51.7436	43.6768	19.0699
2056.72	6.7448	35.1401	21.759	13.5611
2057.95	0.5057	15.5091	16.9188	13.271
2059.18	0.977	5.3796	5.8514	15.2901
2060.41	1.2505	-2.4364	7.3919	7.2425
2061.63	3.1219	-7.1032	12.5119	0.3564
2062.86	5.6573	-4.6006	-3.9477	-3.9492
2064.09	9.1584	4.6871	9.1201	-1.528
2065.31	9.895	18.2651	8.0814	11.5527
2066.54	13.6208	33.7005	13.3373	24.6732
2067.77	14.0388	47.8857	32.6854	28.5518
2068.99	13.3632	65.4997	41.9347	54.6272
2070.22	14.1119	78.4866	45.4886	69.5875
2071.44	18.2057	90.2792	40.5177	70.2768
2072.66	20.6495	93.0403	27.9801	61.7633
2073.89	23.9394	87.7726	35.0929	79.9238
2075.11	28.5957	78.728	18.4903	93.5954
2076.33	35.9316	61.0896	20.2472	110.811
2077.55	40.5129	40.6718	12.4804	121.171
2078.77	47.3134	20.7782	24.4208	131.696
2080	49.9552	5.3374	24.4254	140.881
2081.22	51.9135	-1.2893	50.8952	151.97
2082.44	51.8525	-0.775	68.5555	136.063
2083.66	52.8391	6.6611	73.0476	108.054
2084.88	50.3208	19.0702	84.6606	79.5322
2086.09	47.1781	31.9706	100.453	76.1988
2087.31	44.9871	43.9937	98.5886	73.3552
2088.53	47.2374	51.3488	85.9157	72.0809
2089.75	51.0716	56.8738	63.775	78.8287
2090.97	62.3239	58.9471	57.936	86.3518
2092.18	75.5541	57.7971	31.0189	76.4223
2093.4	91.9501	56.8834	26.3409	68.2642
2094.61	107.824	59.9737	27.3033	52.1718
2095.83	120.631	65.8395	42.5986	48.3972
2097.04	125.997	73.7831	50.6489	38.7497
2098.26	125.966	79.4232	58.8298	28.1877
2099.47	119.99	81.7891	68.2767	34.665
2100.69	111.868	83.7511	75.7007	37.4758
2101.9	102.377	83.885	87.9926	67.3011
2103.11	100.034	83.1697	108.01	71.745
2104.33	99.3517	82.4972	99.323	77.1856
2105.54	105.423	83.3317	112.849	80.0896
2106.75	113.837	87.5361	117.323	72.2754
2107.96	120.987	92.026	123.944	63.1375
2109.17	127.789	97.8379	110.963	42.8744
2110.38	134.101	103.2	106.679	23.7219
2111.59	136.366	106.811	102.934	10.8064
2112.8	135.463	111.522	85.443	14.5851
2114.01	131.857	114.785	86.4634	45.2776
2115.22	130.538	119.185	90.9091	70.2922
2116.43	126.574	122.193	94.8058	98.7715
2117.63	126.51	120.486	120.576	109.427
2118.84	125.532	118.077	129.715	115.296
2120.05	126.669	114.868	139.545	108.612
2121.25	128.852	114.22	133.26	88.8474
2122.46	129.496	110.748	134.655	72.8662
2123.67	127.234	102.038	125.783	52.5783
2124.87	122.756	93.1143	100.615	36.3991
2126.08	118.328	83.9805	96.138	37.8999
2127.28	116.607	75.7272	79.4263	30.5009
2128.48	115.376	67.6382	80.196	22.657
2129.69	115.866	62.1921	72.2935	16.0423
2130.89	117.641	62.7257	56.9054	20.2096
2132.09	120.978	69.0801	31.8967	10.7841
2133.29	118.484	76.5769	22.6734	-4.115
2134.5	109.145	79.5093	36.224	0.7691
2135.7	98.1795	79.6646	44.2503	9.7337
2136.9	85.1875	81.1889	49.7643	12.0479
2138.1	72.5187	82.6487	62.1555	32.6499
2139.3	58.0494	80.3095	64.3471	40.916
2140.5	43.6368	73.2699	81.6354	46.0176
2141.7	30.292	62.6551	71.2747	42.3403
2142.9	22.5291	46.6081	42.9554	50.0066
2144.09	14.289	27.6744	33.3511	45.3578
2145.29	5.0859	8.4385	29.5555	48.5535
2146.49	0.8784	-4.7162	19.1142	50.3734
2147.69	7.7301	-7.2718	27.2372	47.8187
2148.88	20.3857	0.3474	33.9435	49.4195
2150.08	33.0416	14.6881	37.2121	41.6619
2151.28	42.2732	29.3794	36.8501	42.1017
2152.47	49.6709	39.738	34.3679	24.3088
2153.67	52.5433	44.402	42.2997	7.0395
2154.86	52.5071	40.2739	24.3824	3.3183
2156.05	44.1969	32.1722	21.94	0.5053
2157.25	34.3059	26.9888	7.6723	6.0252
2158.44	25.3651	25.4694	4.3859	-2.3849
2159.63	19.837	26.1352	8.4703	4.0041
2160.83	16.9705	27.7073	13.1978	21.9799
2162.02	12.0437	28.3297	2.4863	27.8586
2163.21	9.2858	27.8015	-3.0774	42.4507
2164.4	8.5545	25.2019	1.2775	39.7902
2165.59	10.3045	22.9059	34.1612	44.655
2166.78	16.2506	18.3033	29.1721	48.5406
2167.97	22.8413	14.1247	36.4845	46.6094
2169.16	31.8687	12.4741	59.3401	40.8559
2170.35	35.0564	8.5588	71.475	40.2839
2171.54	35.5486	3.8415	75.9235	42.6643
2172.73	34.2071	2.2492	83.0602	59.6557
2173.91	24.6447	0.3159	72.8565	53.8146
2175.1	14.2459	-0.7125	81.7291	47.0352
2176.29	5.2633	0.4869	89.3277	41.4215
2177.48	-0.4148	4.1416	98.0083	48.7606
2178.66	-3.136	7.5253	89.8239	38.6507
2179.85	-3.9682	10.9595	85.5151	43.9581
2181.03	-1.8096	15.1374	86.1676	37.0831
2182.22	-0.7966	18.3312	74.2235	38.5747
2183.4	3.4588	25.8849	81.2139	42.959
2184.58	5.9416	36.456	93.6787	61.6665
2185.77	4.5347	42.9037	94.065	65.0878
2186.95	8.8786	45.802	107.43	61.045
2188.13	18.5691	46.6666	111.378	69.577
2189.32	28.1868	42.4971	116.94	84.2935
2190.5	35.3578	31.2964	109.665	81.364
2191.68	43.2767	17.1566	93.3093	95.3796
2192.86	53.6503	3.3349	75.4256	97.1695
2194.04	63.6087	-6.399	72.7574	93.8492
2195.22	71.8445	-9.9216	75.7026	88.0427
2196.4	73.1088	-9.7708	87.4984	85.9543
2197.58	72.0553	-5.5288	95.7291	79.2754
2198.76	72.9864	3.8917	110.49	67.63
2199.94	71.3475	18.1145	125.747	64.4345
2201.12	65.96	30.4364	136.617	63.4735
2202.29	59.1749	39.168	148.008	61.7393
2203.47	54.774	45.5716	152.491	74.506
2204.65	56.5159	50.2363	144.144	84.9991
2205.82	60.6339	52.0903	159.078	91.9308
2207	66.5624	50.7418	150.198	92.7247
2208.18	71.417	48.151	149.917	95.7785
2209.35	75.5839	45.1656	148.545	101.919
2210.53	77.1674	42.1447	145.876	95.4643
2211.7	73.7902	39.4074	147.148	88.9944
2212.87	66.9474	33.269	137.361	85.4362
2214.05	55.6623	27.477	146.372	83.1779
2215.22	40.4186	20.3134	159.312	86.4334
2216.39	26.8886	12.819	161.343	86.7961
2217.56	15.0367	4.8818	182.985	96.4028
2218.74	6.9743	0.162	187.734	100.814
2219.91	2.6423	0.2987	192.218	100.051
2221.08	6.1121	5.0272	195.759	122.461
2222.25	16.9458	14.0413	182.836	123.627
2223.42	35.221	24.8754	173.248	137.227
2224.59	55.1854	35.4212	142.405	135.865
2225.76	70.7797	43.2196	135.296	142.631
2226.93	79.8461	46.1825	143.996	152.006
2228.1	82.8463	41.8645	138.938	149.703
2229.26	80.0643	33.0156	152.13	140.993
2230.43	72.4083	21.2702	168.685	141.039
2231.6	60.5823	10.0262	183.308	137.077
2232.77	52.6065	4.2133	203.776	144.304
2233.93	47.8808	4.4343	208.961	137.558
2235.1	51.1613	11.4812	209.388	138.312
2236.26	56.9929	24.4168	199.35	130.077
2237.43	62.9166	35.7598	194.055	141.301
2238.59	68.3575	44.9177	200.262	139.488
2239.76	73.1539	48.7457	201.981	134.842
2240.92	73.5632	48.0491	204.994	133.858
2242.09	71.5418	40.2965	203.019	134.687
2243.25	65.8083	32.2427	214.683	131.833
2244.41	58.837	25.8246	206.799	115.812
2245.57	52.1866	24.2359	201.471	114.936
2246.74	51.2224	31.7182	169.149	117.444
2247.9	51.1334	44.1262	157.815	117.116
2249.06	54.4245	56.3125	162.15	124.46
2250.22	58.7064	63.5441	172.456	117.168
2251.38	65.0424	67.7474	183.781	138.374
2252.54	66.777	65.6106	177.552	149.04
2253.7	69.3896	53.8527	185.531	161.217
2254.86	71.2959	41.2277	213.659	164.266
2256.02	71.73	23.1853	208.936	153.323
2257.17	73.5878	7.067	217.502	152.607
2258.33	75.8485	-3.9383	208.573	154.681
2259.49	76.4738	-12.6261	224.58	150.778
2260.65	79.6299	-17.0922	251.864	146.14
2261.8	84.503	-16.7263	248.412	138.232
2262.96	92.1557	-7.918	242.296	137.981
2264.11	99.0312	3.7483	219.974	131.957
2265.27	109.105	15.5924	223.317	129.79
2266.42	122.862	31.0981	214.176	116.511
2267.58	136.797	41.493	194.617	110.439
2268.73	149.874	49.38	196.017	116.466
2269.89	155.728	53.346	206.708	128.152
2271.04	158.135	50.4563	217.17	129.373
2272.19	157.87	44.2576	229.553	141.386
2273.35	159.679	40.1056	233.08	141.708
2274.5	160.613	34.5893	227.007	135.443
2275.65	164.947	28.968	218.588	137.56
2276.8	172.945	25.5612	227.023	115.424
2277.95	186.379	27.1409	210.223	102.634
2279.1	197.417	29.3989	221.264	103.654
2280.25	203.962	35.8341	230.929	92.3072
2281.4	201.934	43.9962	254.7	89.6993
2282.55	201.058	50.3333	254.557	72.5826
2283.7	197.105	55.5973	252.098	68.9237
2284.85	194.285	56.3734	253.897	46.2695
2285.99	192.29	49.2651	234.998	27.4443
2287.14	196.699	39.3904	229.441	18.3704
2288.29	202.974	27.0826	226.24	4.5622
2289.44	210.199	16.2307	229.091	-2.1795
2290.58	214.576	6.1626	249.036	3.7477
2291.73	213.748	3.1017	254.456	-1.4222
2292.87	210.968	4.5442	281.758	10.4653
2294.02	213.776	9.7991	285.833	8.0564
2295.16	215.322	18.7002	291.57	5.8647
2296.31	219.35	21.4704	306.591	-12.0251
2297.45	228.226	21.1035	308.427	-6.081
2298.6	241.22	19.0306	304.401	1.5508
2299.74	253.066	13.1505	297.606	7.9414
2300.88	263.249	7.8216	304.09	6.2833
2302.02	273.555	3.8381	301.694	20.4238
2303.17	277.057	1.8925	297.259	30.6135
2304.31	279.265	3.8952	292.658	32.0027
2305.45	277.737	6.0913	278.819	35.222
2306.59	269.53	9.5249	268.526	28.6735
2307.73	258.541	7.0518	264.399	27.2091
2308.87	246.285	3.7172	259.756	35.5668
2310.01	235.115	1.8712	248.017	42.1275
2311.15	225.42	1.2389	257.4	60.1046
2312.29	221.152	4.2679	247.088	79.4457
2313.42	225.377	14.4167	239.368	93.6601
2314.56	231.022	24.1985	239.372	95.644
2315.7	242.773	38.5104	219.575	96.1213
2316.84	252.976	48.4422	205.199	95.8648
2317.97	262.189	56.067	182.305	90.5748
2319.11	268.738	59.0344	174.764	91.8353
2320.24	271.271	60.2784	178.056	80.4376
2321.38	272.248	62.1601	165.984	90.7491
2322.51	272.519	63.7819	157.629	108.698
2323.65	273.172	65.2938	139.245	122.487
2324.78	275.787	72.1065	129.175	129.66
2325.92	276.093	75.1044	112.607	132.342
2327.05	277.484	82.0995	96.1772	132.96
2328.18	273.306	88.584	67.7132	130.378
2329.32	269.615	94.2641	49.5896	132.268
2330.45	261.71	102.161	45.5005	132.115
2331.58	249.668	111.154	47.1118	118.047
2332.71	235.681	119.234	38.8285	119.952
2333.84	217.837	121.902	30.8622	122.199
2334.97	199.447	120.411	30.6504	125.404
2336.1	180.076	118.22	25.3393	122.784
2337.23	157.705	110.655	8.0193	118.905
2338.36	133.809	104.639	8.7107	108.576
2339.49	109.175	99.407	-12.2086	114.595
2340.62	94.0403	97.0642	-7.8095	115.362
2341.75	82.3028	101.765	-7.4619	117.351
2342.87	74.4831	109.857	0.2073	109.094
2344	69.8935	117.14	-2.0432	115.468
2345.13	63.0923	121.298	-0.0048	123.439
2346.26	56.9961	126.34	8.9581	125.002
2347.38	45.5196	133.461	32.6091	129.107
2348.51	29.1597	138.297	41.3065	129.332
2349.63	10.395	142.473	56.9375	121.057
2350.76	-2.5225	147.47	79.3125	122.194
2351.88	-3.0114	157.871	96.9714	113.597
2353.01	5.2819	171.249	119.058	107.391
2354.13	25.0104	182.948	137.266	103.178
2355.25	52.2367	188.318	149.709	107.987
2356.38	81.4294	189.492	163.745	118.263
2357.5	106.549	186.147	154.087	110.517
2358.62	124.878	181.192	165.388	109.815
2359.74	136.291	167.946	165.065	100.79
2360.86	140.775	148.479	163.56	90.5169
2361.99	146.566	129.796	169.013	87.3312
2363.11	151.986	115.118	163.098	78.9145
2364.23	157.259	102.278	170.477	81.0441
2365.35	167.341	90.8546	181.495	81.1455
2366.47	176.001	80.6219	190.484	77.1428
2367.58	184.206	73.2349	178.046	83.1702
2368.7	187.171	62.4875	149.043	69.3313
2369.82	192.494	53.484	153.149	66.6903
2370.94	200.868	38.5389	151.358	63.1342
2372.06	209.877	21.2352	157.731	70.0767
2373.17	223.96	6.4748	173.074	79.6775
2374.29	236.385	-6.4847	175.801	88.6371
2375.41	248.824	-15.5264	179.55	95.8773
2376.52	258.391	-16.6595	197.024	88.0941
2377.64	261.856	-10.743	202.672	89.242
2378.75	258.913	-1.7176	200.26	88.695
2379.87	251.363	8.2593	189.315	79.9953
2380.98	245.07	21.8667	186.405	69.2092
2382.09	240.587	31.4467	175.984	51.4008
2383.21	233.244	34.3522	179.814	47.1447
2384.32	227.712	31.5367	173.534	41.4282
2385.43	222.718	23.6515	172.231	37.2128
2386.55	221	14.5543	160.584	33.7537
2387.66	217.338	7.3754	159.734	36.0288
2388.77	214.699	3.9833	160.903	44.7643
2389.88	209.168	3.3402	155.801	42.9426
2390.99	209.464	11.8115	153.178	48.8237
2392.1	212.887	24.7047	156.88	50.2572
2393.21	219.235	37.4814	157.492	53.5031
2394.32	223.994	46.3838	171.186	51.5695
2395.43	230.539	55.0515	177.333	41.9378
2396.54	237.345	61.2866	210.36	38.1057
2397.65	242.503	66.4061	216.628	35.6361
2398.75	240.383	69.1726	212.719	33.7866
2399.86	235.325	73.7201	217.175	30.6423
2400.97	225.644	76.3794	195.189	31.8081
2402.07	218.074	80.6624	181.696	31.8073
2403.18	207.946	79.3008	151.063	32.4827
2404.29	196.208	74.4862	113.419	38.4437
2405.39	184.481	67.6847	109.79	34.6799
2406.5	173.365	60.7874	101.748	29.3323
2407.6	164.993	53.8746	104.722	24.169
2408.71	154.745	46.9028	97.9483	18.3497
2409.81	143.771	40.4255	83.5293	19.4374
2410.91	137.413	38.5155	97.6211	7.0835
2412.02	132.25	38.2523	109.516	4.0259
2413.12	130.585	42.9178	101	4.1945
2414.22	130.11	50.8605	98.7565	7.5934
2415.32	130.148	62.6254	99.6497	22.1512
2416.43	132.358	76.225	119.569	37.0996
2417.53	133.567	89.3124	118.724	41.5631
2418.63	135.6	98.4327	108.163	51.1299
2419.73	132.786	99.3451	96.9839	51.3465
2420.83	128.344	95.3094	78.1779	54.2418
2421.93	119.424	84.9409	76.2776	44.826
2423.03	106.07	68.9473	85.5363	45.5801
2424.13	91.8871	52.3652	76.8367	45.1812
2425.22	78.4647	39.0431	85.8467	47.7187
2426.32	68.8434	27.9212	93.4306	49.2681
2427.42	65.0984	19.1027	99.2283	45.4831
2428.52	66.1152	15.1101	99.6215	39.7537
2429.61	72.7875	11.589	88.9683	40.3491
2430.71	81.3596	10.9984	78.2724	23.2911
2431.81	90.2047	14.5207	53.4492	20.1656
2432.9	95.1688	17.007	30.8615	21.419
2434	98.458	19.6496	36.3476	11.7722
2435.09	97.091	21.4817	37.2353	5.4012
2436.19	89.902	23.4441	35.5053	16.7846
2437.28	79.3407	22.4219	29.9701	24.1681
2438.38	65.1745	17.981	27.496	27.7276
2439.47	48.6692	13.2722	40.7304	35.7785
2440.56	32.6206	6.8067	52.8449	30.5619
2441.65	17.3042	1.4285	46.7429	15.8923
2442.75	6.8397	-2.2833	38.4961	18.4395
2443.84	5.0837	-5.6483	26.304	14.2278
2444.93	11.2748	-6.8436	30.2241	14.9971
2446.02	23.1865	-6.102	29.9479	17.7178
2447.11	37.9939	-1.3415	24.9617	28.3585
2448.2	54.3119	3.9088	6.619	37.5422
2449.29	69.1057	10.258	12.8724	27.3213
2450.38	79.0821	17.2741	22.8552	24.7946
2451.47	83.5422	22.4414	34.9827	14.3708
2452.56	80.8182	26.4051	41.0527	1.9041
2453.65	71.2782	28.8669	44.9586	7.484
2454.74	58.3781	28.0274	35.1974	-4.6486
2455.82	41.6648	24.1621	27.4339	6.2626
2456.91	26.2058	21.7475	33.1373	7.4477
2458	12.1854	19.8521	30.5784	19.5097
2459.08	1.6911	16.8823	26.0655	24.5624
2460.17	-6.4425	17.9504	38.203	20.3928
2461.26	-11.8514	18.7289	29.0052	32.5576
2462.34	-10.8961	17.7497	31.0788	23.1354
2463.43	-6.3437	19.4302	34.5666	16.6359
2464.51	-0.7196	20.5894	17.0029	7.3128
2465.59	9.0309	18.2057	3.7891	-5.1425
2466.68	21.1581	13.1741	-1.2258	-3.5695
2467.76	34.7973	10.3067	7.1657	4.7521
2468.84	46.12	7.4979	15.9893	10.0703
2469.93	52.769	5.1476	28.3593	13.8593
2471.01	48.6272	6.2788	43.6139	17.7677
2472.09	40.3755	4.3297	58.0817	23.5331
2473.17	30.5305	2.5657	71.2221	26.1867
2474.25	17.8487	4.6974	81.6226	26.5008
2475.33	6.6594	6.5549	78.2438	19.4367
2476.41	-0.282	7.4359	74.4213	16.6921
2477.49	-3.812	8.8443	64.8942	15.6573
2478.57	-2.7647	12.4887	41.9237	19.5498
2479.65	0.2247	16.1009	22.0764	10.7248
2480.73	4.6476	16.837	2.7369	9.4698
2481.81	4.838	15.6204	-7.5748	16.3126
2482.89	7.9571	10.2228	-3.0731	24.7761
2483.96	12.9356	6.7983	-0.3696	35.4183
2485.04	18.555	6.8281	19.5958	29.0628
2486.12	28.7989	11.0634	40.2004	24.6919
2487.2	38.2285	18.9445	43.3786	19.6141
2488.27	46.0028	30.2371	43.7198	17.4153
2489.35	54.5599	43.2768	44.7644	16.0125
2490.42	59.8135	55.4837	45.4258	15.9683
2491.5	63.388	62.9034	31.1954	17.2999
2492.57	60.9228	64.5499	29.4856	20.9941
2493.65	56.0893	58.8699	30.3938	17.5295
2494.72	50.3241	46.2472	33.8521	23.7347
2495.79	42.8228	29.9629	46.585	23.2608
2496.87	37.4511	12.7859	49.0375	23.7099
2497.94	31.3159	-3.7404	40.4889	21.78
2499.01	26.8462	-13.6099	33.3793	12.4137
2500.08	27.8638	-15.4064	41.2983	16.4298
2501.15	29.5336	-7.6748	38.2896	17.0835
2502.22	30.9342	5.9251	24.7399	17.0771
2503.3	31.1823	23.2137	30.5836	14.0292
2504.37	32.3193	42.8651	36.2352	20.8707
2505.44	33.2936	57.7796	37.41	32.3135
2506.51	33.5283	66.3763	45.5598	26.0181
2507.57	35.8909	67.8767	46.4838	32.4841
2508.64	39.5258	63.0653	42.7015	40.8033
2509.71	42.2085	54.9831	31.1005	39.6433
2510.78	45.1346	44.9515	39.1492	48.7833
2511.85	41.0413	33.4817	39.938	48.1008
2512.91	30.609	21.8062	34.9817	45.3822
2513.98	17.5295	12.7695	46.6413	28.7937
2515.05	6.3241	9.4651	54.998	30.4994
2516.11	-2.5845	7.5273	48.7553	12.4581
2517.18	-2.7112	5.0722	49.307	-0.4364
2518.24	6.4992	6.6814	41.7854	10.3225
2519.31	23.2089	10.4969	29.6192	16.456
2520.37	43.0318	16.4291	19.4932	24.0751
2521.44	65.7037	25.2955	9.7732	38.6942
2522.5	85.3331	34.9744	0.7267	36.168
2523.57	97.7915	44.439	-9.8913	41.4419
2524.63	102.147	54.1358	2.301	41.443
2525.69	102.099	62.5421	11.3723	58.527
2526.75	97.721	65.3126	5.1348	54.8796
2527.82	93.9553	59.5821	22.0203	51.6865
2528.88	87.5153	51.301	39.9365	58.6274
2529.94	81.1039	38.3665	43.8911	53.4708
2531	75.9972	22.0729	49.603	59.2555
2532.06	75.0593	8.3891	43.4341	60.1672
2533.12	75.8488	-1.9945	53.5975	50.2469
2534.18	73.4418	-9.3442	49.9914	49.6104
2535.24	71.5065	-7.1496	43.9243	49.8654
2536.3	74.0039	3.3082	27.1778	46.6006
2537.36	78.546	18.5969	14.4707	29.834
2538.41	86.1506	36.8402	15.1371	24.511
2539.47	93.4614	56.1301	26.4903	35.836
2540.53	102.306	71.4454	21.9948	34.6893
2541.59	110.951	79.8142	5.9405	43.6669
2542.64	118.627	84.7889	9.1511	52.0941
2543.7	120.586	80.8358	32.2371	63.6416
2544.76	117.144	72.4823	39.7157	66.9798
2545.81	110.618	62.8725	40.1579	76.1405
2546.87	101.538	52.3209	41.8804	76.8922
2547.92	89.1373	39.8964	48.002	72.1011
2548.98	76.3072	27.0095	32.5714	66.8947
2550.03	66.2253	13.6847	69.9147	61.7406
2551.08	61.2468	2.9353	78.1343	59.4026
2552.14	62.3458	-3.894	58.7638	51.1433
2553.19	70.7732	-3.6313	67.6492	48.3954
2554.24	81.8158	-0.4247	80.3938	50.1255
2555.29	98.0837	13.0596	89.9231	54.2511
2556.35	116.034	29.2915	89.351	52.0792
2557.4	133.211	46.711	81.1201	58.1146
2558.45	145.254	59.1581	66.137	69.4756
2559.5	151.701	65.796	51.8212	68.8185
2560.55	153.618	67.8143	92.142	79.5319
2561.6	150.081	67.0334	96.0878	85.7292
2562.65	142.422	63.4395	87.3061	71.6845
2563.7	133.382	59.2534	85.7317	64.3109
2564.75	120.056	54.5391	83.0565	61.8405
2565.79	108.921	52.3882	87.2711	62.9929
2566.84	104.301	51.398	69.4172	57.674
2567.89	105.707	51.5168	55.5996	66.9342
2568.94	111.75	48.9302	54.5359	80.5234
2569.98	121.809	47.2127	63.452	80.1958
2571.03	134.444	47.0905	73.0075	87.6128
2572.08	147.698	48.1098	80.1578	95.5311
2573.12	159.132	49.1804	80.0916	91.6933
2574.17	167.343	49.9652	71.1606	88.3482
2575.21	166.513	50.8825	65.0267	91.7163
2576.26	159.803	48.5428	68.524	91.2701
2577.3	151.406	45.6031	66.9742	98.4049
2578.35	138.808	40.1489	69.2254	93.9124
2579.39	126.55	29.7592	88.0817	90.2349
2580.43	113.455	19.6945	105.147	82.5065
2581.48	105.566	11.3487	107.837	78.3093
2582.52	103.19	4.8851	120.925	84.7217
2583.56	106.478	0.3667	117.367	83.3838
2584.6	114.347	-2.1655	109.985	74.4534
2585.64	124.373	-0.0322	94.8379	78.4588
2586.68	136.905	2.421	76.0546	68.9237
2587.72	148.361	6.1266	59.5694	79.9986
2588.76	155.611	10.2902	41.8995	76.8787
2589.8	159.943	10.8021	48.7232	86.4488
2590.84	158.865	13.3042	56.0657	86.9413
2591.88	154.706	18.7339	55.6916	78.8891
2592.92	145.336	22.9377	62.7287	84.2634
2593.96	133.812	24.3133	64.3961	89.3757
2595	121.656	25.0427	67.6585	79.6099
2596.04	111.523	24.5479	61.5367	72.3754
2597.07	103.386	20.8442	61.0211	54.6224
2598.11	93.9525	15.845	56.4917	62.026
2599.15	86.6192	10.9084	60.0809	51.1426
2600.18	82.4938	5.5061	70.4972	55.2161
2601.22	82.0109	6.7096	73.0715	47.2503
2602.25	81.1373	12.9443	81.4398	46.2445
2603.29	82.0037	19.8966	84.1522	41.8713
2604.32	85.2561	27.2292	79.6302	52.0928
2605.36	90.806	37.4124	68.9623	56.1808
2606.39	99.3505	43.2495	61.1693	54.4912
2607.42	107.452	46.1	53.1553	58.0068
2608.46	113.82	46.1602	34.2303	52.8876
2609.49	119.567	41.8232	38.3893	42.1631
2610.52	122.072	34.5111	26.695	26.9723
2611.55	122.241	27.3298	17.1497	14.3587
2612.59	116.426	18.2057	22.2682	15.0209
2613.62	109.576	9.7707	18.5026	-4.7275
2614.65	100.139	1.9406	32.2209	6.2994
2615.68	90.0294	-3.8823	40.2574	9.155
2616.71	82.29	-8.8492	45.8078	4.1798
2617.74	73.3784	-10.4298	48.0933	5.7279
2618.77	68.3193	-7.4338	44.538	-1.1913
2619.8	67.5926	-1.4317	45.1042	-0.7223
2620.83	68.3284	9.1594	30.1929	-8.604
2621.85	75.1233	23.3178	20.4633	-1.1296
2622.88	84.1642	39.8878	5.6147	5.9682
2623.91	94.2624	58.4942	7.1993	3.6028
2624.94	101.148	70.8585	13.4536	10.8835
2625.96	103.912	75.3103	19.0922	14.4408
2626.99	101.548	75.1765	11.6174	12.2553
2628.02	90.6996	66.0836	10.2751	10.6382
2629.04	76.9872	53.7112	3.5328	12.4371
2630.07	63.0296	38.9069	2.5267	3.2616
2631.09	48.883	26.045	3.4486	10.1131
2632.12	43.5773	17.6357	-7.3937	0.5752
2633.14	42.7408	15.5378	-1.6293	2.2733
2634.17	42.7539	16.0464	13.7059	10.8259
2635.19	45.2124	13.0522	12.1542	13.1983
2636.21	50.1235	8.6282	33.9576	25.5585
2637.24	56.7282	6.3775	28.4509	31.5294
2638.26	62.9789	0.2609	28.6243	39.997
2639.28	67.1109	-3.1473	39.1973	50.7774
2640.3	71.7842	-3.6296	34.3395	55.0644
2641.32	74.5245	2.2486	24.4651	84.4342
2642.34	80.2586	13.7801	5.0583	76.1223
2643.37	81.3635	26.8968	14.389	83.1478
2644.39	76.5182	37.1055	13.2162	82.7325
2645.41	71.6077	43.7666	15.3857	73.9115
2646.43	68.2122	47.8925	23.8453	66.937
2647.44	66.113	50.0144	14.5874	54.9701
2648.46	63.8516	47.8993	11.6651	47.722
2649.48	59.4318	45.1057	20.1663	40.0112
2650.5	56.2096	42.5635	21.0109	39.4116
2651.52	52.3941	43.2344	27.9701	46.0119
2652.54	49.8517	44.8969	35.2878	43.3485
2653.55	45.9477	43.5655	50.2408	42.1049
2654.57	43.6619	39.4296	59.0569	50.0201
2655.59	44.3431	36.2319	57.4999	65.1715
2656.6	48.0178	32.1948	42.8701	68.3053
2657.62	48.542	28.5614	29.1433	73.0044
2658.63	47.7997	26.5923	7.0439	77.7169
2659.65	44.676	26.8874	-2.4334	81.4172
2660.66	39.2764	30.6484	5.9624	85.2993
2661.68	31.0792	37.4951	0.5086	87.6898
2662.69	24.6364	46.0627	-3.5481	100.999
2663.7	20.654	51.8949	-4.3548	92.5961
2664.72	20.5096	52.4015	1.464	97.5484
2665.73	21.2571	52.4498	15.4432	97.269
2666.74	23.8948	46.9708	21.4764	82.3597
2667.75	20.7065	37.4664	28.2727	84.1074
2668.76	17.7065	28.1593	25.367	74.7409
2669.78	12.5926	19.701	24.3077	64.5682
2670.79	5.848	12.5447	32.6036	64.072
2671.8	0.1501	5.931	24.3279	68.3624
2672.81	0.8313	3.9463	9.908	73.5514
2673.82	5.3082	3.9256	19.729	77.7373
2674.83	12.235	4.275	22.5658	81.8737
2675.83	20.3934	10.6222	27.8946	80.7465
2676.84	30.004	12.8008	32.7092	83.7196
2677.85	34.1641	14.3037	35.8961	87.8447
2678.86	35.8493	15.9244	28.7102	90.7841
2679.87	34.5454	16.1251	22.8282	86.5706
2680.87	29.791	11.9604	25.6239	91.3654
2681.88	24.0848	5.2595	13.7949	94.663
2682.89	19.3766	0.0221	8.8782	87.86
2683.89	15.4247	-4.0866	26.525	91.2784
2684.9	11.427	-5.304	25.3256	77.8881
2685.91	10.1148	-0.9278	26.7307	72.2909
2686.91	11.7329	0.7132	34.5057	80.2516
2687.92	12.6533	7.6645	48.5395	78.978
2688.92	17.2161	15.4699	60.9167	97.0112
2689.92	24.9378	23.224	66.2908	96.2047
2690.93	32.7118	26.9337	63.5157	98.2906
2691.93	40.952	29.339	43.9815	101.945
2692.93	48.009	29.2304	40.8403	101.405
2693.94	52.8665	25.6825	45.2282	102.862
2694.94	54.8379	20.877	33.1879	104.269
2695.94	54.275	14.6157	12.0605	107.822
2696.94	52.8042	5.8994	3.2873	122.344
2697.94	47.4529	1.3869	12.207	120.618
2698.94	45.3998	-1.8394	23.2605	131.018
2699.94	44.6378	-3.8005	29.4456	129.418
2700.94	46.5867	-4.6061	36.4502	126.138
2701.94	50.7312	-2.8421	40.6124	118.195
2702.94	57.8439	-2.1449	53.3777	113.769
2703.94	65.2366	-3.9721	55.4014	113.707
2704.94	76.7926	-3.0423	49.0565	116.152
2705.94	90.0923	-1.4265	44.6091	118.603
2706.94	103.024	1.1669	56.9031	123.356
2707.93	110.586	5.4266	56.799	121.763
2708.93	114.243	11.4496	64.9845	122.933
2709.93	112.429	18.6867	60.9913	122.68
2710.92	108.882	26.5688	52.3511	121.645
2711.92	104.26	34.1699	44.4418	109.769
2712.92	100.809	37.8313	39.4524	100.998
2713.91	96.0124	38.2088	29.5741	114.952
2714.91	98.5239	40.6548	32.7514	121.118
2715.9	104.548	41.612	45.3666	124.773
2716.9	112.984	42.1213	54.2475	121.122
2717.89	122.881	41.8386	64.1169	124.751
2718.88	127.805	41.9424	68.8211	119.734
2719.88	130.184	42.267	71.2579	111.478
2720.87	130.317	39.5619	64.2106	109.205
2721.86	127.766	36.8531	68.085	101.687
2722.85	122.272	32.2976	69.1331	102.221
2723.85	112.759	27.8547	53.812	113.543
2724.84	105.917	24.1474	39.9121	109.362
2725.83	100.722	22.4093	41.9464	109.038
2726.82	101.691	21.3217	39.3184	98.1908
2727.81	107.459	19.4528	51.5178	98.8323
2728.8	112.332	17.6598	51.4515	87.3919
2729.79	120.995	15.8849	51.9101	72.2125
2730.78	129.852	11.2903	52.91	72.4203
2731.77	136.907	8.3866	64.1111	72.589
2732.76	142.18	5.4593	66.1733	75.1735
2733.74	142.358	4.4041	52.7145	80.3022
2734.73	138.493	2.5499	39.4645	81.2157
2735.72	132.225	5.0792	52.7009	92.385
2736.71	125.404	5.1686	50.1139	82.8267
2737.69	120.255	5.8526	49.2236	86.7045
2738.68	119.602	8.3572	41.3237	80.8646
2739.67	126.719	11.8523	26.2212	77.4449
2740.65	138.21	14.9169	16.408	77.919
2741.64	151.69	19.5456	12.4321	68.3571
2742.62	165.756	24.1893	21.8228	70.0088
2743.61	175.157	29.7365	24.6597	78.3105
2744.59	175.81	32.2277	27.6725	75.4885
2745.58	169.351	35.4321	42.0502	84.7505
2746.56	155.455	30.6645	39.905	82.8591
2747.54	140.32	24.5659	30.6077	84.0688
2748.53	126.082	15.753	30.2098	82.2748
2749.51	114.987	5.0446	23.7044	78.7666
2750.49	108.056	-4.8255	13.7166	69.1645
2751.47	106.021	-12.6623	23.3164	57.6274
2752.45	109.452	-15.7719	42.7814	61.6776
2753.44	118.287	-12.5967	54.5664	64.6021
2754.42	125.917	-5.9501	66.0819	69.1543
2755.4	132.714	2.6142	70.8456	64.8729
2756.38	137.677	8.1538	75.2189	68.3642
2757.36	141.717	14.7058	64.9037	60.118
2758.34	143.256	18.3159	65.6508	60.6499
2759.32	142.469	20.091	51.4511	59.8785
2760.29	141.606	20.9937	33.9132	50.895
2761.27	141.655	18.9721	17.247	41.0681
2762.25	143.993	17.7538	6.0705	33.8129
2763.23	147.065	16.7368	3.1439	14.328
2764.21	147.703	13.9849	-0.26	15.4714
2765.18	147.625	8.6515	-1.6543	0.8354
2766.16	148.307	5.6811	19.6856	15.3086
2767.14	150.194	4.8711	32.31	6.8235
2768.11	151.529	6.608	42.2373	14.576
2769.09	150.963	11.2988	48.6193	24.7191
2770.06	151.645	16.3496	50.4394	24.9602
2771.04	154.417	21.7106	43.5533	28.2263
2772.01	156.564	28.6038	34.1357	39.1433
2772.99	155.402	31.9556	32.795	43.4421
2773.96	155.077	31.4689	34.5312	59.1172
2774.93	155.913	30.2839	36.9434	56.8738
2775.91	158.151	33.4852	45.5235	58.5571
2776.88	162.217	36.8025	39.3366	39.0496
2777.85	164.23	42.3283	40.7092	21.6766
2778.82	164.549	49.1938	47.8324	16.9895
2779.8	164.539	54.6711	52.916	11.689
2780.77	163.755	64.3501	41.1207	-5.8576
2781.74	159.24	74.3826	41.7427	3.2835
2782.71	154.738	79.0022	38.6049	7.0912
2783.68	152.442	81.7919	42.0054	1.2253
2784.65	152.395	86.0993	29.1915	-4.4985
2785.62	152.53	90.3999	20.2751	-5.9332
2786.59	153.458	90.286	5.2584	-3.9576
2787.56	152.302	88.3271	16.0366	-4.292
2788.53	150.082	85.4846	19.9383	0.2103
2789.49	145.52	82.0555	22.917	2.2185
2790.46	140.488	83.5895	18.6509	-8.5868
2791.43	136.196	85.7982	29.2892	-0.8001
[truncated: 48 more rows]

## Sheet: Supplementary Fig. 12s a
-32.97	165	113	193	111	207	173	143
-30.98	171	97	115	110	156	143	152
-28.99	143	93	154	136	150	172	168
-27.01	89	99	147	173	166	153	193
-25.02	192	74	157	127	183	117	168
-23.03	156.401	48.1125	25.8744	19.4436	24.0437	-6.5228	56.6079
-21.05	118.804	43.1212	5.5121	-13.8135	0.9722	-29.2317	26.5455
-19.06	18.9534	24.853	-90.6226	-116.508	-70.453	-122.086	-79.1678
-17.08	21.2657	32.919	-107.29	-125.463	-38.0339	-96.2205	-93.5257
-15.1	376.748	173.864	272.626	301.818	404.155	388.603	324.931
-13.12	814.45	509.231	1251.68	1351.47	1432.27	1523.97	1363.92
-11.14	1423.69	1050.41	2835.14	3030.44	3030.08	3309.43	3026.79
-9.15	3425.46	1732.79	4840.49	5140.5	5002.24	5523.47	5113.56
-7.18	5860.25	2436.89	6914.54	7303.76	6982.89	7762.7	7251.79
-5.2	7556.1	3026.52	8656.72	9091.67	8579.65	9592.94	9029.14
-3.22	8241.99	3396.82	9753.74	10198	9530.57	10696.4	10129
-1.24	7900.48	3445.09	9867.01	10248.7	9514.72	10710.4	10180.8
0.74	6669.25	3051.88	8643.2	8914.48	8237.52	9268.2	8845.9
2.71	4925.12	2351.89	6540.9	6696.6	6172.07	6935.99	6643
4.69	2985.74	1580.79	4260.21	4322.71	3980.91	4458.9	4292.61
6.66	910.597	891.644	2241.75	2237.81	2072.01	2294.72	2229.82
8.64	-503.189	374.262	737.786	699.627	674.611	708.628	707.936
10.61	-308.825	60.3092	-154.69	-196.719	-136.345	-210.456	-179.05
12.58	123.52	-61.9273	-480.551	-508.597	-419.78	-525.335	-483.356
14.55	225.643	-37.959	-377.621	-383.784	-312.12	-390.16	-351.81
16.52	237.788	69.4326	-44.1401	-27.703	5.3513	-20.0003	5.4949
18.49	239.786	171.95	242.14	260.587	260.657	277.674	291.234
20.46	240.173	196.761	280.016	293.741	280.37	296.392	316.956
22.43	261.282	192.662	238.586	252.255	234.027	246.18	271.907
24.4	266.462	198.099	228.988	244.073	218.895	230.06	259.509
26.37	270.121	208.075	234.554	246.837	217.733	226.651	257.601
28.33	279.641	217.84	240.804	248.008	219.642	226.275	254.401
30.3	287.797	223.604	246.791	247.727	225.172	227.115	252.066
32.26	295.28	227.134	251.585	245.984	235.21	229.799	250.655
34.23	294.166	228.886	256.747	245.286	246.76	233.29	251.563
36.19	291.203	231.853	260.841	244.309	258.38	237.746	254.399
38.15	304.662	231.061	260.623	239.537	263.164	235.796	255.128
40.11	316.587	223.497	250.599	228.985	257.743	225.405	248.859
42.08	320.925	200.069	222.614	205.32	233.114	201.379	228.703
44.04	308.671	153.566	176.623	162.802	184.534	161.23	189.601
46	286.443	88.3741	123.314	112.637	127.489	114.686	148.988
47.95	299.58	52.5384	106.054	97.2244	107.555	100.017	139.248
49.91	394.366	143.951	213.313	204.243	211.765	204.871	242.769
51.87	747.27	514.739	582.18	561.919	562.666	549.672	573.052
53.83	1585.4	1355.3	1370.47	1325.19	1309.64	1280.01	1272.02
55.78	3234.4	2844.78	2734.91	2635.83	2598.01	2536.67	2461.11
57.74	5904.84	5115.52	4778.62	4596.39	4526.32	4408.64	4238.89
59.69	9701.23	8229.95	7537.92	7238.68	7123.55	6930.35	6635.24
61.65	14482.1	12132.9	10951.1	10493.5	10329.2	10036.8	9591.17
63.6	-5777.08	-4752.93	-3954.85	-3719.91	-3651.68	-3547.14	-3473.73
65.55	-520.119	-355.85	-148.175	-125.799	-116.871	-120.547	-186.959
67.5	4815.77	4181.55	3733.39	3526.16	3479.3	3361.74	3171.2
69.45	9885.56	8620.71	7491.6	7050.72	6955.62	6736.01	6445.64
71.4	14536.8	12774.6	10980.1	10305.8	10174.8	9865.87	9500.77
73.35	18651.6	16513.6	14082.6	13190.4	13037.4	12660.5	12244.1
75.3	22303	19732.4	16738.8	15632.8	15481.6	15054.5	14595.9
77.25	25350.4	22371.6	18895.3	17600.2	17473	16999.1	16525.9
79.2	27766.9	24397	20533.8	19065.3	18987.8	18472.7	17998.2
81.14	29406	25783.2	21640.6	20020.1	20016.3	19444.1	18979.6
83.09	30325.4	26530	22222.5	20477.6	20545.2	19908.5	19473.1
85.03	30524.8	26657.7	22301.1	20476.1	20595.8	19895.5	19507.8
86.98	30157.8	26241.8	21936	20092.9	20231.9	19486.9	19145.6
88.92	29192	25372	21208.9	19411	19540.7	18771.5	18472.5
90.87	27896.3	24174	20208.8	18515.1	18614.2	17835.2	17568.1
92.81	26460.8	22780.6	19031.5	17484.8	17531.5	16763.5	16524.2
94.75	25022.6	21296.8	17773.2	16385.4	16377.8	15627.1	15414.8
96.69	23556.5	19829	16506.5	15276.4	15232.5	14494.9	14311.2
98.63	22136.7	18437.5	15291.9	14190.2	14144.5	13413.2	13247.5
100.57	20826.9	17153.7	14165	13165	13131.8	12399.7	12236.7
102.51	19699	15989	13140.9	12215.1	12190.4	11467.6	11300
104.44	18748.5	14947.1	12227.8	11354.7	11321	10633.1	10453.8
106.38	17922.3	14011.5	11418.2	10592.5	10532.6	9907.6	9701.1
108.32	17112.5	13163.2	10696.7	9920.67	9820.54	9276.42	9027.75
110.25	16438.1	12399.6	10046.8	9336.7	9179.3	8709.66	8422.3
112.19	15946.5	11720.7	9475.22	8831.72	8608.23	8194.77	7884.06
114.12	15549.4	11129.4	8978.45	8393	8118.48	7727.18	7412.46
116.06	15248.5	10654.4	8558.94	8020.61	7723.8	7320.72	7014.36
117.99	15029.2	10297.4	8219.68	7715.85	7423.2	6972.14	6687.07
119.92	14939.5	10056.3	7967.74	7491.06	7199.81	6696.07	6432.72
121.85	14960.5	9929.3	7797.36	7340.48	7045.27	6498.26	6267.82
123.78	15092.2	9904.64	7708.88	7264.79	6953.19	6388.6	6190.35
125.71	15191.2	9952.83	7691.3	7246.17	6912.54	6359.07	6178.85
127.64	15349.5	10038	7715.06	7264.01	6895.82	6380.39	6200.65
129.57	15502.5	10123.1	7759.52	7305.77	6892.65	6416.19	6228.96
131.5	15670.4	10170.8	7805.69	7330.47	6891.66	6451.94	6244.23
133.42	15724.8	10167.5	7823.5	7316.07	6879.6	6466.28	6228.51
135.35	15695.3	10111.7	7795.24	7259.9	6845.21	6445.55	6182.91
137.28	15606.4	10006.8	7716.26	7164.25	6777.64	6376.92	6097.63
139.2	15493.1	9862.24	7603.22	7053.11	6680.96	6286.68	5997.69
141.12	15443.5	9716.66	7483.19	6960.18	6592.47	6196.79	5915.85
143.05	15466.3	9631.04	7412.26	6937.18	6550.45	6153.6	5882.41
144.97	15570.2	9664.56	7456.04	7024.54	6607.42	6206.19	5938.9
146.89	16130.7	9889.28	7662.61	7275.68	6815.07	6405.74	6134.32
148.81	17224.6	10384.4	8095.56	7739.65	7237.8	6807.24	6518.34
150.73	18696	11209.3	8793.24	8432.84	7914.01	7464.02	7145.26
152.65	20279.1	12402.9	9766.14	9374.91	8859.59	8390.07	8029.89
154.57	21854.4	13951.5	11002.6	10553.1	10040.5	9565.24	9167.98
156.49	23243.4	15812.7	12450.9	11917.5	11397.9	10941.7	10505.9
158.41	24334	17880.7	14037.2	13410.4	12866.1	12448.6	11985.5
160.32	25091.7	20043.8	15680.5	14952.8	14374.1	14002.2	13527.8
162.24	25475.2	22177	17302.6	16466.4	15833.4	15520.2	15052.8
164.16	25614.9	24137.5	18824.7	17865.2	17190.8	16943.6	16501.5
166.07	25801.7	25851.1	20168	19084.1	18389.6	18239.1	17841.9
167.98	26138.1	27246.3	21286.9	20085.7	19392.3	19385.5	19056
169.9	26499.5	28256.6	22133.6	20819.4	20159.9	20362.2	20135.4
171.81	26950.5	28817.9	22656.1	21245.7	20650.3	21126	21031
173.72	27698.6	28879.7	22812.4	21327.1	20790.9	21617	21671.1
175.63	28305.9	28420	22549.5	21024.3	20536	21753.6	21962
177.54	28451.7	27392	21832.1	20307.5	19854.1	21450	21798.8
179.45	27794.4	25799.2	20651.2	19164.2	18735.1	20638.9	21097.2
181.36	26267.2	23670.7	19030.1	17615.7	17202.8	19293.5	19823.8
183.27	23874.2	21097.7	17036.1	15717.7	15336.4	17467.9	18022.1
185.18	20767.8	18247.3	14778.5	13571.8	13240.2	15276	15804.6
187.08	17200.3	15277.9	12395.5	11327.3	11052.1	12872.1	13344.3
188.99	13522.2	12347.6	10027.6	9104.38	8907.73	10427.3	10830.3
190.9	10192.8	9592.19	7791.31	7022.06	6917.93	8101.63	8440.24
192.8	7535.46	7133.97	5786.88	5179.14	5150.3	6020.12	6304.15
194.7	5334.56	5050.83	4076.3	3630.59	3654.55	4252.48	4504.26
196.61	3562.53	3333.39	2672.78	2377.12	2434.96	2825.69	3047.62
198.51	2042.31	1968.62	1560.38	1399.81	1473.17	1707.67	1907.53
200.41	881.695	906.173	703.43	654.362	730.434	858.889	1043.13
202.31	27.5091	116.419	69.2559	97.3344	166.172	236.681	405.05
204.21	-566.742	-441.026	-377.808	-307.577	-248.768	-201.302	-54.8918
206.11	-987.681	-807.284	-673.133	-580.483	-532.627	-493.187	-374.387
208.01	-1242.6	-1028.86	-842.967	-748.575	-704.619	-666.25	-588.621
209.91	-1333.8	-1125.83	-912.563	-828.442	-783.316	-745.641	-708.186
211.81	-1346.8	-1118.53	-898.769	-832.2	-792.474	-758.671	-751.447
213.7	-1263.61	-1029.56	-817.489	-766.909	-743.5	-719.152	-734.993
215.6	-1079.63	-893.051	-696.252	-663.167	-653.823	-642.682	-681.66
217.5	-887.586	-713.695	-544.524	-532.274	-537.202	-546.168	-601.904
219.39	-592.645	-505.264	-371.765	-379.12	-404.581	-428.876	-501.292
221.28	-236.391	-258.503	-175.112	-209.618	-257.455	-294.142	-376.219
223.18	112.034	24.1597	47.6489	-21.2774	-90.3477	-136.287	-223.051
225.07	501.196	351.793	300.927	195.217	106.07	49.9472	-45.5576
226.96	960.181	718.401	581.12	441.935	328.48	262.39	149.304
228.85	1482.66	1136.5	912.618	738.617	596.271	522.879	391.039
230.74	2010.59	1592.42	1277.09	1072.11	887.493	807.235	667.321
232.63	2607.63	2078.81	1657.09	1433.15	1196.5	1104.24	955.674
234.52	3249.59	2583.85	2036.95	1791.84	1499.09	1399.14	1240.07
236.41	3905.55	3102.51	2408.06	2141.34	1786.01	1688.2	1508.18
238.3	4594.41	3625.69	2769.45	2484.29	2061.03	1965.98	1753.51
240.19	5244.51	4155.59	3128.6	2809.04	2330.7	2229.52	1987.82
242.07	5863.53	4688.26	3484.7	3119.61	2597.52	2487.83	2215.37
243.96	6505.96	5232.49	3867.99	3452.15	2896.96	2766.57	2465.24
245.84	7168.64	5778.02	4267.73	3800.42	3217.08	3056.89	2734.6
247.73	7863.3	6324.9	4716.46	4190.26	3580.18	3389.68	3051.36
249.61	8533.96	6870.05	5161.97	4577.49	3940.8	3708.46	3364.62
251.49	9175.54	7408.38	5591.44	4948.45	4287.55	4004.17	3652.04
253.37	9873.81	7931.83	5989.99	5284.12	4592.66	4267.21	3902.28
255.26	10521.1	8442.02	6349.14	5582.49	4859.7	4502.36	4106.36
257.14	11165.6	8938.78	6678.79	5850.2	5095.99	4705.85	4275.55
259.02	11740.8	9429.96	6986.55	6094.23	5313.7	4890.99	4431.56
260.9	12310.1	9916.51	7280.36	6332.42	5528.95	5085.17	4591.45
262.77	12815.3	10400.6	7606.68	6615.45	5787.33	5323.28	4801.87
264.65	13302.7	10870.3	7922.85	6906.88	6044.78	5571.69	5030.81
266.53	13766.9	11315	8231.05	7202.83	6306.82	5837.61	5272.74
268.41	14134.7	11719.3	8492.98	7469.45	6544.45	6077.28	5490.3
270.28	14429.2	12060.7	8710.48	7690.89	6743.87	6286.01	5680.52
272.16	14740.7	12321	8865.46	7853.31	6888.54	6446.83	5828.84
274.03	14896.4	12497.4	8961.13	7949.62	6987.14	6560.17	5931.21
275.9	15022.6	12579.4	9002.12	7988.09	7038.73	6609.11	5997.53
277.78	15025.7	12572.7	8988.8	7971.21	7046.72	6609.03	6029.2
279.65	14965.7	12478.4	8923.95	7901.97	7017.19	6573.14	6025.74
281.52	14768.4	12298.8	8816.8	7795.18	6949.92	6503.38	5994.13
283.39	14467.5	12039.2	8631.3	7626	6816.26	6380.89	5903.23
285.26	14047.6	11694.1	8382.44	7399.62	6629.72	6226.44	5761.2
287.13	13509.9	11264	8077.14	7125.53	6391.47	6032.77	5574.84
289	12860.6	10769.3	7730.21	6809.81	6109.61	5808.34	5361.41
290.87	12172.4	10226	7346.46	6472.59	5802.85	5564.33	5123.36
292.74	11423	9659.41	6958.12	6129.21	5500.6	5319.49	4885.84
294.6	10697.4	9091.81	6579.28	5803.12	5210.47	5076.77	4663.95
296.47	9995.15	8554.02	6219.63	5496.84	4945.47	4857.22	4463.98
298.33	9369.19	8053.73	5880.75	5213.9	4706.4	4660.43	4293.78
300.2	8815.19	7602.46	5565.22	4957.53	4478.14	4479.91	4147.73
302.06	8321.1	7193.83	5265.89	4720.96	4261.13	4314.59	4013.67
303.93	7850.07	6814.48	4991.56	4499.85	4048.3	4162.77	3890.85
305.79	7415.45	6459.08	4737.33	4294.7	3837.47	4008.62	3774.85
307.65	6994.64	6132.68	4502.33	4096.61	3636.26	3850.01	3663.75
309.51	6593.32	5821.72	4281.52	3906.19	3445.72	3692.15	3544.23
311.37	6200.48	5523.96	4082.37	3716.67	3268.04	3537.82	3422.86
313.23	5810.12	5240.87	3893.79	3529.23	3095.93	3386.05	3295.63
315.09	5440.44	4967.9	3707.26	3340.19	2932.07	3244.58	3168.37
316.95	5040.37	4686.8	3512.41	3149.55	2762.7	3108.67	3042.12
318.81	4689.75	4396.2	3306.26	2956.79	2580.64	2970.32	2902.13
320.66	4298.47	4084.24	3082.65	2760.33	2386.09	2822.05	2748.29
322.52	3891.9	3754.41	2844.25	2559.34	2176.83	2659.5	2582.73
324.38	3494.26	3412.2	2594.49	2356.98	1963.85	2481.04	2414.28
326.23	3120.41	3062.24	2338.93	2144.49	1753.42	2287.31	2241.13
328.08	2733.85	2708.63	2078.52	1924.81	1548.29	2083.92	2063.77
329.94	2400.7	2364.93	1820.47	1695.65	1349.27	1876.5	1885.59
331.79	2063.57	2041.89	1568.63	1466.84	1158.78	1675.32	1712.37
333.64	1757.69	1736.6	1330.63	1244.32	978.563	1490.98	1549.74
335.49	1457.4	1449.51	1103.74	1038.91	808.39	1322.43	1395.43
337.34	1216.7	1184.58	897.846	854.568	657.016	1168.47	1242.1
339.2	965.328	951.235	719.632	698.817	518.761	1028.75	1101.38
341.04	782.038	756.037	571.823	571.966	400.735	908.212	977.683
342.89	632.322	595.907	456.791	473.69	306.497	807.574	878.492
344.74	527.952	462.898	366.63	391.789	234.305	721.301	796.414
346.59	432.75	359.952	296.174	324.966	185.78	654.994	737.672
348.44	377.013	282.677	244.786	269.858	152.197	609.189	695.508
350.28	298.276	223.415	208.892	221.653	129.929	578.798	669.616
352.13	230.143	170.511	180.913	174.232	111.106	555.57	649.715
353.97	163.814	121.39	147.948	133.79	94.1152	530.289	630.457
355.81	105.801	76.2259	115.882	96.3874	77.391	499.747	603.239
357.66	64.3998	42.4536	88.4826	64.8674	56.1787	466.394	575.998
359.5	47.4082	19.2519	61.4777	43.0924	38.0885	431.64	549.032
361.34	29.3043	2.8446	39.154	28.9948	25.3871	396.391	525.572
363.18	10.248	-4.3971	19.7492	20.3871	21.1792	364.905	505.181
365.02	14.432	4.5264	8.3253	21.7618	26.923	349.376	496.261
366.86	11.9794	19.0393	5.9992	31.951	40.438	345.949	490.011
368.7	12.2975	32.9776	10.029	41.7393	62.5573	346.095	487.769
370.54	24.9502	45.4501	19.2988	49.3799	87.1963	347.834	483.532
372.38	60.1193	56.459	33.2751	57.2548	108.844	348.594	477.97
374.22	97.1131	71.1374	52.879	60.6015	126.504	344.563	466.222
376.05	124.351	86.4454	79.2173	60.5027	141.707	341.187	456.007
377.89	147.539	100.486	101.79	64.8263	150.438	335.128	442.288
379.72	153.028	115.879	120.785	71.2392	154.873	327.265	428.594
381.56	157.559	135.413	131.911	78.0573	153.976	318.427	411.485
383.39	173.387	159.628	133.642	88.1296	149.07	304.967	393.547
385.22	169.197	172.724	122.724	98.5544	143.188	281.69	366.708
387.06	180.971	173.455	102.294	106.663	135.192	247.134	332.164
388.89	182.258	166.092	78.9066	107.828	125.734	205.184	289.25
390.72	182.784	151.884	56.2677	99.9816	111.984	159.351	244.159
392.55	169.419	136.145	36.5288	82.0342	98.3725	110.125	200.799
394.38	141.972	116.402	26.9485	58.3052	82.4	71.4834	164.814
396.21	129.128	98.864	18.7574	33.2896	60.2587	42.4868	129.528
398.04	126.192	90.6778	12.4385	10.596	40.1105	25.9025	101.397
399.86	147.989	90.9998	9.3084	-11.4709	23.1348	17.6719	76.5688
401.69	172.051	101.349	8.3015	-24.4186	13.7198	13.4056	57.9728
403.52	190.264	113.82	9.9543	-31.5512	15.2835	12.2167	41.1037
405.34	236.68	137.461	15.9101	-27.1162	28.6672	13.6188	27.0717
407.17	280.807	168.468	28.6199	-15.7724	56.6716	18.4372	18.1322
408.99	316.404	205.247	45.8843	3.5779	92.0445	25.5243	16.9594
410.82	343.594	244.447	68.025	30.8313	136.515	35.9204	28.8888
412.64	381.14	284.069	98.9413	63.0182	179.473	56.156	48.1388
414.46	414.844	325.752	130.321	98.0706	221.539	79.0442	69.1071
416.28	464.389	364.929	162.031	141.339	264.337	102.599	94.537
418.1	480.025	399.445	195.33	186.829	307.038	127.335	120.624
419.92	509.552	431.93	231.486	235.193	351.191	153.367	148.065
421.74	540.898	462.121	271.419	278.746	396.217	176.885	175.953
423.56	611.504	500.998	312.435	321.065	442.662	199.605	204.536
425.38	666.882	538.635	352.452	358.925	488.311	224.217	229.409
427.2	719.48	577.962	388.283	392.85	527.125	245.822	248.864
429.01	773.475	612.382	416.805	417.867	560.421	268.628	264.167
430.83	801.209	640.491	436.78	429.249	578.625	285.961	267.444
432.65	798.206	660.624	443.237	430.783	585.007	292.38	257.499
434.46	808.242	669.974	437.571	431.194	580.411	286.431	239.676
436.27	769.443	671.524	422.397	423.59	567.003	275.07	216.751
438.09	755.975	665.977	406.538	410.284	545.477	252.809	188.845
439.9	703.927	653.458	388.619	391.883	516.757	222.44	160.84
441.71	676.526	642.042	371.266	372.047	487.822	194.505	136.017
443.52	619.046	627.692	355.38	355.821	465.262	172.861	114.746
445.33	589.597	614.188	346.03	343.361	449.413	155.616	96.0949
447.14	576.862	597.83	338.556	334.101	440.086	149.581	80.482
448.95	552.641	577.71	332.353	327.781	437.339	146.054	65.6007
450.76	546.663	557.635	326.465	327.165	434.731	142.524	49.6895
452.57	554.437	543.366	323.061	333.377	433.248	138.155	37.7613
454.38	550.792	537.743	324.519	337.618	430.788	131.037	24.9188
456.18	578.514	540.707	338.07	344.741	430.078	120.179	11.6669
457.99	605.84	553.745	360.364	356.139	438.254	116.472	6.7899
459.8	657.022	580.843	395.878	374.443	463.413	127.466	16.2451
461.6	698.773	619.073	445.257	404.434	511.921	151.676	46.2938
463.4	772.953	667.62	508.149	442.622	581.914	192.099	91.3331
465.21	846.747	721.999	572.335	493.542	666.095	247.905	150.436
467.01	926.822	772.119	629.711	546.907	755.367	306.54	210.792
468.81	1004.23	811.833	670.536	593.665	824.068	356.002	262.199
470.61	1025.47	840.685	687.934	626.867	868.484	388.963	295.819
472.41	1014.19	849.433	678.407	637.583	877.306	393.877	296.942
474.21	998.779	839.273	648.141	627.052	857.065	374.413	269.804
476.01	949.024	811.878	601.999	599.453	813.752	333.895	222.266
477.81	881.584	775.652	550.105	561.445	756.618	284.219	166.517
479.61	807.76	741.902	508.27	524.362	700.201	234.429	118.153
481.41	753.372	722.127	484.686	496.814	656.374	199.541	83.2045
483.21	698.023	717.86	479.145	488.974	627.299	177.741	67.6935
485	682.543	723.334	487.699	493.692	611.588	170.341	66.6578
486.8	691.313	732.801	504.127	509.756	599.693	173.317	76.6158
488.59	676.224	744.276	521.648	531.202	591.65	181.392	88.596
490.39	653.755	746.426	531.193	545.311	579.943	184.757	90.9388
492.18	640.658	741.464	529.92	548.033	569.307	179.104	82.5853
493.97	628.543	725.184	516.814	536.62	555.384	164.338	62.9751
495.76	612.072	705.917	493.773	512.134	540.894	149.953	38.6878
497.56	580.788	691.145	473.745	478.45	528.175	134.307	12.9964
499.35	560.136	683.035	456.601	441.505	518.412	119.561	-7.3274
501.14	530.479	677.524	445.059	407.124	510.703	100.622	-18.4366
502.93	511.5	669.347	437.305	379.04	501.521	86.118	-21.4939
504.71	511.656	657.821	430.341	361.916	486.408	78.1472	-21.3243
506.5	517.153	646.004	425.773	351.619	470.607	73.8069	-18.1865
508.29	502.515	634.291	418.535	347.123	460.075	75.313	-13.0311
510.08	508.968	624.307	410.005	351.453	461.614	82.3416	-7.6956
511.86	504.727	617.999	401.343	360.322	472.578	98.1801	-1.9182
513.65	504.892	622.207	393.72	375.609	493.478	123.785	9.6514
515.43	492.65	632.999	392.706	388.544	519.445	146.816	20.0883
517.22	483.799	649.686	396.352	400.334	549.824	164.995	34.3293
519	474.841	666.687	407.984	414.332	583.045	175.208	52.6048
520.78	485.049	680.894	425.063	429.97	606.855	181.115	67.2829
522.57	517.862	694.591	442.595	444.206	616.921	183.981	78.1971
524.35	570.003	709.633	464.878	457.628	623.705	183.104	89.6396
526.13	598.014	726.833	489.828	474.838	632.61	185.934	105.565
527.91	618.66	745.791	518.342	500.736	645.649	195.84	124.321
529.69	641.453	772.495	545.443	531.624	660.028	218.508	148.151
531.47	684.164	801.114	572.424	570.165	677.536	255.257	177.124
533.25	696.311	828.032	595.595	605.732	696.77	298.396	204.402
535.02	696.481	859.347	621.595	641.349	725.463	350.295	235.403
536.8	723.665	894.644	650.053	680.328	763.343	409.743	273.224
538.58	750.217	934.291	681.746	719.214	802.639	472.74	311.849
540.35	775.198	976.3	717.992	755.878	847.023	536.537	359.165
542.13	812.886	1019.98	764.582	793.297	902.738	593.867	414.817
543.9	819.131	1065.98	818.993	831.702	964.554	642.411	478.681
545.67	824.994	1112.85	872.146	870.296	1022.65	682.011	540.582
547.45	859.948	1155.07	919.021	901.486	1072.22	710.832	593.752
549.22	885.264	1178.45	957.09	925.813	1105.44	724.377	627.29
550.99	885.316	1184.73	977.548	933.482	1112.53	719.974	638.046
552.76	852.824	1173.1	981.249	923.856	1098.91	702.023	627.674
554.53	848.472	1144.1	960.542	899.375	1064.23	672.908	597.745
556.3	821.505	1098.1	921.711	860.927	1013.29	632.633	549.551
558.07	756.737	1035.78	872.694	810.872	953.945	588.866	496.995
559.84	697.556	964.657	820.852	755.65	895.437	538.761	446.744
561.61	614.749	895.774	765.714	699.795	836.474	489.849	404.41
563.38	549.341	835.375	707.721	645.326	778.569	443.963	367.308
565.14	510.036	784.884	655.829	595.774	731.111	405.087	338.688
566.91	467.493	742.779	613.585	554.634	688.041	372.224	313.686
568.67	418.742	710.595	577.381	519.36	644.85	346.66	294.715
570.44	356.482	686.56	541.575	490.957	608.304	325.928	276.406
572.2	331.751	669.19	506.017	473.437	577.57	311.193	256.122
573.96	304.132	654.969	476.324	461.767	552.733	301.245	232.264
575.73	248.039	637.331	454.52	451.692	531.356	296.529	207.59
577.49	220.387	618.186	440.108	444.98	517.555	291.858	182.539
579.25	181.296	602.014	430.141	442.831	504.159	289.257	161.59
581.01	168.319	585.464	425.897	441.995	492.78	280.902	145.337
582.77	169.011	568.874	430.248	442.352	485.518	274.94	136.361
584.53	147.871	549.483	442.819	440.259	474.637	265.498	134.039
586.29	152.215	531.164	455.369	435.493	462.582	255.285	142.757
588.05	153.113	519.21	461.625	431.101	453.538	242.049	158.416
589.8	157.029	508.343	462.4	429.159	441.928	232.643	179.054
591.56	153.335	499.876	455.897	419.302	432.661	227.202	198.72
593.32	143.067	489.191	443.575	404.448	427.241	224.67	211.29
595.07	132.815	479.559	427.477	391.26	429.937	230.647	213.15
596.83	119.133	474.042	412.124	385.342	433.777	238.314	210.72
598.58	123.196	467.565	397.87	381.102	440.656	244.005	201.316
600.34	134.879	465.106	390.577	383.329	446.655	257.438	187.306
602.09	140.938	466.868	391.631	388.688	449.979	272.658	174.318
603.84	168.016	475.807	393.18	392.886	451.5	287.526	165.88
605.59	200.04	489.976	393.947	398.259	447.224	296.379	164.386
607.34	186.252	502.418	394.639	398.984	433.262	302.432	168.936
609.09	170.885	511.975	387.857	385.857	419.648	300.908	179.869
610.84	144.526	510.177	379.185	364.164	404.395	289.136	189.83
612.59	109.073	497.757	366.089	337.213	388.244	274.415	199.325
614.34	83.8601	475.507	349.154	312.146	367.553	249.534	209.401
616.09	68.9802	441.239	326.476	287.003	349.685	224.514	215.047
617.84	65.6666	403.637	305.335	273.642	334.618	208.782	219.279
619.58	82.0548	366.75	291.376	266.156	327.556	201.903	222.321
621.33	97.3534	335.117	277.533	261.907	321.496	199.764	219.453
623.07	126.866	312.504	272.079	266.589	317.125	205.78	213.624
624.82	102.03	302.691	275.499	275.322	314.171	221.267	205.581
626.56	93.308	299.193	280.208	282.192	313.28	236.463	198.561
628.3	89.2622	300.771	293.278	289.543	310.486	250.153	187.083
630.05	85.0547	308.111	304.124	295.206	304.343	265.371	179.204
631.79	82.0128	313.731	311.635	300.703	295.234	276.347	174.448
633.53	59.3496	311.912	312.62	301.005	288.837	282.911	174.383
635.27	55.0079	301.687	307.729	300.425	284.803	284.408	178.156
637.01	42.6763	285.167	303.006	290.192	282.692	278.541	182.328
638.75	39.337	265.708	288.369	272.238	274.592	263.419	180.458
640.49	35.1287	243.802	271.49	253.606	263.532	245.781	176.09
642.23	35.7538	219.848	246.238	231.615	244.535	223.236	164.841
643.97	18.4793	187.427	213.256	208.43	218.333	193.627	145.933
645.7	15.7419	157.794	179.677	189.437	189.341	164.844	118.229
647.44	17.3926	134.315	148.35	171.088	159.499	142.825	95.1227
649.17	11.1562	114.207	119.567	153.361	130.036	124.49	75.243
650.91	14.3094	93.2186	91.9412	131.197	104.472	102.608	58.3949
652.64	3.5093	72.4557	70.2139	110.789	83.6831	82.3949	42.1
654.38	-21.8368	57.129	59.301	86.6677	66.588	62.7006	26.9396
656.11	-27.8882	48.2242	52.7021	64.7564	52.2388	45.5595	15.6389
657.84	-29.4022	42.0792	51.8215	45.8273	39.7378	33.3424	8.8552
659.57	-12.8678	31.9538	49.3591	28.6567	27.6837	23.6991	0.3562
661.31	-27.951	20.065	50.1461	19.103	20.2953	17.5891	-6.2463
663.04	-16.2013	13.2685	53.659	17.2045	22.3844	18.9865	-8.1374
664.77	2.0487	13.5683	63.4567	16.3852	28.9554	28.8592	2.2616
666.49	29.5763	18.8962	70.4368	18.0431	34.9978	39.0139	15.3461
668.22	65.0209	23.9877	73.9725	20.0968	42.831	45.5379	27.1192
669.95	46.8355	32.3657	77.2282	26.078	52.7713	52.3969	36.4629
671.68	81.8599	43.0113	77.5064	29.5133	60.7429	59.9973	43.9353
673.41	80.6101	52.1089	74.2929	37.3646	63.7067	68.4701	52.1258
675.13	90.9703	52.6994	69.1575	39.6836	63.2176	74.9429	53.8707
676.86	92.5635	44.7334	63.8811	41.796	62.2554	79.9192	48.5793
678.58	89.0549	33.9774	63.9727	41.8095	60.7958	82.679	37.9669
680.31	75.9953	19.8221	68.6339	40.7499	60.6419	83.9295	28.5694
682.03	57.087	9.9562	79.048	34.2622	57.3403	83.6895	24.137
683.75	55.9323	1.8967	91.6565	29.4036	52.8826	76.0088	18.832
685.47	50.322	1.4874	105.089	26.1006	47.6693	67.1299	14.1799
687.2	26.124	6.5421	116.007	20.5448	42.2621	57.9859	13.9204
688.92	54.1829	18.3776	121.05	16.0626	34.1184	56.9872	21.2523
690.64	44.7583	31.0752	119.1	19.0127	22.8875	56.2217	35.8298
692.36	59.2703	39.3746	110.815	18.6734	14.4361	53.5553	50.3486
694.08	60.3025	47.2404	98.8032	24.2597	9.281	50.3028	63.3685
695.8	63.7367	47.4337	86.4634	25.253	1.9606	43.3266	67.3883
697.51	50.9817	40.106	74.5696	25.6708	-5.1467	33.6585	70.3125
699.23	39.7584	29.762	60.6887	22.1954	-12.2846	22.1739	68.3139
700.95	39.958	12.9042	43.5895	16.2468	-15.3034	6.0746	55.1468
702.66	19.8679	-0.4185	29.0798	8.1994	-17.074	-6.6806	34.2864
704.38	-0.1357	-16.1551	14.1958	-4.7533	-17.0319	-13.7139	12.7457
706.09	-17.7888	-23.0742	-1.9874	-12.9581	-12.7024	-12.8901	-2.4824
707.81	-26.2304	-21.9497	-16.2865	-16.186	-7.5757	-12.5108	-10.596
709.52	-17.3543	-12.496	-25.9499	-16.7533	-0.3988	-8.8335	-11.3511
711.23	-5.1894	5.3665	-23.5441	-5.2082	11	2.7602	-2.5875
712.95	-2.149	26.2928	-5.2956	9.3579	20.911	21.9743	12.7046
714.66	21.2477	54.9245	25.611	32.047	35.3211	52.2625	41.7812
716.37	35.8195	87.4381	64.2524	62.3053	54.2708	92.6547	74.5896
718.08	82.904	119.805	107.749	92.9351	83.991	137.569	105.951
719.79	111.728	152.279	159.906	124.855	119.059	186.829	137.235
721.5	164.673	175.444	209.075	153.714	157.488	235.987	172.77
723.21	179.202	194.803	250.617	182.25	200.733	276.382	210.001
724.91	224.416	208.706	287.674	205.843	238.927	307.435	244.621
726.62	268.946	217.021	314.386	226.471	270.568	327.371	275.731
728.33	292.73	223.251	338.213	250.468	299.359	342.534	302.661
730.03	300.788	233.013	358.028	273.493	322.443	351.532	327.65
731.74	326.377	249.976	370.477	301.708	342.796	359.735	352.341
733.44	341.504	271.837	383.455	333.874	362.389	369.34	370.747
735.15	387.302	300.928	398.349	363.84	389.089	382.198	385.228
736.85	428.288	335.44	418.45	395.544	419.615	403.969	401.815
738.55	481.071	371.8	445.592	432.432	461.685	440.226	428.942
740.26	524.911	413.998	484.159	475.712	515.593	493.934	468.344
741.96	600.053	459.799	535.518	527.14	583.307	567.154	523.971
743.66	659.249	515.197	600.018	590.537	667.758	658.408	599.267
745.36	730.937	588.576	684.138	672.785	776.109	767.512	695.748
747.06	804.77	680.871	781.732	770.743	903.954	889.456	815.088
748.76	900.241	786.829	893.666	886.294	1045.92	1020.49	950.582
750.46	982.794	903.201	1027.28	1010.13	1197.34	1156.03	1094.53
752.15	1081.37	1024.26	1164.43	1132.12	1347.42	1286.36	1235.83
753.85	1203.89	1133.45	1293.55	1240.6	1478.66	1398.46	1362.45
755.55	1285.31	1223.17	1401.15	1326.16	1580.41	1487.21	1460.87
757.24	1356.25	1285.61	1476.5	1373.15	1637.53	1542.72	1522.52
758.94	1400.98	1305.48	1506.79	1380.82	1650.01	1553.68	1538.37
760.63	1389.51	1283.42	1486.15	1349.3	1616.38	1521.87	1506.96
762.33	1384.72	1225.71	1416.94	1281.63	1544.86	1443.85	1431.1
764.02	1309.81	1137.2	1302.15	1185.75	1441.84	1334.31	1315.95
765.71	1239.26	1031.27	1167.06	1078.23	1320.87	1203.24	1175.94
767.41	1151.1	919.839	1033	966.352	1190.69	1069.89	1028.26
769.1	1068.99	812.271	905.94	860.798	1056.03	941.587	883.643
770.79	1011.73	713.288	800.053	764.913	924.229	821.509	753.684
772.48	949.598	635.97	717.807	683.315	803.057	723.473	642.88
774.17	904.065	580.702	665.086	614.035	698.682	646.755	560.099
775.86	877.132	534.045	631.851	561.778	613.975	589.777	504.831
777.55	852.031	495.574	609.246	527.083	552.633	556.699	477.473
779.23	841.467	469.839	597.064	501.752	517.384	537.585	471.545
780.92	805.559	457.217	584.969	491.957	507.99	539.415	476.32
782.61	771.53	456.488	581.192	497.576	518.267	554.904	492.32
784.29	754.399	455.025	581.756	506.202	534.875	581.781	510.811
785.98	736.197	450.351	581.209	519.816	544.73	604.129	522.077
787.67	715.925	440.624	575.446	529.847	542.143	606.936	523.324
789.35	690.429	424.612	559.456	528.489	521.664	593.207	508.003
791.03	642.141	398.704	534.151	510.219	485.084	558.565	481.586
792.72	599.204	359.951	494.844	477.611	434.315	512.634	448.145
794.4	575.293	315.506	449.87	438.068	383.395	462.983	414.433
796.08	537.334	276.938	404.722	393.327	339.116	412.951	380.651
797.76	519.951	247.563	361.31	356.572	306.396	376.272	348.443
799.44	495.641	225.733	330.973	331.895	286.864	351.301	325.841
801.12	515.361	208.508	311.26	312.95	277.433	337.965	306.395
802.8	533.502	197.217	299.914	307.495	269.065	325.12	288.46
804.48	548.147	195.119	292.296	310.056	259.994	307.065	269.583
806.16	541.226	194.533	290.038	312.773	249.425	290.296	250.251
807.84	528.686	201.103	292.855	317.683	245.117	275.428	237.565
809.51	543.289	215.229	297.228	324.814	249.385	267.981	232.892
811.19	574.756	236.167	306.359	336.823	265.092	268.421	239.932
812.86	588.093	261.551	316.83	352.149	289.556	279.71	253.931
814.54	590.447	291.117	338.651	378.697	323.193	306.14	280.318
816.21	607.889	325.802	375.552	418.856	369.977	347.716	323.112
817.89	626.913	365.418	426.113	466.711	427.437	407.82	377.857
819.56	654.773	404.905	487.644	523.001	486.066	479.205	441.69
821.23	680.845	444.245	553.49	579.804	547.708	561.229	505.09
822.91	704.712	473.976	619.988	630.184	611.316	644.846	570.685
824.58	728.826	502.219	677.514	674.199	672.543	719.1	630.88
826.25	762.656	524.166	711.394	700.534	721.387	771.445	675.004
827.92	774.677	537.227	721.099	710.829	749.903	794.33	698.181
829.59	763.375	542.276	711.463	704.104	759.445	788.109	697.582
831.26	759.063	544.963	692.554	691.081	752.336	757.033	682.201
832.92	779.391	545.355	665.456	675.251	733.882	713.429	653.08
834.59	776.768	541.324	637.493	656.622	707.102	664.725	616.615
836.26	802.071	529.045	610.922	637.946	672.252	618.702	579.07
837.93	794.231	506.578	584.769	615.058	640.678	582.154	542.47
839.59	792.495	471.386	559.149	587.511	606.696	549.583	510.552
841.26	766.618	429.899	525.76	551.476	562.01	517.805	472.635
842.92	711.484	383.687	481.158	510.423	507.246	481.668	427.704
844.59	645.78	338.778	434.541	468.598	446.465	439.567	377.22
846.25	598.529	302.941	392.655	424.952	385.889	395.51	327.697
847.91	564.047	272.705	351.189	384.381	326.506	348.66	278.209
849.57	537.611	246.921	309.986	347.132	266.374	304.783	227.888
851.24	503.37	225.614	275.207	314.06	214.833	261.439	184.068
852.9	475.846	207.603	246.641	287.61	175.538	225.071	153.029
854.56	424.866	188.729	227.572	263.087	152.141	196.415	133.649
856.22	389.736	165.329	212.982	236.018	130.769	173.121	120.777
857.88	343.241	144.284	195.16	209.851	111.126	153.306	106.68
859.54	313.227	125.517	178.36	196.797	100.238	137.922	96.0502
861.19	289.837	113.735	167.29	191.919	97.6976	131.995	88.8061
862.85	270.409	103.912	157.397	190.299	100.01	129.014	84.4441
864.51	263.112	91.0795	144.083	189.179	101.298	122.681	76.5858
866.16	271.047	78.4632	128.751	188.447	98.9674	116.365	66.5723
867.82	255.388	65.1189	111.337	186.218	97.5194	103.915	52.8859
869.47	235.628	53.5324	94.3627	178.336	91.978	87.508	43.0325
871.13	203.454	39.7816	79.5799	159.818	78.5768	69.4815	34.5808
872.78	183.014	28.2594	61.0539	130.451	58.5139	49.2876	25.9435
874.44	140.455	24.1127	38.9084	102.131	38.6922	28.0817	14.677
876.09	132.488	22.3994	16.8137	79.5582	24.8773	12.2696	4.1779
877.74	108.063	28.5103	2.2482	65.1616	15.8079	7.7738	-4.8358
879.39	76.7242	29.4024	-10.9242	53.09	15.352	1.1682	-11.8135
881.04	93.2162	31.5769	-16.5827	47.1506	21.9492	-4.2593	-14.4684
882.69	77.5879	29.2207	-14.608	49.7805	36.2391	-4.7863	-14.4111
884.34	62.6487	19.5911	-9.4233	57.9314	46.5661	-8.2611	-12.7061
885.99	31.5877	7.9696	1.7298	58.0673	44.9413	-7.3629	-2.6059
887.64	10.1257	-4.9758	14.7893	71.7516	53.435	-0.6783	11.4157
889.29	13.1413	-9.1196	23.5817	86.7791	66.5828	7.3148	25.9615
890.93	7.1148	-12.9867	25.7004	97.4603	70.4844	14.6444	36.2463
892.58	7.245	-13.6927	25.8418	96.9228	63.7821	27.5612	44.6573
894.23	-9.434	-6.2229	27.9501	86.2871	48.1866	45.6261	52.0228
895.87	3.1832	-1.3063	26.6222	57.6383	30.4886	57.9617	63.8035
897.52	35.8536	11.8251	29.9008	25.4033	9.8155	70.2164	79.0015
899.16	23.7349	19.7057	40.3282	-9.5119	-13.2751	79.5623	94.9962
900.81	16.1758	26.5191	51.7459	-38.6161	-37.2327	82.3622	111.738
902.45	-5.9272	37.6068	68.5746	-59.5216	-50.1361	88.3509	126.255
904.09	-4.822	54.1511	88.093	-26.5852	-15.5464	95.0216	136.876
905.73	8.9576	76.9466	102.163	18.4753	29.0784	98.9831	141.005
907.37	-3.4942	96.1562	113.956	69.5731	70.0373	100.206	138.178
909.01	-3.9971	113.72	121.94	115.853	105.008	105.265	133.533
910.65	-11.8992	127.833	121.389	151.791	131.85	112.252	124.54
912.29	-3.2566	132.714	114.74	168.129	147.709	114.653	119.52
913.93	-0.8296	128.966	106.13	174.242	148.355	117.389	113.97
915.57	-15.0571	117.957	98.7808	165.426	140.251	118.235	112.81
917.21	-15.443	109.282	90.6523	153.76	133.275	116.939	115.852
918.85	11.9682	107.071	92.0842	147.563	136.315	120.537	120.303
920.48	28.1416	114.637	100.537	165.938	158.31	125.597	128.861
922.12	68.2332	131.48	113.354	182.813	178.785	132.9	141.339
923.75	92.3994	157.447	135.037	208.093	201.915	142.589	161.173
925.39	149.635	186.319	155.498	234.492	229.513	159.424	187.334
927.02	183.426	218.875	177.197	265.361	258.218	182.625	215.602
928.66	192.898	253.229	207.361	294.502	288.784	210.068	252.264
930.29	198.185	284.564	242.481	328.747	319.825	243.249	291.904
931.92	221.565	327.746	283.74	363.589	357.573	282.691	339.361
933.55	239	378.484	331.68	400.823	398.783	325.461	386.99
935.18	292.448	437.101	390.192	440.561	446.757	376.842	433.512
936.81	337.337	501.99	451.984	482.551	494.274	430.93	476.654
938.44	410.426	565.816	514.623	524.294	543.108	488.307	515.347
940.07	467.646	626.49	573.713	569.878	595.13	547.673	555.552
941.7	555.258	677.149	623.01	619.135	653.426	609.062	596.602
943.33	595.089	719.756	664.521	675.607	711.17	668.415	644.074
944.96	624.678	757.995	705.896	734.002	769.878	727.372	701.087
946.58	655.197	789.292	740.983	792.706	827.266	777.938	760.007
948.21	700.327	823.066	771.495	847.752	880.652	822.501	820.302
949.84	729.238	857.061	801.418	895.247	924.298	861.84	870.822
951.46	779.762	893.65	834.031	936.101	964.178	900.357	911.259
953.09	800.804	925.506	864.515	966.08	995.502	936.195	936.442
954.71	838.504	950.294	889.374	981.789	1021.95	965.996	946.766
956.33	865.181	965.67	906.192	989.833	1044.32	989.901	947.91
957.96	928.275	974.043	914.842	995.196	1066.24	1004.78	944.62
959.58	948.456	975.601	915.786	992.562	1079.74	1013.19	949.029
961.2	982.7	976.357	917.732	983.813	1085.53	1016.57	957.785
962.82	987.683	972.356	910.435	964.178	1082.29	1005.58	970.06
964.44	1011.52	966.607	897.764	939.233	1061.76	986.468	982.223
966.06	1031.18	961.756	883.501	907.492	1025.09	963.509	985.192
967.68	1011.11	948.389	863.15	869.923	975.342	934.091	970.89
969.3	951.569	918.49	832.47	824.101	916.148	898.964	936.646
970.92	888.086	875.719	786.708	769.082	847.889	850.491	879.203
972.54	796.585	816.332	727.881	712.164	773.047	793.29	800.453
974.15	735.998	749.512	661.107	653.613	699.851	728.904	708.377
975.77	673.23	677.425	591.587	590.605	625.227	661.696	618.762
977.38	592.695	608.879	524.889	528.282	554.916	591.665	534.082
979	523.317	543.687	459.052	467.622	489.099	523.326	468.102
980.61	510.847	486.228	402.681	413.423	425.044	461.286	417.087
982.23	490.482	434.093	354.284	360.924	364.95	406.728	376.84
983.84	480.684	376.799	307.919	307.284	305.554	354.33	340.967
985.45	438.068	315.712	263.296	256.333	251.41	306.938	309.818
987.07	369.875	253.64	213.767	206.728	201.376	258.835	275.993
988.68	284.468	191.628	161.273	158.775	156.651	215.637	239.017
990.29	218.671	137.977	114.566	117.463	124.807	177.31	203.381
991.9	161.06	100.232	73.7929	85.7561	103.075	145.116	176.16
993.51	85.3266	80.0476	41.035	61.8797	94.0114	122.212	157.402
995.12	44.1487	73.2419	21.0577	50.559	93.2375	116.057	154.254
996.73	45.1068	79.0311	15.9843	46.4458	98.0842	115.865	159.035
998.34	42.9677	86.6705	20.4396	42.6676	102.999	116.738	162.768
999.94	46.9413	88.9338	29.1836	37.4599	102.821	115.161	162.186
1001.55	21.2095	83.8235	36.9348	32.5408	98.1194	108.918	150.981
1003.16	10.2057	68.0172	38.5816	20.288	86.4038	91.3723	125.941
1004.76	1.3776	45.9513	32.1423	4.5815	64.9622	65.463	89.5638
1006.37	-0.5848	21.9616	23.9471	-2.5274	42.2798	36.7216	49.6731
1007.97	19.0664	3.2019	10.1561	-7.1149	19.9171	9.8998	11.7202
1009.58	12.4572	-12.0096	-4.4206	-9.0764	1.9827	-9.9394	-16.6275
1011.18	0.543	-19.1573	-13.4381	-1.0255	-7.8783	-15.6736	-25.5644
1012.78	25.9018	-12.577	-15.952	11.0164	-6.2686	-15.5321	-15.1421
1014.39	21.0416	4.7316	-8.7236	26.8599	7.4142	-3.8076	6.8745
1015.99	22.7943	30.5338	7.2399	44.1361	30.4403	22.8761	38.0647
1017.59	17.668	61.1639	28.6287	59.0211	57.5085	55.5785	68.2493
1019.19	26.3196	92.2097	54.332	63.3036	81.8151	87.8492	97.5682
1020.79	40.4251	122.643	79.3283	68.129	100.312	116.397	117.751
1022.39	65.0518	148.963	102.577	74.327	114.768	139.086	130.577
1023.99	82.2228	167.44	121.336	69.5256	123.501	149.927	134.76
1025.59	88.4157	175.312	137.27	64.825	126.26	150.594	132.926
1027.18	90.5744	177.108	146.914	66.152	127.61	142.905	130.491
1028.78	128.939	179.071	148.726	68.8486	128.982	126.543	131.467
1030.38	144.863	180.824	150.338	75.9424	131.514	113.315	131.565
1031.97	165.314	185.184	150.742	81.5746	136.02	108.735	133.029
1033.57	159.001	190.117	150.113	85.224	136.75	110.737	135.733
1035.16	143.734	197.118	147.441	86.2135	136.604	120.33	144.168
1036.76	139.562	205.726	144.125	91.0949	140.403	134.696	148.881
1038.35	135.011	216.725	138.478	95.3258	142.944	147.912	156.468
1039.94	117.353	224.313	137.217	96.5739	143.165	161.772	162.804
1041.54	134.215	224.68	139.023	102.765	140.33	172.214	167.714
1043.13	138.37	215.66	134.339	111.64	134.926	171.447	167.389
1044.72	159.862	205.844	127.526	118.169	126.094	159.802	167.416
1046.31	161.154	194.79	121.151	122.944	111.426	141.48	160.502
1047.9	156.879	185.764	114.283	119.912	99.5317	121.406	151.785
1049.49	139.661	173.764	108.016	106.798	84.0446	101.321	143.432
1051.08	119.78	165.52	102.311	90.8999	76.8359	83.887	139.181
1052.67	125.259	164.13	101.82	74.0657	78.8636	72.5607	135.781
1054.26	120.679	170.504	104.139	59.3572	82.7995	67.4468	138.971
1055.84	136.035	181.523	115.473	51.3657	89.3663	82.7447	145.954
1057.43	164.698	193.32	128.658	47.0555	99.5083	91.2028	158.733
1059.02	178.348	201.849	134.544	47.2458	111.555	100.057	164.268
1060.6	197.997	216.703	140.548	55.2632	122.64	116.713	170.823
1062.19	188.514	232.94	141.454	68.253	129.292	139.567	170.416
1063.77	173.964	250.934	137.434	80.2844	137.244	171.102	167.416
1065.35	174.935	267.533	133.043	88.9614	141.032	208.615	163.784
1066.94	197.089	289.658	134.009	105.122	155.011	253.86	168.737
1068.52	202.256	315.916	144.829	125.147	175.944	304.141	182.106
1070.1	217.622	345.296	167.652	154.281	202.882	358.776	208.848
1071.68	251.718	377.23	204.807	192.602	236.75	414.822	248.919
1073.27	287.354	407.075	245.746	229.556	274.691	436.271	300.087
1074.85	335.325	432.227	285.38	267.291	314.677	449.645	348.515
1076.43	352.072	451.026	323.286	301.892	347.084	452.801	392.339
1078.01	345.255	459.985	349.298	325.028	365.407	439.414	419.905
1079.58	341.551	458.18	356.225	328.787	361.562	409.365	421.357
1081.16	327.349	446.87	349.938	316.823	337.175	368.237	400.467
1082.74	314.581	427.526	332.953	292.534	303.685	322.347	365.308
1084.32	287.631	397.17	311.496	255.739	262.912	274.881	317.703
1085.89	260.397	364.4	291.556	218.619	221.163	235.222	266.006
1087.47	245.809	328.592	272.064	183.659	181.984	199.64	216.145
1089.04	252.701	294.656	250.95	152.918	146.841	165.922	175.401
1090.62	250.442	263.169	230.103	128.04	121.167	141.368	142.931
1092.19	227.955	231.677	209.543	106.379	100.006	122.824	120.346
1093.77	221.108	205.887	185.759	89.5605	80.8572	104.867	103.063
1095.34	215.919	181.995	153.094	71.6789	59.2758	85.4882	83.2806
1096.91	183.677	164.268	122.764	58.8291	43.7694	68.9385	65.9777
1098.48	179.987	146.718	91.6087	45.4294	35.8908	54.5686	49.8535
1100.06	161.537	129.004	65.2554	31.0465	34.5269	43.7485	36.8934
1101.63	144.854	117.809	46.7788	20.3566	36.3436	39.9587	24.7883
1103.2	139.51	107.208	33.5747	15.6525	37.958	41.2979	17.919
1104.77	151.953	101.356	27.3454	21.7118	42.746	47.8561	16.7756
1106.33	137.372	93.5894	27.088	31.6768	47.2761	47.6082	19.4507
1107.9	153.796	87.9816	33.5285	46.5621	50.0424	48.1245	28.4471
1109.47	173.767	87.1401	42.0763	65.583	50.1113	43.9978	36.1902
1111.04	186.238	85.987	50.2026	82.1624	47.2324	37.466	39.9992
1112.61	150.228	86.8663	60.4226	95.1711	45.2576	29.6733	37.3233
1114.17	145.279	84.6245	63.1939	96.8206	43.93	22.0914	30.8586
1115.74	130.464	80.7484	60.7141	86.0125	41.6682	14.9082	22.922
1117.3	123.974	77.2133	57.3054	67.2163	38.0678	10.267	12.8718
1118.87	96.9784	68.9217	48.06	44.9614	33.0299	8.9803	7.9536
1120.43	113.286	57.5446	36.4366	26.1196	30.9528	7.1317	6.2428
1121.99	88.859	40.6299	25.9511	12.3398	26.3944	4.8906	8.7469
1123.56	106.926	28.6933	16.1806	4.8518	20.4765	2.5183	14.3112
1125.12	97.3121	17.7288	8.3238	2.5252	14.7284	1.7168	18.8184
1126.68	73.7184	7.6838	5.1172	3.9397	8.813	6.4338	22.7147
1128.24	28.2241	2.9376	6.8346	8.1021	7.2532	12.6112	22.4369
1129.8	16.8173	3.1007	12.0742	13.0348	12.8857	22.53	22.2095
1131.36	6.3906	4.0117	22.7582	17.6003	22.8045	34.02	21.5366
1132.92	-5.667	9.4839	38.2951	21.4646	38.9116	47.6015	23.1486
1134.48	-4.5339	15.9412	51.3114	20.8738	57.5873	59.665	29.5129
1136.04	13.8526	24.7105	64.9488	22.5946	75.2836	62.1923	37.8384
1137.6	14.6955	32.5208	77.3837	26.927	87.1422	57.1299	46.4446
1139.15	59.5992	43.1784	82.1697	26.8505	91.7413	40.6445	52.6616
1140.71	75.9929	47.1168	82.1917	23.4192	90.5475	25.7277	56.8759
1142.27	102.068	49.7982	78.4887	19.7796	87.5529	14.6045	59.4881
1143.82	132.18	51.8714	75.9529	22.1333	85.4586	4.4407	59.0885
1145.38	156.888	49.7898	73.0619	27.2292	84.9472	3.0103	55.762
1146.93	160.144	44.1443	72.9196	33.6227	84.1534	12.5642	52.6891
1148.49	167.82	44.5841	73.3687	38.8282	84.6726	32.1569	49.2347
1150.04	180.699	49.7283	74.8711	42.4712	85.8975	54.7511	48.9978
1151.59	173.496	62.9352	82.2169	49.4659	86.7181	71.2157	51.9149
1153.14	179.93	79.038	90.9068	59.8558	87.0405	85.0539	59.2262
1154.7	183.242	100.71	98.4312	67.6243	88.0986	95.3115	71.1446
1156.25	170.709	123.438	109.111	77.0045	93.5968	111.016	88.4011
1157.8	183.8	151.193	126.565	93.1768	111.009	129.374	111.839
1159.35	221.8	175.142	148.246	117.218	134.176	145.447	137.275
1160.9	242.108	190.223	166.589	143.034	162.638	162.227	159.09
1162.44	238.784	204.369	184.771	169.777	191.571	179.111	182.517
1163.99	265.159	213.474	195.535	190.329	221.201	191.822	200.069
1165.54	278.626	219.257	203.259	206.656	248.996	199.807	217.581
1167.09	269.385	222.355	210.449	215.163	269.887	198.813	231.776
1168.63	274.096	222.967	212.425	221.604	283.385	200.706	243.67
1170.18	258.283	227.785	214.74	222.697	289.348	204.735	255.657
1171.73	262.921	239.499	225.306	224.772	295.268	219.216	267.773
1173.27	314.719	257.337	245.25	230.436	304.122	240.936	281.35
1174.81	363.643	273.018	265.757	236.072	307.805	263.196	290.654
1176.36	401.075	283.426	283.548	244.952	310.328	286.121	298.455
1177.9	406.55	293.578	296.85	253.124	312.606	305.091	311.807
1179.44	411.869	293.025	297.779	254.335	317.979	317.944	323.465
1180.99	402.46	287.867	294.193	254.445	322.768	327.89	337.352
1182.53	368.286	272.112	283.075	247.77	321.893	331.845	351.537
1184.07	318.737	255.141	267.36	243.068	317.991	338.213	367.103
1185.61	261.594	241.062	251.738	239.982	314.598	345.855	385.851
1187.15	235.366	233.852	244.31	241.325	319.729	362.295	405.99
1188.69	239.954	232.333	244.87	248.724	330.859	383.502	428.359
1190.23	241.204	234.641	254.637	258.184	340.479	406.827	446.912
1191.77	263.594	234.448	270.884	273.685	351.64	428.973	465.5
1193.3	290.982	233.967	287.222	288.59	363.419	440.689	479.077
1194.84	297.868	230.096	299.481	299.791	374.77	443.555	481.588
1196.38	318.014	222.703	306.216	306.446	379.026	436.796	470.725
1197.91	317.658	207.442	299.753	303.447	373.659	418.209	451.349
1199.45	280.357	190.472	282.521	292.262	355.81	386.704	422.207
1200.98	247.272	171.451	250.505	271.94	332.356	346.695	385.559
1202.52	210.841	152.421	215.315	240.906	306.056	303.804	346.771
1204.05	195.087	131.823	178.814	205.321	272.302	259.281	311.024
1205.58	185.192	112.798	147.526	166.925	230.543	217.849	273.971
1207.12	182.606	87.8094	119.197	127.735	188.204	176.397	238.067
1208.65	188.387	65.9321	93.5587	88.4449	148.838	134.683	198.485
1210.18	158.065	47.5387	74.6268	51.6235	117.506	101.801	156.697
1211.71	141.709	32.7482	54.7368	19.4168	90.4176	76.3082	112.37
1213.24	135.816	23.4834	34.7654	-0.1806	72.9649	57.433	73.0756
1214.77	95.2423	16.8341	17.0343	-8.4884	59.7054	40.1216	40.2919
1216.3	85.4459	13.5625	1.2383	-6.5359	54.7082	28.4313	14.5985
1217.83	71.2058	8.8508	-6.8579	-0.2703	50.753	22.4863	1.4421
1219.36	56.7717	2.1808	-12.0864	12.3169	40.6978	19.7089	3.9874
1220.89	19.6453	0.327	-11.7546	30.5865	25.3161	20.3174	12.0198
1222.41	2.0718	-5.4974	-9.8636	41.5457	17.5263	25.126	33.7152
1223.94	-12.3446	-6.145	-4.4659	44.3856	12.8283	30.3573	55.1863
1225.47	-5.4011	-6.4596	3.7457	38.9706	10.5237	39.8941	69.613
1226.99	3.6247	-1.7406	6.8782	27.1225	3.4887	45.6693	73.2339
1228.52	28.8014	2.7031	8.7915	17.2551	-0.4988	43.4844	64.9633
1230.04	46.4669	3.1837	10.3561	7.4444	-4.0147	31.1096	46.8396
1231.56	79.6098	2.1332	12.5288	-0.6127	-8.2113	13.1449	19.9276
1233.09	98.0204	-2.2946	15.6942	-8.5584	-13.5465	-5.3134	-7.0689
1234.61	89.7362	-3.7082	15.3144	-10.3226	-19.2191	-21.7041	-25.3405
1236.13	66.8296	3.3321	18.1421	-1.7852	-20.3614	-30.2642	-33.8281
1237.65	85.2471	11.8473	21.7622	5.4256	-2.6154	-20.1647	-14.1929
1239.18	87.1777	31.4914	31.4104	14.8718	17.7934	0.0421	11.9327
1240.7	110.486	55.0162	40.2231	25.5221	39.8307	28.5146	41.3205
1242.22	120.05	84.4414	49.7341	35.6523	52.304	56.1845	70.2234
1243.74	128.348	107.497	57.3178	45.103	64.4962	74.5101	91.7157
1245.25	149.547	123.547	61.6087	54.8089	71.6645	86.3517	104.665
1246.77	156.229	133.693	65.9066	64.9361	73.672	89.0581	111.756
1248.29	162.707	137.998	72.0426	71.8309	78.2925	85.7697	112.152
1249.81	177.996	138.816	77.2397	81.3696	85.3245	78.8205	112.633
1251.32	176.715	140.915	89.9583	96.4352	97.3281	74.0499	115.776
1252.84	180.862	139.71	107.105	109.36	113.89	79.3453	126.599
1254.36	182.458	141.774	128.398	121.929	126.398	89.6871	134.27
1255.87	181.543	142.208	143.316	133.964	135.888	103.963	142.934
1257.39	182.908	145.077	156.624	142.297	134.996	121.101	148.469
1258.9	191.89	147.831	160.781	147.28	132.934	134.278	151.616
1260.41	202.357	152.8	154.413	151.543	124.84	152.155	152.206
1261.93	213.925	164.033	143.43	150.096	114.1	161.398	150.411
1263.44	235.924	179.434	129.654	140.38	107.757	159.586	142.959
1264.95	263.457	198.205	116.22	130.446	105.076	149.434	137.672
1266.46	255.054	225.171	110.388	123.925	108.02	135.13	133.179
1267.97	247.796	244.226	107.868	115.353	111.711	118.917	127.453
1269.48	256.238	254.234	106.075	107.119	118.668	99.9164	121.255
1270.99	227.9	251.021	101.622	101.879	127.223	83.364	114.905
1272.5	226.454	235.311	98.6767	97.7613	133.286	68.9184	103.624
1274.01	223.545	216.573	93.746	99.5411	134.995	59.8197	95.4604
1275.52	211.997	197.599	86.5216	100.828	130.626	63.7602	88.973
1277.03	207.058	179.005	81.1046	96.4902	123.693	66.8156	82.462
1278.53	206.933	163.295	76.6417	89.9637	114.153	69.3851	80.169
1280.04	230.345	153.738	76.2159	86.9895	104.108	73.7455	84.2162
1281.54	245.814	155.511	79.9854	88.0926	96.03	76.8213	90.5144
1283.05	244.51	150.728	80.4787	88.18	86.5568	73.8756	95.3761
1284.56	240.878	140.305	77.043	91.0265	78.5315	66.4925	98.9844
1286.06	199.836	122.963	68.4638	92.8497	68.7239	54.7169	95.8688
1287.56	167.652	100.923	52.9191	89.5872	54.0745	38.5917	81.1476
1289.07	134.393	89.1381	36.7663	87.1322	36.1967	26.8795	62.8672
1290.57	88.6696	78.4212	20.3406	75.4423	23.7772	21.155	42.1704
1292.07	39.4709	68.039	10.3865	55.2404	22.116	16.8712	22.8422
1293.57	20.2334	66.3701	4.5806	36.7113	25.8883	19.4972	14.5269
1295.07	40.6706	72.9553	8.6819	25.3017	39.3863	26.141	14.4864
1296.57	41.383	88.291	20.5728	23.9114	58.1717	35.2256	23.9644
1298.07	58.0059	100.011	36.209	32.75	76.8497	43.8898	42.3067
1299.57	84.9137	109.463	55.4194	51.8826	95.2228	55.7929	70.0204
1301.07	77.7139	118.544	75.1772	69.5872	105.798	61.635	97.1658
1302.57	71.7155	124.791	88.5011	83.5869	108.596	65.5729	115.579
1304.07	70.512	130.316	99.071	96.1653	104.698	67.0912	125.635
1305.57	58.466	125.437	101.536	96.0942	100.398	63.814	125.844
1307.06	66.6839	117.42	98.9092	83.9899	97.8808	58.7743	116.865
1308.56	84.5773	110.951	87.2324	67.9934	94.9545	55.3618	105.914
1310.05	94.4134	106.349	74.9038	51.4106	95.4116	53.4858	91.1554
1311.55	114.475	99.8573	58.551	38.5388	91.7115	54.4827	79.4821
1313.04	150.642	90.3163	45.9316	30.1582	87.3605	57.6783	70.5179
1314.54	157.433	79.8019	38.955	24.3058	86.0235	63.0554	66.0691
1316.03	153.748	68.9846	39.2718	17.8143	84.0584	65.8483	63.5631
1317.52	113.763	51.9204	42.2423	16.1249	83.8606	70.1001	62.1426
1319.02	79.4143	32.2205	50.216	20.6575	82.456	73.8589	63.8203
1320.51	67.2861	13.2441	63.7	31.0824	84.76	81.2999	69.3878
1322	52.1582	5.3483	82.7103	47.7589	93.2821	98.3887	80.2136
1323.49	26.4121	10.4935	106.133	72.4442	110.188	123.738	105.791
1324.98	25.1142	32.6179	134.969	107.422	138.143	161.781	146.585
1326.47	52.4246	63.4847	165.358	151.785	172.149	207.602	202.298
1327.96	82.3236	107.621	205.465	198.729	219.477	260.293	268.202
1329.45	95.9688	159.025	246.677	246.154	276.738	314.962	341.517
1330.94	117.171	212.044	288.603	290.409	339.656	373.703	422.341
1332.42	106.389	256.859	330.661	329.379	403.516	434.387	506.535
1333.91	128.109	293.757	372.533	367.257	464.813	494.673	588.379
1335.4	148.077	324.524	417.576	406.378	525.33	562.63	669.313
1336.88	142.25	351.857	465.974	446.819	584.535	637.777	750.627
1338.37	129.814	375.98	521.471	496.948	650.821	725.959	848.487
1339.85	154.309	409.329	589.249	565.436	729.254	836.192	967.412
1341.34	160.232	449.473	678.977	656.285	824.771	970.271	1116.08
1342.82	183.923	508.847	793.526	766.874	942.764	1133.21	1299.05
1344.3	191.167	583.793	924.409	899.062	1081.72	1322.25	1511.55
1345.79	188.07	669.548	1070.71	1040.07	1233.87	1528.94	1743.71
1347.27	200.423	748.896	1221.46	1174.76	1385.78	1729.92	1969.66
1348.75	235.87	812.019	1355.52	1293.14	1523.8	1902.72	2162.13
1350.23	245.748	852.262	1458.12	1376	1631.67	2031.81	2297.34
1351.71	239.853	857.597	1510.77	1414.23	1692.38	2096.4	2356.53
1353.19	220.572	832.035	1505.87	1407.85	1703.79	2093.98	2340.12
1354.67	227.851	782.767	1443.42	1355.94	1658.24	2020.96	2244.54
1356.15	217.626	713.045	1338.72	1266.64	1561.59	1888.92	2088.08
1357.63	206.311	635.681	1195.91	1145.41	1423.68	1713.93	1885.29
1359.11	208.852	557.059	1034.9	1011.24	1261.78	1516.33	1657.6
1360.59	187.996	481.297	875.749	875.102	1086.87	1311.47	1426.09
1362.06	198.462	403.657	727.909	745.314	914.333	1111.82	1203.47
1363.54	195.663	329.271	599.32	626.701	752.345	927.605	1001.5
1365.02	168.579	264.258	494.358	519.569	605.977	765.734	824.258
1366.49	137.544	209.25	407.93	428.868	484.97	628.738	681.121
1367.97	118.758	171.013	338.735	353.648	391.682	517.934	570.983
1369.44	110.85	145.559	281.985	294.215	319.133	424.576	486.591
1370.91	108.919	132.902	240.977	244.911	263.605	348.208	422.22
1372.39	76.8487	124.859	203.356	200.379	222.303	283.149	364.384
1373.86	73.2375	122.19	173.109	168.755	192.274	231.358	311.796
1375.33	65.2756	117.26	147.671	148.494	172.307	191.958	262.857
1376.8	78.0343	106.167	125.1	135.312	159.018	163.704	217.25
1378.27	50.7691	92.8927	107.87	123.942	144.027	140.185	172.784
1379.74	42.88	81.502	92.4741	110.98	124.933	121.52	132.979
1381.21	43.021	73.8851	78.9735	99.7971	112.106	107.816	106.69
1382.68	43.3334	70.6833	69.4322	88.0855	99.4478	98.7039	90.4069
1384.15	48.5925	71.2962	59.983	79.5021	85.9773	89.3533	85.7093
1385.62	47.7623	71.4968	52.857	65.2256	73.9997	82.9201	86.7106
1387.09	19.6438	68.7746	44.5487	52.4964	64.575	81.0406	87.1645
1388.56	9.7955	65.4786	36.5366	42.5505	57.6485	85.6201	87.6767
1390.02	11.8527	60.8283	29.8218	35.0475	58.4215	95.1402	88.1496
1391.49	15.2016	55.309	24.9498	26.3827	59.4557	105.111	87.9253
1392.96	1.5287	48.1107	21.7784	19.405	56.4527	107.862	78.7715
1394.42	19.1735	38.1212	18.6424	11.0672	48.5498	101.119	66.1796
1395.89	29.9949	29.1385	21.354	4.9794	38.6636	85.8347	52.4889
1397.35	17.4066	21.9094	24.5177	-1.6005	23.3242	61.2027	36.9682
1398.81	13.4914	14.96	22.0433	-10.1871	4.009	30.1081	21.1762
1400.28	6.7399	5.1971	16.7521	-17.4382	-9.0336	2.5967	5.5461
1401.74	-6.8982	-2.8978	10.2083	-15.666	-18.6592	-13.2909	-7.7409
1403.2	2.3116	-7.7545	2.4667	-12.8974	-21.6835	-20.0771	-15.5606
1404.66	-10.1845	-0.8749	-3.2439	-3.2459	-12.8702	-14.8749	-15.8789
1406.13	-1.8962	10.0667	-9.5701	7.1519	-2.1949	-1.4336	-12.2702
1407.59	22.0345	18.0491	-14.5361	21.0847	11.6279	11.6311	-10.5205
1409.05	34.3516	21.0687	-15.2434	32.093	24.2179	19.3815	-4.3977
1410.51	35.8576	22.9159	-6.6965	40.1292	32.4525	24.9479	4.6583
1411.96	29.0633	20.051	-1.7854	40.634	33.6092	20.9797	11.2785
1413.42	32.7595	13.2101	2.9646	35.163	24.1651	13.1104	13.1053
1414.88	34.2216	1.8018	8.9922	34.8777	15.5553	4.8383	14.1398
1416.34	22.0214	-10.4614	17.0853	39.8092	2.7399	0.3699	14.4898
1417.8	26.5741	-13.8963	25.2856	46.2332	-3.4347	-1.7448	13.3756
1419.25	23.9874	-0.548	33.9978	59.8695	0.9583	4.3069	15.9725
1420.71	36.0661	21.9311	40.8859	74.5383	10.6136	16.9712	22.1999
1422.16	52.6241	49.28	52.8467	90.8952	32.1024	36.3249	36.0829
1423.62	60.8951	82.9762	74.8	109.421	63.9246	66.3165	65.2542
1425.07	86.6603	121.581	106.474	132.544	107.658	109.228	109.546
1426.53	127.703	164.718	140.263	158.408	155.029	157.499	161.773
1427.98	173.473	211.584	184.837	195.309	200.897	213.121	222.248
1429.43	211.122	256.497	234.471	246.85	251.755	272.207	287.3
1430.88	246.99	302.4	290.198	307.395	302.322	333.193	350.519
1432.34	288.738	354.706	346.864	372.147	357.686	398.347	412.027
1433.79	325.968	412.388	403.305	440.165	413.863	463.912	475.441
1435.24	359.148	471.824	459.716	502.585	469.778	529.189	539.324
1436.69	402.015	527.731	514.865	555.528	524.693	593.074	603.154
1438.14	419.537	578.696	567.508	597.265	577.945	654.839	666.256
1439.59	429.719	621.811	612.531	623.368	626.868	708.603	721.015
1441.04	433.382	654.813	645.566	634.519	659.511	744.638	758.524
1442.48	422.491	671.2	665.514	633.641	673.451	755.882	775.787
1443.93	415.721	666.345	664.451	618.681	669.945	741.53	763.136
1445.38	381.048	641.672	642.253	590.608	645.825	702.167	726.914
1446.82	362.52	599.753	596.913	551.543	602.15	648.924	673.098
1448.27	340.918	544.285	534.885	510.553	547.279	585.843	607.303
1449.72	333.234	482.93	467.448	466.878	490.31	521.772	539.447
1451.16	329.849	421.054	396.931	426.315	436.413	463.422	476.1
1452.61	335.919	368.586	337.455	392.66	391.536	421.353	425.255
1454.05	323.766	332.494	296.286	361.42	358.761	395.011	385.145
1455.49	318.613	306.942	270.828	341.049	342.408	378.28	362.584
1456.94	288.812	288.774	258.12	322.453	315.667	361.687	333.378
1458.38	272.499	274.191	249.417	303.125	288.136	343.632	302.558
1459.82	222.701	259.709	238.527	282.236	261.806	319.765	282.211
1461.26	199.522	242.832	221.661	259.346	238.781	292.213	268.129
1462.7	160.087	221.329	197.205	236.327	226.369	261.586	261.188
1464.14	136.264	196.98	168.24	208.729	222.779	225.351	260.798
1465.58	117.263	174.199	135.383	183.266	228.197	186.95	265.76
1467.02	136.048	158.045	111.265	161.391	242.583	154.893	277.037
1468.46	120.798	149.478	98.8889	139.786	262.776	128.421	286.007
1469.9	107.729	137.628	90.8111	126.51	282.274	106.778	289.147
1471.34	99.759	123.847	88.968	108.888	250.361	86.4389	249.037
1472.77	94.0357	110.533	87.9364	93.4868	213.689	70.2815	203.211
1474.21	74.1562	97.3465	89.9719	79.6144	176.937	60.3795	160.204
1475.65	85.0931	84.3763	94.7738	69.7524	144.574	59.1553	122.132
1477.08	85.9028	74.6319	98.1448	62.4088	117.42	65.7893	93.9701
1478.52	107.893	70.6047	99.1993	56.8194	94.8649	75.1413	74.9152
1479.95	112.588	74.1242	100.59	60.9501	82.8772	86.667	70.672
1481.39	118.979	80.1778	102.382	67.9211	85.6572	97.03	78.0518
1482.82	114.03	90.0587	108.131	76.5403	92.9196	105.98	89.3846
1484.25	85.4324	93.6765	108.337	83.1277	96.6267	108.975	97.4206
1485.69	84.948	97.4188	106.809	82.5812	77.1321	106.268	93.0076
1487.12	63.5285	99.9765	99.3862	80.9433	70.1958	99.9656	94.4731
1488.55	45.3889	99.0537	92.9021	75.3488	70.618	93.2826	95.6993
1489.98	37.8139	97.6936	88.3302	67.5873	73.9501	87.8981	94.8592
1491.41	50.5152	98.4093	83.9293	58.6427	74.0165	83.8718	89.0109
1492.84	51.5257	98.7623	77.0846	51.3235	71.2916	82.1183	79.4486
1494.27	53.2608	95.0486	72.4276	49.9948	67.9077	80.6861	70.589
1495.7	55.4787	82.7668	68.4712	46.3629	64.7003	76.6469	61.4683
1497.13	80.4455	70.116	69.9713	42.5384	53.2669	72.6889	52.7962
1498.56	91.2923	55.3087	66.5182	35.5501	41.2553	64.5026	46.5311
1499.98	83.6349	49.6885	60.9396	31.0076	29.2392	57.8819	46.8787
1501.41	84.0425	48.2222	50.3129	29.0427	25.8387	49.8874	47.7363
1502.84	63.4783	51.0837	40.6909	27.3867	32.9799	42.9171	51.9071
1504.26	53.6981	59.0018	31.658	23.6779	42.6153	34.1632	52.8048
1505.69	68.8725	67.8462	21.8716	20.4881	51.1956	27.3106	49.1445
1507.11	62.4891	73.887	9.8219	18.0119	55.4693	20.4433	41.2741
1508.54	77.9657	72.348	1.3243	15.4639	51.7614	12.3666	31.0277
1509.96	68.9788	62.5029	-1.1682	11.5851	42.8201	5.7587	22.0487
1511.39	70.3493	48.9518	-0.2569	7.1933	27.324	-0.3108	11.7394
1512.81	68.5159	37.1847	1.454	4.404	17.2587	-1.0668	3.1208
1514.23	63.8031	31.6926	1.5951	7.0823	10.572	3.1242	-0.9753
1515.65	63.4329	28.4125	1.0025	11.3616	12.1067	6.9358	0.3961
1517.07	51.879	24.7835	0.319	17.3165	23.2554	14.3684	9.9659
1518.49	66.0788	22.0299	1.325	23.5026	37.7056	23.6284	20.1845
1519.92	65.6552	22.6417	4.9388	33.2262	52.5637	37.59	32.5024
1521.34	77.1425	25.5732	8.7114	40.842	59.235	45.2073	40.7083
1522.75	71.8978	26.1046	14.1269	46.2896	57.6956	46.9806	45.8363
1524.17	50.4554	22.0513	20.8657	48.698	50.98	44.0737	46.0063
1525.59	26.0606	17.5375	26.566	46.5803	38.3	37.8104	37.4695
1527.01	19.1799	16.9351	28.8365	39.3709	23.3021	31.4902	22.3909
1528.43	15.7883	17.3774	24.9774	29.7462	7.3369	20.459	6.5535
1529.84	-2.3096	14.8622	16.5382	17.2618	-5.2624	7.408	-2.4708
1531.26	2.2014	7.9304	4.9873	6.8229	-9.0614	0.0118	-6.3943
1532.68	6.7301	1.6747	-0.1511	0.525	-6.4386	2.6819	-0.5974
1534.09	-4.6159	2.251	-1.726	-0.7171	1.7882	15.573	14.6933
1535.51	6.9182	4.5144	0.8891	-0.3004	13.7411	28.7695	35.1182
1536.92	12.4396	4.596	4.7156	6.0286	29.4511	42.695	58.2787
1538.33	33.3762	3.0194	8.31	12.8745	46.4798	56.7359	76.9105
1539.75	44.6152	5.1705	16.8127	22.1098	60.5021	71.8885	88.8528
1541.16	53.1135	7.5879	21.2532	28.4997	68.5747	82.9039	92.8574
1542.57	60.9959	5.8954	25.2236	34.8457	75.1309	89.6814	90.346
1543.98	62.2312	-0.2787	23.2709	37.4145	75.2026	92.4101	92.1573
1545.4	68.5223	-5.2506	18.2173	36.0281	71.6836	90.8093	64.4139
1546.81	76.3529	-9.6312	14.082	28.7726	62.5119	88.7531	36.0286
1548.22	58.2838	-6.3091	8.1913	16.5611	50.9133	85.872	17.5134
1549.63	52.412	1.1132	6.9435	4.316	42.3745	79.067	19.4761
1551.04	14.9181	11.5881	2.6536	-3.9745	36.1266	68.3949	44.5581
1552.44	30.8315	26.45	1.5647	-8.017	34.9169	53.7331	88.3402
1553.85	45.1441	40.8201	5.881	-3.9297	36.8367	39.7605	149.115
1555.26	67.5029	50.4755	6.9254	5.2387	40.1685	28.6949	220.062
1556.67	87.5223	52.3114	12.8439	23.5153	48.4868	23.5484	285.239
1558.07	91.8842	50.3843	18.9851	45.0302	56.6872	23.8764	333.314
1559.48	110.553	47.2749	25.6063	68.2054	65.151	28.278	302.873
1560.89	127.566	42.8756	37.7748	88.8871	75.3385	39.9633	253.756
1562.29	112.42	46.1488	54.5548	107.606	85.7286	56.9477	197.361
1563.7	105.433	55.1375	75.4634	126.101	99.3444	78.0857	143.689
1565.1	90.2639	68.0099	94.1723	141.957	116.323	96.6411	102.409
1566.5	102.123	83.1777	114.108	154.825	134.555	106.647	79.6538
1567.91	105.138	98.4131	128.428	162.412	151.678	114.337	80.17
1569.31	123.832	117.445	136.976	168.322	164.609	120.336	104.398
1570.71	133.396	136.829	147.235	173.463	175.57	123.068	138.578
1572.11	154.898	156.876	157.279	179.288	185.51	128.266	173.782
1573.52	186.981	176.177	169.783	189.051	200.98	140.022	189.317
1574.92	219.13	197.402	190.355	200.419	219.826	157.978	214.827
1576.32	247.277	221.363	211.733	217.151	237.99	185.101	239.713
1577.72	278.482	245.902	235.618	238.402	258.557	222.425	259.834
1579.11	305.047	268.213	260.081	260.653	281.427	262.617	276.051
1580.51	311.159	288.139	281.559	282.404	298.241	299.556	288.677
1581.91	322.992	309.167	294.449	299.384	314.554	331.698	292.769
1583.31	332.443	333.201	304.302	313.454	326.035	352.276	293.85
1584.71	316.189	352.943	310.25	322.043	331.587	356.806	288.89
1586.1	303.633	364.442	310.758	326.253	334.224	350.375	285.1
1587.5	294.609	364.935	309.452	325.18	336.648	334.277	282.847
1588.9	283.954	355.889	304.105	317.205	328.152	305.881	277.048
1590.29	274.99	339.484	293.883	310.646	314.033	278.631	269.944
1591.69	249.902	319.062	284.462	300.193	295.788	255.486	264.658
1593.08	226.293	292.061	272.01	286.362	273.152	236.131	258.336
1594.47	220.854	263.864	251.571	271.534	243.135	220.941	251.979
1595.87	214.139	237.72	227.302	253.785	221.229	211.95	241.158
1597.26	205.022	217.575	208.437	240.056	205.479	207.621	231.916
1598.65	165.594	201.27	192.261	230.239	197.324	205.604	228.098
1600.04	158.434	186.08	177.44	217.464	195.872	206.646	229.28
1601.43	168.49	175.113	166.717	205.788	198.676	207.675	231.468
1602.83	165.634	168.513	157.865	197.179	202.461	205.385	233.325
1604.22	184.974	168.234	154.841	194.387	210.439	206.242	238.65
1605.61	191.137	171.1	156.215	190.163	218.445	206.923	247.476
1606.99	200.336	169.316	152.685	187.463	220.128	204.032	250.917
1608.38	231.384	167.506	143.041	186.038	214.483	201.692	251.367
1609.77	234.211	160.743	133.738	184.32	210.242	201.972	245.455
1611.16	232.855	150.722	128.595	183.8	204.54	200.644	236.138
1612.55	208.052	137.24	123.081	181.012	195.401	196.699	229.591
1613.93	194.486	115.934	113.829	174.007	180.037	188.769	214.25
1615.32	166.754	96.6152	103.575	166.317	161.716	178.743	192.897
1616.71	115.362	80.5456	92.8247	160.147	143.331	165.087	173.84
1618.09	87.6049	69.858	87.9889	153.715	123.189	153.348	154.33
1619.48	98.9885	62.2539	86.5247	146.851	104.707	142.899	134.952
1620.86	90.6588	58.3725	79.6518	138.84	85.0002	131.246	112.621
1622.24	92.9972	62.3472	73.6411	126.829	70.8458	124.167	92.5195
1623.63	85.1773	65.0326	69.8251	110.298	62.929	116.476	73.6877
1625.01	94.3218	68.4207	68.0403	85.7674	56.136	105.716	58.5677
1626.39	72.6791	68.0578	62.0559	58.6212	45.5255	93.0494	46.4972
1627.77	57.0988	61.8068	51.6916	35.7298	35.4698	78.1566	32.9911
1629.16	28.3049	56.8818	37.3078	15.4582	26.3081	68.0951	22.966
1630.54	14.1589	50.8564	24.332	3.7838	17.9546	58.7382	21.4086
1631.92	15.0001	41.3424	17.99	-1.6369	7.5945	55.0595	19.0567
1633.3	47.4008	30.4807	12.543	0.5289	0.1684	53.4909	18.6518
1634.68	40.9917	21.8717	5.8016	6.2466	-5.3256	53.3649	19.5776
1636.06	49.6716	15.885	5.6903	11.181	-2.5372	55.6612	20.9857
1637.43	62.444	8.3487	7.8543	15.2113	1.4362	52.5307	22.8633
1638.81	51.0889	3.9705	10.8507	12.9254	2.485	46.9137	23.5105
1640.19	19.1366	2.3482	10.4486	10.4421	2.2649	43.4513	19.4287
1641.57	5.3694	3.4654	7.8714	11.2587	7.843	40.8336	16.2912
1642.94	-15.7755	3.978	1.8854	12.5929	15.7734	43.2149	12.179
1644.32	-0.5332	0.2496	-0.6594	17.7355	27.0428	45.626	11.1716
1645.69	4.9571	-3.6684	-0.8518	24.729	36.4076	49.9976	12.5158
1647.07	12.0157	-3.5859	0.1488	34.255	43.9527	54.6486	19.1149
1648.44	34.3978	0.8047	3.8453	44.6572	45.6648	57.925	26.7144
1649.82	68.8003	7.3838	12.903	49.3874	43.8332	56.0974	31.1359
1651.19	92.6568	16.2532	21.1018	50.1605	36.1763	45.3549	34.8442
1652.56	104.737	29.7693	28.9054	46.5786	24.045	31.754	31.7589
1653.94	113.412	49.0071	35.9184	41.5061	13.2099	18.5517	20.7304
1655.31	118.374	65.0751	41.3987	37.5166	11.2587	4.417	9.5013
1656.68	119.725	75.1043	43.852	34.8522	16.1392	-4.5959	-2.1323
1658.05	139.87	80.9833	44.6373	36.8975	29.5768	-6.495	-8.6222
1659.42	135.389	88.4475	43.2369	42.0896	44.4292	-1.7571	-4.5901
1660.79	129.595	92.1119	41.54	47.9975	58.9285	8.3736	7.566
1662.16	137.589	90.3941	36.3727	53.7629	68.4946	19.8404	23.0782
1663.53	154.267	83.399	34.625	54.8331	74.0885	32.9087	39.1897
1664.9	160.345	74.6072	33.7866	54.0344	73.4848	43.0793	56.0152
1666.27	158.402	68.8111	35.949	55.7173	65.7987	50.4554	65.2999
1667.63	134.533	68.1403	44.354	58.0625	57.611	52.5754	65.6895
1669	112.989	70.8664	54.3919	62.947	53.046	53.0005	63.3787
1670.37	91.3668	80.2302	65.7897	70.5999	48.0661	54.5299	57.9996
1671.73	88.0426	94.8067	71.4833	81.1363	47.6065	59.4514	52.9626
1673.1	86.7851	111.099	73.1819	90.27	48.3486	66.2508	53.878
1674.47	90.2448	122.192	71.4042	95.5689	51.9714	73.2364	59.7097
1675.83	120.452	129.045	64.9269	94.8247	55.4301	79.6238	70.1167
1677.19	137.215	131.193	62.6259	90.0566	58.8477	89.4601	82.0629
1678.56	155.739	125.399	61.3223	82.0757	55.3665	88.8746	94.8234
1679.92	154.627	119.405	63.6129	73.793	50.4453	80.0832	102.939
1681.28	144.721	114.061	70.6976	67.7083	49.5806	64.5156	103.169
1682.65	132.876	109.68	74.5602	63.6021	49.1086	46.6558	99.7061
1684.01	122.579	105.379	78.048	63.2553	48.7541	29.2559	92.1738
1685.37	121.252	101.167	72.5167	62.4305	52.8172	16.0048	81.6174
1686.73	116.629	93.9666	65.236	60.2234	58.3371	11.1806	73.8158
1688.09	124.137	87.9369	56.7122	57.1309	62.716	13.6379	66.3136
1689.45	146.761	82.7025	45.9642	50.1382	61.7998	21.7547	59.4255
1690.81	110.832	75.8597	40.1372	44.0265	55.2257	36.0428	53.1325
1692.17	103.134	63.4205	38.3241	36.9916	40.5638	39.272	48.9899
1693.53	82.2928	56.5268	40.9052	31.7197	26.3041	39.3232	46.9843
1694.89	71.7631	54.6654	45.8013	35.2158	16.3812	34.4793	46.6059
1696.24	67.9968	53.4989	45.3139	43.9156	9.0052	26.7498	49.8393
1697.6	68.8051	52.3977	43.5921	56.9434	8.268	19.0498	52.5376
1698.96	56.3465	53.5608	37.1506	67.5266	16.0453	11.0192	56.1255
1700.31	52.1408	52.4704	32.5979	74.9161	29.0992	8.8907	62.8961
1701.67	55.1996	49.276	23.9738	79.6476	43.8067	10.5745	68.2135
1703.02	60.2153	43.4164	12.7347	78.0826	55.9227	14.2743	71.3773
1704.38	44.19	33.6794	6.9159	73.6432	61.4615	19.3944	73.6325
1705.73	31.8512	22.5325	3.4474	64.4476	61.2249	17.0883	74.7977
1707.08	15.9003	17.5612	0.3548	54.2665	53.3682	14.244	76.8928
1708.44	12.3491	18.6256	-1.4253	45.9947	41.7538	9.1158	78.0069
1709.79	4.701	21.304	-5.5434	37.4462	27.4553	5.507	75.4586
1711.14	1.8791	25.2757	-6.083	27.2755	14.8223	3.0851	66.0417
1712.49	2.3751	31.3787	-3.8546	15.4083	8.5013	0.8374	56.1824
1713.85	14.1958	35.9721	1.474	3.6298	8.6921	2.1968	43.1421
1715.2	36.8743	31.9147	1.3886	-2.6504	16.1294	4.5757	30.1405
1716.55	54.074	26.1276	2.3957	-4.6395	23.8839	6.5765	16.89
1717.9	64.0018	13.944	4.1941	2.3126	27.4356	7.0464	5.9638
1719.25	50.8154	2.6906	5.239	14.9152	31.8185	4.9346	-1.659
1720.59	42.7169	-4.3511	4.0514	31.4303	30.0323	1.9092	-3.8595
1721.94	32.6916	-7.46	4.1895	46.1559	25.6809	0.0513	-1.138
1723.29	18.3563	-5.6523	1.4925	54.6032	16.7488	-0.9695	5.2969
1724.64	8.7431	2.6422	3.7216	55.855	7.4157	-0.2247	13.5594
1725.98	-0.0673	18.8089	7.9252	51.7559	0.4034	2.5861	24.3505
1727.33	4.8057	39.4998	10.4571	43.9548	-2.0711	6.5068	32.9554
1728.68	16.156	52.5377	7.6352	34.9288	-1.1133	11.8554	42.2771
1730.02	1.0109	63.9792	5.6049	24.2748	-1.9605	17.9344	48.9312
1731.37	-4.4694	65.9836	1.1966	18.8284	-0.0271	23.1856	50.5904
1732.71	-7.8685	64.8264	-0.481	18.3274	13.4446	29.4316	48.4918
1734.06	14.2655	62.3644	-1.1119	21.0099	28.6795	35.5518	46.0575
1735.4	11.9548	58.9156	1.2043	24.5838	44.92	41.2298	43.3947
1736.74	30.1588	58.2126	0.2915	29.0496	54.8614	43.011	41.1298
1738.08	19.9671	61.4248	5.951	36.6479	62.1859	43.9698	39.8108
1739.43	16.9964	69.9001	12.701	49.0373	62.705	44.4644	41.5265
1740.77	29.5252	81.083	21.2839	62.7482	60.3459	43.1509	45.6177
1742.11	22.8763	87.1233	27.6842	73.2733	52.1354	42.6412	50.2756
1743.45	14.8156	92.1813	34.2204	77.2118	40.0977	43.0208	54.616
1744.79	23.4981	93.5693	40.3649	81.0229	34.5574	40.9266	56.2027
1746.13	32.552	92.4374	46.0341	82.1415	37.4501	39.0368	56.682
1747.47	54.827	91.0659	50.5141	81.4448	42.5417	38.4989	60.2565
1748.81	74.3452	90.2157	49.2784	78.366	51.1428	35.7252	63.4133
1750.15	100.67	91.1669	41.7843	76.2208	62.7004	34	68.366
1751.48	109.338	90.9904	34.4319	76.1666	77.0044	34.2518	75.7361
1752.82	116.005	94.876	25.2122	79.7699	86.6284	35.687	84.256
1754.16	121.746	99.9	21.2303	80.8732	94.8645	36.9067	90.618
1755.49	117.322	102.434	15.8816	77.772	95.1718	37.4378	92.7007
1756.83	111.695	104.441	15.5249	70.663	90.5468	36.6431	90.9508
1758.16	113.591	107.766	20.0838	67.3311	84.6419	30.7599	83.5323
1759.5	109.837	109.72	26.6508	65.528	76.1767	24.6324	73.5968
1760.83	98.0734	111.278	36.6417	66.1077	70.1734	22.0206	66.2418
1762.17	102.066	115.111	44.2646	66.6893	69.721	20.8678	60.239
1763.5	100.761	122.238	54.5236	71.434	79.1129	26.9077	58.6766
1764.83	100.844	126.499	66.7111	79.2708	93.2507	36.5015	63.0377
1766.17	83.4952	132.316	79.0454	86.6082	107.668	47.7822	70.0799
1767.5	89.8401	135.023	92.1743	90.5953	121.751	59.6715	78.763
1768.83	111.882	132.461	99.1865	93.7603	128.258	67.8819	89.9856
1770.16	113.326	126.706	104.829	96.8032	128.248	72.4109	98.2892
1771.49	134.964	124.062	107.181	102.823	121.025	71.8321	103.039
1772.82	149.946	123.044	106.105	110.353	109.757	71.2978	107.672
1774.15	133.263	122.739	101.125	115.452	98.2074	70.0476	109.257
1775.48	126.198	128.431	93.2741	119.259	88.7091	70.5632	109.62
1776.81	124.421	138.604	84.2469	122.627	83.8965	73.0616	109.41
1778.14	118.45	148.113	74.6131	123.876	82.7051	77.787	112.144
1779.47	110.472	153.833	65.2729	120.511	83.5261	83.7923	113.132
1780.79	109.858	155.198	53.9672	115.168	85.6517	89.9668	114.452
1782.12	108.784	147.654	41.4343	111.1	86.5074	94.3282	116.122
1783.45	78.8374	133.625	32.377	105.691	85.7963	95.078	111.057
1784.77	78.4321	123.369	29.3369	102.842	85.4424	90.5946	105.444
1786.1	91.1496	114.506	30.7291	101.53	86.0799	82.9859	99.0391
1787.42	76.1286	104.574	34.8724	100.322	85.8618	68.3036	88.0553
1788.75	88.8551	96.7728	40.845	98.6483	85.4528	54.0255	78.257
1790.07	82.1578	87.6209	41.1059	95.902	84.4009	39.6544	69.6458
1791.4	83.5508	78.5284	39.1603	91.6121	83.3179	30.6102	65.3464
1792.72	80.0258	67.665	35.9279	86.6578	80.1089	25.6083	61.4341
1794.04	72.4513	58.5145	29.784	80.5787	77.5574	25.4775	60.7496
1795.36	66.3972	46.53	25.6434	77.7101	76.1503	31.8191	58.9269
1796.69	35.4823	37.0299	26.0688	77.9961	76.7157	38.3191	54.7206
1798.01	37.1182	39.7705	30.4972	84.5459	79.5485	43.6862	54.311
1799.33	61.5274	50.4813	38.6521	93.2546	82.3504	45.4504	51.9469
1800.65	44.9397	63.9339	47.2654	102.63	84.5593	41.4558	48.1091
1801.97	61.3258	79.3904	51.7125	106.991	83.2604	39.6837	46.1459
1803.29	40.004	92.0616	47.4733	108.781	79.3468	37.8238	46.0397
1804.61	27.7028	106.292	40.4517	105.246	73.6559	37.9725	50.0038
1805.92	14.9991	124.359	31.559	98.9327	65.8667	38.9638	56.9245
1807.24	16.6493	138.273	24.2511	89.6255	64.0127	40.3575	67.1373
1808.56	23.4379	142.527	18.7127	80.3446	66.5098	42.4871	75.1536
1809.88	24.6574	138.014	14.7089	78.0931	72.3032	40.9662	83.1025
1811.19	45.6913	129.87	12.2919	82.0176	77.9732	34.1393	87.9675
1812.51	53.7132	116.253	16.987	91.2139	84.1431	22.3249	86.258
1813.82	47.2513	96.681	20.0169	101.138	90.0447	11.2702	81.0247
1815.14	56.9919	75.398	21.459	108.348	89.2397	6.1457	74.2682
1816.45	57.8104	52.3044	19.7409	114.522	83.7521	3.6271	65.8737
1817.77	43.1975	37.2477	18.7253	117.426	73.1839	9.1599	59.8098
1819.08	31.0448	36.0378	18.3891	118.774	60.3057	21.3044	55.03
1820.4	23.603	36.0311	19.4942	116.598	53.4983	36.2337	52.8288
1821.71	13.6634	39.0583	16.7679	107.848	48.6551	53.4191	50.9435
1823.02	19.4091	45.3971	15.8126	104.691	46.894	68.8616	51.0401
1824.33	22.783	55.9152	18.1829	102.644	51.8212	78.0032	49.926
1825.64	18.003	70.1913	24.7448	102.441	61.1885	82.2096	51.4479
1826.95	20.8304	85.6935	28.3989	98.4168	71.9935	80.362	56.1135
1828.26	23.1636	100.454	31.9995	94.3648	79.6494	74.4419	64.3325
1829.57	22.7011	111.948	33.4875	89.9906	86.6401	64.8501	71.5634
1830.88	25.1571	119.855	33.8502	86.7111	89.1034	60.376	81.8496
1832.19	29.9502	124.122	35.5086	84.7132	89.2112	56.7943	91.6634
1833.5	42.1073	117.513	35.9329	83.1708	88.1965	53.5911	101.472
1834.81	43.091	108.253	36.2206	82.1159	81.9686	55.0246	107.759
1836.12	65.4295	97.4096	41.439	87.7977	73.6415	56.5534	109.941
1837.43	76.8768	84.9196	48.5115	93.5923	68.7877	57.1967	109.718
1838.73	105.11	76.1116	56.6125	102.225	61.7355	57.1855	108.345
1840.04	115.424	70.1311	64.9898	109.781	54.6053	54.0273	107.044
1841.34	123.14	66.1026	73.6667	118.346	52.8765	53.9647	103.555
1842.65	127.38	62.4729	79.5303	121.575	57.3803	57.1304	95.0852
1843.95	131.354	53.3028	82.6872	120.519	63.5829	66.7555	88.2945
1845.26	124.944	41.774	83.498	116.796	70.3015	72.5085	81.3365
1846.56	124.299	28.1671	81.237	111.765	77.1551	77.0449	74.4699
1847.87	99.1941	18.3899	79.263	107.166	79.514	79.9893	66.34
1849.17	89.3001	14.2639	74.7529	103.205	77.402	76.575	58.5906
1850.47	73.5782	17.9531	66.6081	99.7684	73.8288	70.1999	56.2199
1851.77	85.869	32.7783	57.9406	102.359	68.8378	61.122	57.858
1853.08	97.7213	54.0796	50.1099	106.538	64.6153	52.4238	65.9192
1854.38	107.076	75.4248	43.4897	110.256	65.9758	47.5898	73.4935
1855.68	114.223	91.1311	37.4506	107.501	66.6534	47.3967	79.5398
1856.98	109.788	94.4182	32.7253	99.4168	65.3951	51.4316	83.8808
1858.28	112.461	89.9171	26.6237	89.6026	61.5475	51.2777	81.554
1859.58	130.603	77.493	27.15	81.8537	59.7698	55.3123	75.26
1860.88	126.827	62.1409	32.1015	74.5811	54.179	57.0503	64.8042
1862.17	122.477	50.7258	36.2986	69.3213	46.7809	58.0475	54.9626
1863.47	120.161	47.535	39.5871	68.1703	42.3261	61.0602	48.6794
1864.77	135.43	52.5494	44.3696	72.7923	45.1135	63.4664	46.6107
1866.07	151.904	63.2632	51.1988	76.6819	52.657	67.8933	49.4459
1867.36	147.378	75.7853	58.8065	78.9027	62.2004	69.7967	55.0394
1868.66	141.015	86.2164	65.4292	77.392	69.1526	70.237	62.3324
1869.95	115.606	90.576	69.3247	72.9124	74.4228	68.0741	66.5748
1871.25	95.355	93.3856	69.2503	68.8291	75.6316	60.4426	63.1869
1872.54	71.1518	87.0752	71.9786	71.736	79.0495	50.3236	61.2752
1873.84	49.1193	78.2589	71.184	75.5114	77.6481	36.4691	57.0211
1875.13	41.6806	72.0229	65.0085	80.993	74.6059	25.9046	55.8225
1876.43	42.3358	73.291	55.0591	87.8391	72.0873	23.4443	53.929
1877.72	38.9742	80.8274	45.7384	89.892	70.5974	26.709	52.1021
1879.01	52.4874	94.9789	38.3899	79.6839	64.7483	35.2412	45.9201
1880.3	60.3453	111.356	33.119	63.893	53.7506	43.4014	40.6769
1881.59	58.0385	126.624	28.5434	44.8196	40.9039	52.7274	32.225
1882.89	48.1672	136.61	27.1206	23.2086	26.3851	60.974	19.1635
1884.18	47.9123	136.232	28.4058	5.277	12.9575	63.3541	4.5457
1885.47	49.2049	115.723	32.5462	-1.9156	6.2396	52.1104	-0.9134
1886.76	67.7829	87.8322	35.4088	-1.9511	1.0897	38.2419	-2.4866
1888.04	83.8923	55.9037	36.538	3.192	-0.5879	22.9993	1.822
1889.33	77.1892	29.2984	37.5871	13.3812	2.3844	11.0704	8.9363
1890.62	61.7122	9.3134	39.9967	19.3457	6.1271	2.1405	15.773
1891.91	55.1175	-2.4741	41.6077	20.6872	8.2791	-2.5266	17.9161
1893.2	38.5765	-4.4116	42.7743	25.7886	11.0089	-3.4631	22.589
1894.48	14.9459	6.2928	42.0352	30.8805	14.577	2.4247	22.2851
1895.77	-3.9084	23.8004	42.4952	33.5289	16.4751	12.3117	19.387
1897.06	-2.6751	39.3877	41.0324	35.7701	19.0915	21.1705	17.8082
1898.34	15.6547	50.6508	35.0264	38.1228	20.7369	25.114	21.3549
1899.63	27.6591	62.6427	27.2867	38.8353	19.0538	32.7177	25.6195
1900.91	33.6154	70.9442	18.8226	34.6732	15.579	38.2014	30.0598
1902.2	33.4468	81.2753	11.1531	30.8238	14.6616	42.2387	38.0879
1903.48	32.92	89.8053	3.499	23.8585	12.7265	45.0664	41.4146
1904.76	62.9046	92.6438	-1.7858	18.9753	11.5438	46.4422	41.3634
1906.05	79.4985	91.6743	-4.5199	19.5983	9.955	44.3396	39.5618
1907.33	65.9347	89.1123	-4.3294	21.5686	6.797	42.1799	34.2437
1908.61	58.5676	81.4096	-1.8459	22.9619	2.7237	36.9186	27.708
1909.89	71.4041	64.1612	2.0677	23.5196	-0.8221	28.7716	21.6593
1911.17	80.3557	42.3797	7.0332	24.9952	-2.0951	25.0768	17.7207
1912.45	81.1217	21.6324	18.9769	26.4374	-3.8734	24.0443	16.1222
1913.73	68.709	4.0982	33.4004	27.6069	-0.8211	24.9641	19.5183
1915.01	68.2995	-2.3431	47.4576	33.7069	10.4298	27.3611	28.261
1916.29	56.1146	0.4706	63.1991	41.5701	27.3661	33.5786	34.3616
1917.57	75.2475	11.3332	81.6928	51.9178	45.1709	41.1432	37.7174
1918.85	71.7285	27.9738	94.1789	65.455	62.2359	47.203	37.4773
1920.13	66.2943	52.4772	100.276	77.0395	75.0721	52.7385	36.0392
1921.4	83.8165	80.4152	98.5894	83.2103	83.448	55.4528	30.5614
1922.68	94.1135	101.107	94.2837	84.9425	86.7113	57.3283	21.7454
1923.96	108.843	116.947	87.7833	83.4574	85.5466	62.6939	12.1311
1925.23	128.139	128.164	84.6326	76.4708	75.7188	63.2491	6.2085
1926.51	130.881	131.367	80.8989	67.4296	67.3153	62.5788	6.1291
1927.78	141.333	128.045	78.2911	61.05	62.4693	60.7858	11.4393
1929.06	133.813	121.256	83.9261	57.3396	63.3906	61.778	21.5078
1930.33	130.322	113.57	91.1404	58.9327	62.729	59.26	32.9979
1931.61	137.284	102.501	94.5458	64.8863	67.1462	53.712	46.3605
1932.88	141.191	95.4737	94.9403	70.9676	71.3609	49.4789	58.9073
1934.15	139.576	92.6864	92.9615	76.8642	77.4829	47.9675	65.0307
1935.42	133.053	85.793	93.6638	81.808	84.106	49.689	65.6151
1936.7	119.741	83.0988	93.9893	85.0756	88.393	55.4832	63.4204
1937.97	127.709	84.3709	95.0558	83.7593	86.9943	62.1352	59.3175
1939.24	130.925	87.1137	92.9238	82.3594	86.205	70.1716	53.1216
1940.51	128.997	89.8319	90.6731	84.7936	87.4828	80.3404	49.5078
1941.78	135.284	100.146	92.3869	87.7716	89.4107	92.7839	48.0048
1943.05	142.681	114.058	94.1184	93.6836	87.0236	99.4148	49.4697
1944.32	165.478	124.737	94.8766	93.8455	85.047	103.281	52.1422
1945.59	160.821	134.397	93.2779	90.9381	81.1074	107.858	54.3854
1946.86	163.132	142.623	93.0369	87.9571	82.2407	113.312	55.7805
1948.12	146.875	142.011	95.1769	83.453	82.2758	117.15	55.6101
1949.39	128.763	143.623	96.1309	79.3345	81.603	118.872	56.8184
1950.66	141.297	139.119	93.7208	73.2087	77.3733	114.984	55.6345
1951.92	161.019	133.301	88.7022	68.7955	73.1299	106.584	54.5155
1953.19	144.857	123.763	84.4799	67.4386	70.6876	97.8825	55.6282
1954.46	136.165	119.89	83.8368	66.058	64.3495	88.6306	56.1086
1955.72	129.63	114.662	86.8338	66.3845	55.7777	77.1481	60.3226
1956.99	133.723	105.719	89.7483	58.9191	46.2438	66.5816	62.9041
1958.25	125.422	95.1265	93.1642	55.1335	37.0249	58.766	64.5576
1959.51	115.142	87.814	96.9945	52.1916	30.601	55.5468	64.4058
1960.78	92.8101	79.4571	99.0602	51.6599	22.1239	52.347	58.4611
1962.04	101.756	75.8457	98.0009	54.3707	20.396	48.4727	51.3711
1963.3	91.2756	65.7738	91.1972	58.2485	22.7855	41.5885	40.4593
1964.56	102.512	60.8301	82.0383	62.8233	29.5028	37.6478	32.6193
1965.83	90.5896	56.7418	72.0884	67.6563	37.0904	34.608	25.8238
1967.09	73.3186	59.3419	63.7881	71.8173	40.8961	34.222	21.3776
1968.35	77.6752	60.5812	57.3544	71.9314	44.4674	37.2339	24.301
1969.61	80.6921	62.4788	51.9282	63.5885	45.9066	43.358	31.2518
1970.87	103.052	64.0973	49.0634	56.0721	40.6101	48.9152	40.9991
1972.13	95.625	68.2758	47.253	42.0664	30.1128	54.0101	49.4608
1973.39	93.809	70.1225	48.331	30.8123	17.7902	54.2976	53.5414
1974.64	92.9983	71.9058	49.2942	20.3578	12.8798	48.9631	55.173
1975.9	52.9807	70.3881	45.931	13.6308	12.5356	38.9762	52.9779
1977.16	43.4275	68.25	42.1188	10.6401	15.2147	29.4548	50.7143
1978.42	26.8492	62.0619	38.8697	11.543	17.3605	17.1165	44.0129
1979.67	3.346	55.0467	34.3519	14.3391	21.4933	7.5956	35.9563
1980.93	-4.1357	43.4036	31.1106	16.3882	28.9872	1.7596	29.0714
1982.19	-2.5196	31.5309	28.4955	18.1075	35.637	-0.5616	24.2469
1983.44	14.8869	16.3489	28.4615	21.1825	35.5387	-1.5072	18.5739
1984.7	14.5177	3.9377	33.5675	19.6641	34.1271	1.6358	11.7301
1985.95	25.2873	-3.5064	41.0972	18.4405	30.9035	6.6617	4.7952
1987.2	32.2614	0.0443	45.2953	13.6822	28.8602	11.2149	1.1669
1988.46	28.3684	10.9132	44.1192	9.4177	23.9627	18.7617	-0.5114
1989.71	33.5878	21.1787	42.0848	6.7115	14.9332	30.5323	-0.9285
1990.96	40.8874	29.091	35.5397	3.2588	6.0783	41.8445	-0.8596
1992.22	33.8648	35.2791	24.285	0.9293	0.6728	50.2084	-0.0747
1993.47	28.9981	37.1688	17.413	0.6485	-0.4094	55.644	1.507
1994.72	43.3347	35.8343	7.7167	6.0041	0.0573	58.976	3.313
1995.97	34.2829	31.6541	1.7929	13.2084	1.4306	59.2745	1.8543
1997.22	46.4751	32.2867	2.859	18.9027	7.8501	59.0665	3.0773
1998.47	72.7625	39.1234	4.3702	25.7744	15.74	57.5525	8.3085
1999.72	83.6261	54.1561	7.4153	31.0436	24.3323	52.0107	16.6085
2000.97	87.6723	69.9141	14.6677	36.0498	30.3243	49.2106	23.5591
2002.22	84.2607	82.0158	27.8308	40.5933	35.0915	48.0543	30.2972
2003.47	70.6925	84.7949	37.8637	38.7929	45.1938	43.6549	36.6342
2004.71	42.2317	82.2142	48.6342	35.6661	55.0667	35.3865	42.135
2005.96	36.2799	74.6317	64.189	30.8767	66.3936	28.573	45.3939
2007.21	46.3083	64.2792	71.8472	29.1164	76.4992	23.4009	43.9214
2008.45	23.1171	54.0809	79.3276	26.2012	83.3761	18.8265	40.644
2009.7	47.7536	46.5816	82.9032	24.5644	84.9161	17.1121	43.396
2010.95	71.4815	43.6959	79.1087	27.4341	79.0251	17.6604	50.5087
2012.19	74.4717	47.6231	76.4873	33.2676	65.9585	18.5673	57.034
2013.44	70.8785	54.2691	75.0911	43.4134	49.1365	24.0932	60.4676
2014.68	73.6815	60.5912	73.6602	53.3252	34.9518	30.9479	63.3368
2015.92	61.7974	60.2308	64.9598	57.1838	26.3214	36.1135	62.1434
2017.17	70.0123	63.9696	57.2091	59.7851	21.5814	40.8472	60.8209
2018.41	85.357	66.0401	51.3548	58.4883	24.3941	46.9331	55.7409
2019.65	85.543	67.4573	40.2087	54.7763	32.0686	53.5454	47.7839
2020.89	63.776	66.0827	30.4295	48.3741	42.0707	58.989	44.6996
2022.14	87.2315	63.6246	20.4363	43.6209	51.1324	62.3702	47.9628
2023.38	94.0986	61.6454	12.7958	39.0611	57.2856	62.9798	54.3017
2024.62	93.6322	61.8245	16.1973	37.612	58.9549	62.392	59.7494
2025.86	67.6439	61.3952	24.914	38.146	58.3634	61.0215	63.5042
2027.1	61.8219	58.9937	37.8109	36.6265	57.5329	60.6989	66.3845
2028.34	52.0759	57.6269	52.3282	34.8948	57.8154	59.9811	66.4165
2029.58	72.2223	66.5455	69.3572	37.5979	61.4835	60.1911	66.7982
2030.81	85.4527	75.1791	81.9661	40.2315	67.0699	61.2623	63.2379
2032.05	82.4695	89.2668	82.8247	43.7612	71.6549	64.7944	57.6573
2033.29	88.4688	103.5	76.1318	51.6707	75.9278	66.9233	55.5095
2034.53	100.37	119.204	63.3335	61.5931	77.1558	65.5129	50.1919
2035.76	100.597	132.392	45.1522	68.5703	73.1705	59.991	42.7069
2037	102.319	141.351	28.4231	76.1104	62.6132	54.3998	31.3657
2038.24	62.0261	141.557	11.3154	78.7323	48.565	48.0929	21.722
2039.47	48.8024	132.499	-0.0201	77.3737	33.9237	47.4598	13.5018
2040.71	38.9352	118.038	-3.959	75.8581	22.2434	49.287	8.9377
2041.94	41.7352	103.955	-1.6864	76.5533	16.2085	53.6169	9.4677
2043.18	53.8812	86.2112	3.7181	73.6063	13.6226	58.8156	14.0895
2044.41	52.9333	72.8253	8.9636	67.8733	12.8127	65.9491	22.7023
2045.64	78.5609	61.611	17.0259	60.4136	14.6779	70.7453	35.7969
2046.87	86.3124	55.3126	24.8652	47.4972	16.6542	70.6995	45.0146
2048.11	108.328	52.9336	29.9844	34.1851	17.7809	66.4251	50.5689
2049.34	122.828	55.4426	34.5578	22.1042	18.9709	60.5523	50.0623
2050.57	102.251	55.7457	37.7877	8.7807	19.8951	52.325	47.3186
2051.8	104.1	54.3328	41.9017	-1.4474	18.0417	48.5025	39.9002
2053.03	85.7105	50.4293	46.2507	-5.7342	15.1674	43.7471	30.7701
2054.26	52.8302	48.9233	51.0731	-1.9704	14.7668	37.8312	22.8192
2055.49	43.6768	45.5327	52.9071	1.2949	13.5916	30.8544	16.6574
2056.72	21.759	41.7021	51.4546	4.6216	10.5006	25.4617	12.2494
2057.95	16.9188	36.1444	46.6378	6.8004	6.7218	21.8444	9.2485
2059.18	5.8514	30.4333	38.2305	8.2495	2.9629	20.4186	4.8732
2060.41	7.3919	26.9197	27.8068	13.3982	0.0315	20.7825	0.7711
2061.63	12.5119	29.9621	18.1939	14.4699	-0.1247	21.3494	-1.043
2062.86	-3.9477	29.9847	7.776	12.6783	-1.4181	22.6916	-2.1791
2064.09	9.1201	30.189	0.5667	9.9313	-4.2447	29.1983	-0.1045
2065.31	8.0814	27.8378	-0.9295	9.2327	-1.3999	36.7245	7.3914
2066.54	13.3373	26.0952	1.9215	8.7444	7.283	43.1521	20.2933
2067.77	32.6854	19.8362	6.65	6.5683	17.3371	48.2955	32.3119
2068.99	41.9347	10.977	14.8264	6.598	27.0775	51.1043	43.6724
2070.22	45.4886	2.4995	22.5705	8.4515	39.0806	53.193	53.3214
2071.44	40.5177	-4.7936	30.2429	12.5123	51.2098	54.6756	62.2412
2072.66	27.9801	-6.2885	33.8825	16.8071	62.1605	48.4006	71.4575
2073.89	35.0929	0.9249	36.4499	15.7921	70.595	35.8779	81.3171
2075.11	18.4903	6.6891	33.0298	14.6856	73.1489	20.5106	89.8507
2076.33	20.2472	12.4584	32.8311	12.865	72.2584	8.453	103.074
2077.55	12.4804	15.7149	33.9507	11.0817	70.6147	0.4157	119.051
2078.77	24.4208	15.3004	36.1139	6.3306	65.9099	-3.7125	132.227
2080	24.4254	11.0786	37.7233	3.5673	56.7327	-2.5792	134.753
2081.22	50.8952	7.7952	39.1265	2.4562	44.5712	0.7739	130.39
2082.44	68.5555	9.3474	35.4456	3.3579	34.8148	10.7807	120.171
2083.66	73.0476	15.8494	28.7655	7.7571	27.6174	26.832	106.267
2084.88	84.6606	29.3445	19.5904	12.4291	23.7952	40.0813	90.975
2086.09	100.453	49.2525	14.2836	18.0873	24.6145	54.8119	78.8993
2087.31	98.5886	65.458	8.9474	24.6847	27.2037	66.5898	70.9719
2088.53	85.9157	75.2332	11.8191	31.009	34.3811	76.7022	70.0868
2089.75	63.775	76.1026	19.2642	34.4641	43.8489	81.3721	71.1688
2090.97	57.936	66.7973	30.0774	35.6371	51.6479	79.7066	71.664
2092.18	31.0189	54.2889	41.3743	35.6301	58.1766	72.4328	68.3281
2093.4	26.3409	41.7072	51.2516	32.6306	62.3599	59.5007	61.2604
2094.61	27.3033	33.0401	54.5809	28.8867	64.097	46.2159	52.2436
2095.83	42.5986	32.3262	53.8097	27.0881	65.0783	35.2463	40.1759
2097.04	50.6489	38.5535	49.4347	23.961	62.9029	27.4893	32.6607
2098.26	58.8298	50.7285	42.0397	25.3913	61.005	27.9364	31.3789
2099.47	68.2767	62.9959	30.2692	28.3879	56.4232	30.4912	34.7168
2100.69	75.7007	74.751	19.6097	34.6558	53.8833	37.4683	42.9637
2101.9	87.9926	86.6782	9.6286	41.7852	51.8014	45.1643	52.4062
2103.11	108.01	96.5652	2.0132	52.3316	47.7789	54.3813	63.1007
2104.33	99.323	107.688	-0.3494	60.1877	47.3859	64.8667	70.7552
2105.54	112.849	114.757	1.0627	64.1519	45.7726	73.5353	71.3104
2106.75	117.323	119.285	7.2012	64.3836	44.8139	78.1926	64.375
2107.96	123.944	122.778	17.0496	60.2544	47.9463	79.0111	48.6958
2109.17	110.963	121.4	28.8904	54.0221	49.8202	78.2209	34.593
2110.38	106.679	112.669	40.0572	50.8456	51.6522	75.1001	23.353
2111.59	102.934	101.051	49.1567	49.1801	51.3213	65.9071	20.274
2112.8	85.443	91.5576	56.171	49.941	49.838	55.3348	26.5316
2114.01	86.4634	86.1254	60.0486	53.9726	47.839	43.9764	41.2097
2115.22	90.9091	80.6568	61.9644	61.5088	44.2819	37.4813	62.4197
2116.43	94.8058	78.6841	60.803	65.031	38.8545	34.4151	83.1794
2117.63	120.576	74.9223	57.9999	66.459	32.6498	32.6139	98.74
2118.84	129.715	71.8748	58.9148	64.8988	30.6256	30.5018	104.351
2120.05	139.545	72.2335	58.0935	59.7747	30.4702	30.217	97.7423
2121.25	133.26	73.7617	57.3907	56.7168	27.6511	33.1404	85.5041
2122.46	134.655	74.6333	54.9365	53.5492	24.766	38.7415	69.8
2123.67	125.783	79.7409	51.8973	52.5284	23.7955	42.6248	54.5735
2124.87	100.615	88.5608	50.4049	53.3508	24.6987	46.3009	39.8706
2126.08	96.138	95.2445	51.0878	58.1906	25.249	49.2067	29.7967
2127.28	79.4263	97.3475	50.9907	61.7923	26.0014	53.0816	24.1287
2128.48	80.196	98.3233	49.389	59.84	24.2542	53.2417	18.2923
2129.69	72.2935	92.1685	48.1727	54.9602	26.0088	48.3764	12.8932
2130.89	56.9054	81.6048	48.9174	48.6753	29.7907	42.6998	8.148
2132.09	31.8967	72.0523	42.9629	40.5091	31.997	38.714	2.0341
2133.29	22.6734	64.3062	36.1008	34.6302	34.6704	36.61	-0.0087
2134.5	36.224	59.6699	26.5014	31.1504	39.9373	37.9849	1.5789
2135.7	44.2503	58.9291	18.1585	34.7038	45.7995	39.5092	6.7827
2136.9	49.7643	58.2684	13.1072	41.6284	47.5836	38.188	12.975
2138.1	62.1555	54.6664	11.2992	51.1105	42.1392	35.1007	22.8189
2139.3	64.3471	49.3324	10.2893	57.19	35.5925	29.3109	32.1241
2140.5	81.6354	44.3494	12.4147	59.3311	26.6667	21.1997	38.1653
2141.7	71.2747	35.8591	16.8863	57.2206	20.5774	12.108	42.5583
2142.9	42.9554	25.0821	22.8036	52.4394	17.2614	9.0339	45.0213
2144.09	33.3511	15.2972	24.3122	43.8732	18.077	7.5776	45.3576
2145.29	29.5555	7.9103	27.3747	32.6979	23.0791	8.8732	45.3699
2146.49	19.1142	4.402	29.0546	22.9479	30.7154	15.8091	46.4481
2147.69	27.2372	2.9368	31.892	14.7912	36.2233	25.8911	47.042
2148.88	33.9435	0.4613	32.1108	4.5815	36.9366	31.3395	43.5007
2150.08	37.2121	1.052	32.072	-1.8634	34.5846	34.9399	38.1144
2151.28	36.8501	2.9306	30.8059	-2.693	30.3473	33.949	29.347
2152.47	34.3679	8.7354	30.2625	1.4236	23.6836	31.8315	21.0593
2153.67	42.2997	15.8525	27.5897	7.9777	18.079	28.0131	12.2358
2154.86	24.3824	21.6867	22.614	17.1989	10.9603	25.0488	3.1088
2156.05	21.94	26.5752	15.3967	26.9296	5.0974	18.6529	-1.846
2157.25	7.6723	31.6172	8.4999	34.9575	-0.3929	14.4082	-3.8842
2158.44	4.3859	37.5804	2.8649	40.8271	-2.0064	15.0682	1.0387
2159.63	8.4703	41.825	0.0116	41.2123	1.0213	18.5456	8.1939
2160.83	13.1978	40.5888	-2.2516	35.5164	8.9566	18.8563	15.6439
2162.02	2.4863	39.8649	2.1275	33.7331	20.4592	19.4665	24.0675
2163.21	-3.0774	34.8161	8.8292	35.1823	30.6304	17.6219	32.2444
2164.4	1.2775	27.3772	18.8626	36.5558	39.6628	15.4973	39.4688
2165.59	34.1612	18.4479	26.9999	37.1964	45.7566	10.7465	42.374
2166.78	29.1721	9.2637	34.2727	39.9637	44.6964	6.2758	41.0502
2167.97	36.4845	3.0839	41.1348	47.1289	41.7373	0.819	41.5716
2169.16	59.3401	1.5682	44.5337	58.3165	35.9596	-0.3304	42.2648
2170.35	71.475	7.0324	45.2191	67.1318	32.6376	2.458	44.3179
2171.54	75.9235	18.323	44.4491	73.5749	31.8514	8.8882	44.1596
2172.73	83.0602	32.0534	42.6865	77.217	33.1849	15.4183	45.2412
2173.91	72.8565	49.7842	41.4989	83.1203	35.9766	24.3485	45.529
2175.1	81.7291	66.7728	38.8315	84.8168	39.3253	32.9693	46.0971
2176.29	89.3277	80.33	38.7415	80.8333	45.0643	40.1118	44.5256
2177.48	98.0083	90.9985	38.9243	70.9566	49.721	42.8906	41.1781
2178.66	89.8239	97.2564	41.1617	62.1716	52.9132	43.1714	35.9052
2179.85	85.5151	98.7774	44.9976	58.0694	57.8972	39.8096	35.35
2181.03	86.1676	95.4454	48.363	55.326	61.0848	36.4748	37.7861
2182.22	74.2235	89.3541	50.6647	50.8981	65.6296	31.3097	40.5236
2183.4	81.2139	82.9638	57.1393	49.7666	67.4206	28.3878	42.9902
2184.58	93.6787	78.4498	64.2987	52.6734	67.3751	26.7637	49.5823
2185.77	94.065	79.0927	70.4256	59.5583	65.7107	27.2	54.9819
2186.95	107.43	87.9859	76.0951	66.1361	64.6217	32.0457	62.664
2188.13	111.378	100.142	83.2294	73.4616	62.7168	37.2702	70.1429
2189.32	116.94	116.263	89.5621	80.9673	59.6926	40.418	76.7718
2190.5	109.665	133.079	95.6202	92.3664	61.1434	42.3475	81.1463
2191.68	93.3093	149.208	99.3388	105.787	66.156	43.454	85.982
2192.86	75.4256	163.738	101.354	114.106	74.0434	44.8918	89.5851
2194.04	72.7574	172.453	100.953	118.169	86.205	47.0979	88.5498
2195.22	75.7026	175.695	103.021	122.235	99.4292	52.7224	84.349
2196.4	87.4984	174.761	101.712	123.798	112.12	60.8964	79.4726
2197.58	95.7291	170.503	95.2165	118.667	120.784	69.2395	71.151
2198.76	110.49	164.265	86.7853	109.107	126.187	82.3101	64.5905
2199.94	125.747	153.619	81.5318	98.5193	124.768	92.0506	60.881
2201.12	136.617	143.892	79.7571	90.4419	120.105	96.4472	60.694
2202.29	148.008	137.023	80.8818	85.5024	115.928	98.2072	63.0149
2203.47	152.491	136.228	84.4616	82.6527	109.644	96.8461	67.8405
2204.65	144.144	144.299	93.7838	80.9946	107.231	92.8904	75.4012
2205.82	159.078	157.565	106.798	85.5125	110.701	88.6065	82.5841
2207	150.198	173.815	122.284	97.3162	119.977	82.9476	88.1168
2208.18	149.917	190.573	136.071	110.965	131.55	80.0958	91.009
2209.35	148.545	202.142	142.715	121.716	141.872	77.9471	89.7621
2210.53	145.876	209.968	146.524	130.665	150.982	80.3107	87.3144
2211.7	147.148	212.136	149.53	137.007	157.548	82.6662	83.8048
2212.87	137.361	211.105	149.345	141.063	159.327	84.1751	81.2251
2214.05	146.372	209.163	144.607	139.866	157.369	87.5294	79.955
2215.22	159.312	206.031	138.327	132.372	148.857	88.0326	78.3625
2216.39	161.343	207.309	136.16	128.394	143.052	88.036	81.5278
2217.56	182.985	212.907	135.735	130.988	141.201	87.1001	86.1669
2218.74	187.734	219.903	137.022	138.375	140.932	85.3465	93.4746
2219.91	192.218	228.836	140.721	150.28	140.436	87.9142	101.29
2221.08	195.759	236.468	141.492	160.969	141.254	92.5203	108.749
2222.25	182.836	248.832	143.835	172.054	143.441	102.18	117.307
2223.42	173.248	260.985	147.577	180.921	147.181	115.035	125.538
2224.59	142.405	272.78	152.125	185.054	148.353	126.313	132.334
2225.76	135.296	281.402	158.145	182.613	148.797	133.861	137.126
2226.93	143.996	282.687	163.109	177.334	147.506	135.613	137.09
2228.1	138.938	283.78	171.802	179.48	153.452	135.794	138.112
2229.26	152.13	285.503	179.538	185.026	162.504	130.165	136.713
2230.43	168.685	284.84	187.555	189.397	172.986	122.182	136.187
2231.6	183.308	284.705	191.424	192.544	183.931	112.992	132.584
2232.77	203.776	285.29	188.332	191.875	195.128	105.092	129.86
2233.93	208.961	287.962	182.599	191.751	202.174	101.358	129.513
2235.1	209.388	292.173	175.027	188.517	206.639	100.533	129.766
2236.26	199.35	297.493	169.078	180.322	206.561	100.99	129.055
2237.43	194.055	298.174	163.789	170.508	202.334	101.862	128.685
2238.59	200.262	296.449	158.252	166.882	196.368	107.291	128.764
2239.76	201.981	295.584	157.994	168.501	191.231	114.526	128.329
2240.92	204.994	297.928	162.205	171.544	185.697	118.604	125.631
2242.09	203.019	299.55	168.358	172.369	184.2	120.853	122.424
2243.25	214.683	302.635	171.913	174.011	183.762	120.249	116.708
2244.41	206.799	305.137	174.004	179.498	185.089	119.552	113.854
2245.57	201.471	304.438	175.588	185.995	185.815	117.373	109.772
2246.74	169.149	306.431	177.195	190.062	191.026	115.741	107.26
2247.9	157.815	308.166	181.891	189.664	198.125	116.312	107.406
2249.06	162.15	305.935	185.708	186.249	203.849	116.768	112.16
2250.22	172.456	305.642	192.482	182.03	208.016	120.821	121.722
2251.38	183.781	306.224	202.891	175.129	210.241	123.07	130.172
2252.54	177.552	312.875	214.97	166.326	210.384	123.427	137.484
2253.7	185.531	320.285	220.112	160.113	209.47	121.012	144.106
2254.86	213.659	329.647	222.972	160.384	208.928	117.665	148.541
2256.02	208.936	334.358	219.385	167.989	209.368	113.621	151.379
2257.17	217.502	335.972	211.103	176.992	205.639	110.077	148.478
2258.33	208.573	335.622	200.49	187.659	203.249	108.496	144.918
2259.49	224.58	330.347	191.645	196.413	200.226	108.791	140.233
2260.65	251.864	316.685	183.57	199.222	195.196	109.049	137.217
2261.8	248.412	303.312	181.929	197.799	190.843	114.533	134.228
2262.96	242.296	289.817	186.045	194.336	187.487	121.474	128.151
2264.11	219.974	279.856	192.33	186.049	183.466	127.639	120.909
2265.27	223.317	270.869	196.783	180.335	181.517	132	115.949
2266.42	214.176	264.459	203.869	174.568	185.073	134.805	112.11
2267.58	194.617	260.24	204.123	170.999	187.413	136.339	111.476
2268.73	196.017	261.016	201.991	169.396	184.842	136.776	113.456
2269.89	206.708	261.276	196.077	171.794	182.333	132.434	117.22
2271.04	217.17	260.366	189.231	174.636	179.914	127.294	123.826
2272.19	229.553	252.404	180.349	173.816	177.343	120.403	130.085
2273.35	233.08	246.406	173.345	170.94	175.281	115.299	131.196
2274.5	227.007	238.201	168.841	168.035	173.352	108.521	128.453
2275.65	218.588	228.243	164.419	159.986	170.185	96.2003	121.88
2276.8	227.023	215.568	160.343	152.258	166.32	83.1772	114.956
2277.95	210.223	201.184	155.72	142.919	160.314	66.9086	104.932
2279.1	221.264	188.435	144.651	133.879	147.298	51.9921	96.7877
2280.25	230.929	174.535	131.229	125.738	128.411	37.1016	88.5749
2281.4	254.7	156.1	114.632	117.975	108.973	22.9833	78.3697
2282.55	254.557	136.293	95.8955	108.83	88.9429	15.545	69.1098
2283.7	252.098	111.661	76.1085	95.7517	68.1994	10.82	56.6593
2284.85	253.897	90.3149	59.4065	81.7923	49.0297	11.0105	40.9765
2285.99	234.998	67.8116	46.8114	69.2524	33.033	12.852	27.3476
2287.14	229.441	47.2823	36.8336	56.482	21.0251	12.2285	13.6352
2288.29	226.24	28.769	29.179	45.3904	11.7758	11.5105	4.8702
2289.44	229.091	13.8511	21.7978	37.6472	5.4614	7.2631	-0.783
2290.58	249.036	2.9923	13.4939	29.1648	-0.8103	3.6716	-0.0719
2291.73	254.456	-5.4287	7.3294	19.4208	-5.2963	-0.6985	0.0992
2292.87	281.758	-10.0928	3.2543	10.4615	-4.7875	-3.8624	-0.5199
2294.02	285.833	-9.1651	-2.8014	1.4151	-5.369	-4.5521	-0.5867
2295.16	291.57	-5.0561	-7.0312	-5.558	-4.9059	-4.119	-0.5298
2296.31	306.591	4.7066	-7.321	-6.5534	-0.9669	0.2281	-2.1981
2297.45	308.427	13.0346	-4.7495	-4.3726	2.5366	3.4353	-2.1506
2298.6	304.401	25.7916	0.7888	5.4833	11.2796	6.8927	-0.5625
2299.74	297.606	39.6041	6.6952	17.7401	19.4333	7.2445	4.7668
2300.88	304.09	57.8016	14.2541	36.0157	29.2967	8.2911	12.9838
2302.02	301.694	76.6496	23.3106	52.3179	36.9214	9.7223	22.0781
2303.17	297.259	97.9732	33.7206	66.2884	41.8278	12.0573	26.9286
2304.31	292.658	121.272	42.8732	82.0927	45.2337	16.4613	30.4096
2305.45	278.819	144.084	47.162	93.5274	45.1371	21.109	32.3999
2306.59	268.526	165.554	51.2132	105.4	48.0415	29.8151	34.4396
2307.73	264.399	183.783	56.7543	114.56	54.9776	42.0955	36.883
2308.87	259.756	196.892	63.9597	117.447	62.4139	53.8116	43.6802
2310.01	248.017	208.699	72.5891	119.861	77.9154	66.2251	54.4327
2311.15	257.4	217.525	82.9096	118.557	93.2182	73.2537	67.1755
2312.29	247.088	227.574	96.5864	116.87	109.823	79.1257	81.3749
2313.42	239.368	236.743	112.248	112.857	122.451	81.3	92.8531
2314.56	239.372	247.57	128.568	111.068	127.766	79.9218	101.6
2315.7	219.575	258.687	142.617	116.804	129.676	77.5937	104.986
2316.84	205.199	268.228	155.249	122.87	129.72	72.6879	103.097
2317.97	182.305	273.985	165.514	133.518	130.026	72.1011	100.294
2319.11	174.764	276.342	173.907	143.596	131.495	75.7675	100.037
2320.24	178.056	278.521	178.604	151.963	133.892	83.2716	103.846
2321.38	165.984	282.17	177.348	160.896	142.463	93.751	110.562
2322.51	157.629	290.016	175.576	169.801	151.496	106.474	119.599
2323.65	139.245	298.74	169.958	173.324	158.326	120.678	129.355
2324.78	129.175	309.259	162.996	175.071	162.298	134.518	138.294
2325.92	112.607	317.199	155.379	177.623	164.387	144.317	147.309
2327.05	96.1772	323.31	147.832	183.178	168.345	151.363	150.118
2328.18	67.7132	322.195	144.893	184.641	173.543	150.58	149.161
2329.32	49.5896	314.295	142.346	186.161	179.705	143.375	146.852
2330.45	45.5005	303.684	143.307	186.601	187.201	131.554	145.121
2331.58	47.1118	293.115	146.364	186.156	195.627	118.043	144.095
2332.71	38.8285	287.756	149.877	186.791	204.844	105.854	144.033
2333.84	30.8622	287.008	156.398	186.435	209.557	96.3692	142.699
2334.97	30.6504	287.201	159.34	181.013	206.691	90.4345	141.135
2336.1	25.3393	290.119	160.764	176.381	199.504	87.7941	140.302
2337.23	8.0193	290.976	161.483	175.394	191.321	89.8713	141.471
2338.36	8.7107	292.766	161.368	178.306	183.287	94.5433	139.921
2339.49	-12.2086	289.81	160.29	179.936	174.638	97.1016	137.978
2340.62	-7.8095	289.849	157.809	184.498	167.625	99.3304	137.439
2341.75	-7.4619	290.606	156.335	188.919	160.437	101.506	138.714
2342.87	0.2073	294.301	157.24	193.07	155.851	107.517	141.745
2344	-2.0432	299.949	156.102	196.361	150.698	115.349	146.517
2345.13	-0.0048	305.027	155.281	195.733	146.293	122.584	149.263
2346.26	8.9581	306.869	151.779	189.722	141.165	129.071	152.772
2347.38	32.6091	305.466	146.845	181.733	138.735	131.962	155.42
2348.51	41.3065	297.634	144.135	175.859	139.609	134.78	156.788
2349.63	56.9375	285.361	139.798	170.356	143.869	131.39	153.989
2350.76	79.3125	268.579	132.15	164.636	148.35	124.222	149.253
2351.88	96.9714	256.923	126.329	162.591	155.398	118.758	146.498
2353.01	119.058	248.715	120.98	162.774	162.036	114.134	144.103
2354.13	137.266	249.985	119.357	167.403	171.932	114.732	143.771
2355.25	149.709	251.575	115.524	172.08	176.482	115.428	144.812
2356.38	163.745	254.675	114.883	174.865	177.792	118.032	144.443
2357.5	154.087	252.838	113.411	173.312	174.322	118.038	144.416
2358.62	165.388	246.88	113.493	167.552	167.865	114.906	141.858
2359.74	165.065	237.191	117.36	162.174	157.109	111.74	137.373
2360.86	163.56	225.734	116.974	155.298	145.923	104.781	131.558
2361.99	169.013	214.59	112.996	150.07	133.23	97.3203	125.038
2363.11	163.098	206.84	108.029	148.288	122.734	90.3881	122.607
2364.23	170.477	205.804	100.963	150.715	116.346	84.0641	120.185
2365.35	181.495	213.372	93.1374	156.687	115.938	79.7655	119.032
2366.47	190.484	221.653	85.354	162.423	115.337	77.0034	117.045
2367.58	178.046	232.988	81.2521	167.893	117.441	78.0847	114.183
2368.7	149.043	240.217	78.5826	169.785	122.844	78.4868	112.169
2369.82	153.149	245.349	80.6987	167.091	127.417	83.824	110.747
2370.94	151.358	253.849	88.1944	165.065	131.518	96.1473	112.869
2372.06	157.731	257.832	93.3242	161.607	137.675	111.227	116.465
2373.17	173.074	258.766	95.8943	157.052	141.101	124.724	120.776
2374.29	175.801	252.857	93.5469	150.796	141.47	133.052	127.763
2375.41	179.55	245.372	89.2761	144.696	140.663	135.32	133.117
2376.52	197.024	236.576	81.8417	139.331	138.459	130.063	136.647
2377.64	202.672	228.199	76.1876	137.621	133.323	119.939	134.756
2378.75	200.26	219.946	71.3818	139.535	129.303	104.613	129.164
2379.87	189.315	209.453	68.2779	142.536	126.129	87.2238	121.134
2380.98	186.405	201.988	68.3371	144.786	121.715	73.9405	112.146
2382.09	175.984	200.539	74.287	148.315	119.936	66.4403	103.337
2383.21	179.814	196.026	80.6077	150.513	121.538	63.7277	93.5937
2384.32	173.534	195.666	85.7714	149.107	123.094	66.0184	86.8276
2385.43	172.231	194.324	86.7938	144.817	123.372	70.5707	83.0249
2386.55	160.584	192.365	85.8778	141.308	123.248	76.1529	82.4422
2387.66	159.734	189.524	79.6117	136.776	119.555	80.5221	84.2458
2388.77	160.903	185.626	71.2826	135.805	112.509	84.7077	86.7797
2389.88	155.801	178.634	60.5062	136.436	106.276	85.1783	91.029
2390.99	153.178	170.36	49.2597	136.899	99.1508	85.1181	94.5376
2392.1	156.88	163.086	40.097	134.593	93.3409	81.9626	96.3621
2393.21	157.492	155.28	35.3223	130.739	89.2829	76.2897	95.7901
2394.32	171.186	145.417	35.442	125.812	88.025	69.0819	93.4646
2395.43	177.333	139.917	40.8017	118.656	87.5875	64.6664	90.4078
2396.54	210.36	136.949	48.2719	113.115	86.6	58.7173	86.0491
2397.65	216.628	132.809	55.8597	111.824	87.9477	55.1749	81.9908
2398.75	212.719	128.396	61.5469	107.877	87.7435	51.5838	78.067
2399.86	217.175	124.017	65.3805	107.054	88.1614	49.552	76.701
2400.97	195.189	123.432	66.3702	108.026	89.0479	49.4386	77.2986
2402.07	181.696	124.195	61.5725	110.829	88.6424	51.8857	77.7958
2403.18	151.063	125.492	53.3187	114.243	88.5839	53.7277	77.9947
2404.29	113.419	126.351	40.28	117.955	85.1464	54.5775	76.8272
2405.39	109.79	125.651	30.1873	119.508	78.8255	56.7772	75.7526
2406.5	101.748	126.816	22.6256	117.029	66.482	60.4972	72.517
2407.6	104.722	126.467	16.4891	114.021	52.769	59.6456	67.5887
2408.71	97.9483	122.378	12.2162	109.841	42.9391	59.1278	61.2631
2409.81	83.5293	115.994	10.5692	99.0846	36.2946	56.4091	53.7466
2410.91	97.6211	111.189	12.0122	87.7951	33.8962	54.4993	48.321
2412.02	109.516	109.09	14.342	78.5546	34.0964	55.5824	46.5155
2413.12	101	102.948	13.1411	72.9463	37.9019	55.567	47.4956
2414.22	98.7565	98.1984	11.8161	71.1385	46.488	57.0931	52.119
2415.32	99.6497	95.4078	9.4619	70.0429	53.33	57.5719	58.7554
2416.43	119.569	94.7396	11.9877	67.9959	58.2478	59.5641	68.6936
2417.53	118.724	97.3798	14.5914	66.1146	57.1423	55.9142	76.5714
2418.63	108.163	98.5093	17.3928	65.1231	54.6771	44.9711	82.0751
2419.73	96.9839	99.6119	22.0937	62.5332	48.9484	32.4591	84.2421
2420.83	78.1779	99.9992	29.0628	56.646	41.6887	20.4261	83.1751
2421.93	76.2776	102.187	37.125	50.8604	32.8604	11.243	81.3537
2423.03	85.5363	99.0702	40.7292	45.917	21.5872	5.9479	79.863
2424.13	76.8367	89.6873	38.7615	41.4214	13.3202	1.7128	77.0704
2425.22	85.8467	80.5423	32.6876	35.5501	9.2269	4.7493	76.2186
2426.32	93.4306	70.18	25.662	28.1262	6.0482	9.6643	73.8455
2427.42	99.2283	61.4198	19.4425	23.9362	8.2249	16.3559	70.5079
2428.52	99.6215	55.4558	12.5942	24.121	12.2513	20.3061	65.8078
2429.61	88.9683	49.9038	6.427	27.883	16.3649	23.383	59.9564
2430.71	78.2724	44.5487	2.5122	32.0142	18.0909	25.0557	51.4374
2431.81	53.4492	38.4381	1.5712	36.4837	19.7342	27.8951	43.2817
2432.9	30.8615	33.4297	2.4196	42.999	19.8441	31.4802	37.4234
2434	36.3476	23.9813	1.4746	45.6069	15.4616	34.3034	33.5131
2435.09	37.2353	16.2783	1.2749	44.535	12.6697	35.1939	33.0269
2436.19	35.5053	10.3031	-1.282	36.963	8.5617	35.542	36.9126
2437.28	29.9701	4.036	-1.5758	28.0513	3.7803	31.4379	38.7484
2438.38	27.496	2.0248	-1.4165	21.6288	3.2915	25.093	40.3116
2439.47	40.7304	2.3094	-2.2926	14.1585	0.4913	15.8708	41.3128
2440.56	52.8449	4.2979	-2.7436	7.9927	-4.3629	6.9741	39.6872
2441.65	46.7429	4.3128	-3.0891	2.2423	-7.4668	-2.1288	34.4402
2442.75	38.4961	2.803	-3.1934	-2.0912	-6.8979	-5.6525	29.4747
2443.84	26.304	2.2306	0.8581	-1.3414	-1.9852	-3.4888	27.7254
2444.93	30.2241	-0.0022	5.7979	-2.2698	3.6075	2.4038	27.3002
2446.02	29.9479	-0.182	12.7975	0.2917	11.8901	11.6265	30.0172
2447.11	24.9617	-0.0255	18.3173	4.7322	18.1653	22.3656	33.4304
2448.2	6.619	1.0815	25.2373	15.6006	22.9433	32.0296	32.4232
2449.29	12.8724	5.4463	29.2963	28.4764	28.4579	41.5014	31.1665
2450.38	22.8552	11.0524	30.2216	37.1034	26.393	45.4005	25.6042
2451.47	34.9827	20.8245	31.4269	45.9321	22.4618	46.5416	18.6556
2452.56	41.0527	29.1974	30.676	53.4889	17.5662	44.0784	10.2506
2453.65	44.9586	38.4353	29.6205	57.0504	12.6284	39.3946	4.5127
2454.74	35.1974	45.5044	30.968	58.2138	9.5861	33.9548	4.009
2455.82	27.4339	47.3173	30.8795	52.5822	5.5282	27.804	4.2963
2456.91	33.1373	46.9343	33.8301	47.7002	2.8854	26.0279	8.9453
2458	30.5784	41.8409	37.754	41.0871	0.8251	27.0164	14.5416
2459.08	26.0655	33.3166	42.902	37.2811	2.5209	27.9958	18.6654
2460.17	38.203	22.2534	44.9196	30.6546	9.5834	30.3802	22.4869
2461.26	29.0052	10.1894	44.5243	22.0598	16.4428	28.1268	20.4836
2462.34	31.0788	0.1411	42.9745	18.0672	25.2028	25.0277	15.5974
2463.43	34.5666	-7.4149	39.219	18.2849	33.3634	22.499	8.5173
2464.51	17.0029	-10.7908	33.4018	18.9525	36.7277	16.262	2.4505
2465.59	3.7891	-11.6735	26.707	19.9274	38.2932	10.8036	-1.937
2466.68	-1.2258	-6.6151	21.8596	20.8701	34.1967	8.0919	-5.4517
2467.76	7.1657	4.8045	22.9506	23.1929	29.6061	12.1233	-4.2374
2468.84	15.9893	14.4562	25.28	24.4065	22.7522	15.5588	-0.6294
2469.93	28.3593	22.8578	29.403	25.8644	17.9114	16.2602	5.3649
2471.01	43.6139	28.4911	32.9944	23.9755	14.5018	15.2573	10.9794
2472.09	58.0817	28.9295	36.3714	20.3492	10.5965	10.2724	13.6399
2473.17	71.2221	27.7157	41.0195	18.97	7.8636	8.6723	13.6937
2474.25	81.6226	27.6889	47.3579	19.6465	9.9815	10.8034	13.8009
2475.33	78.2438	27.1861	52.1371	18.0461	10.0681	11.7679	12.4848
2476.41	74.4213	28.1249	58.2505	14.0416	13.428	16.9484	9.2761
2477.49	64.8942	34.0825	64.821	11.5746	16.3978	25.6732	5.3694
2478.57	41.9237	39.9339	71.3379	6.7514	23.5769	34.4877	2.3981
2479.65	22.0764	42.5577	74.8739	4.6738	29.9914	38.1229	2.9546
2480.73	2.7369	44.9418	77.6897	3.5358	38.1786	37.3848	5.8338
2481.81	-7.5748	44.1192	78.6412	4.5505	42.2516	32.3035	9.0518
2482.89	-3.0731	40.2668	77.5035	6.7079	41.5143	23.3418	11.7218
2483.96	-0.3696	38.4821	75.2642	11.5863	39.1229	15.621	13.4886
2485.04	19.5958	39.4436	73.8616	20.2975	36.627	9.3652	14.9622
2486.12	40.2004	41.0639	70.3639	28.4744	29.0808	7.0734	13.9058
2487.2	43.3786	40.7648	65.1048	34.8749	23.2756	10.0577	10.6125
2488.27	43.7198	41.739	57.2148	42.902	21.0333	15.187	7.4443
2489.35	44.7644	38.1612	48.7827	44.9935	23.0307	17.8175	4.3379
2490.42	45.4258	32.1923	43.1839	45.9799	28.4054	21.1663	4.2203
2491.5	31.1954	26.354	44.0223	44.43	38.7949	25.4268	4.995
2492.57	29.4856	16.8318	48.8415	40.5992	45.1289	28.3858	6.6496
2493.65	30.3938	7.7207	57.2743	34.8437	51.098	30.7338	8.9179
2494.72	33.8521	2.7371	66.288	27.0716	54.8685	30.6179	9.6032
2495.79	46.585	1.2291	76.2366	20.9373	52.3017	29.7008	9.4119
2496.87	49.0375	3.8558	83.4266	15.929	45.3533	31.6254	8.5661
2497.94	40.4889	7.9053	85.2584	11.0611	38.6374	32.3747	7.5801
2499.01	33.3793	16.9819	82.7774	8.9156	31.6098	31.3451	5.9809
2500.08	41.2983	23.1514	74.1109	5.624	22.456	27.7561	3.2169
2501.15	38.2896	29.7447	67.2545	3.0845	14.4812	28.5891	3.5057
2502.22	24.7399	37.4517	63.7285	4.5765	9.5115	30.2429	4.2942
2503.3	30.5836	41.6584	60.9557	7.3191	2.5813	32.5046	6.1756
2504.37	36.2352	44.3392	63.0457	11.8367	2.8084	37.0477	10.1658
2505.44	37.41	47.4107	65.9761	15.5659	5.5105	38.873	13.01
2506.51	45.5598	48.1127	70.8213	20.0182	10.1693	39.8818	17.494
2507.57	46.4838	51.4311	78.3404	26.5107	19.2897	42.2513	22.7641
2508.64	42.7015	54.4172	87.4187	32.5597	30.9408	43.3455	28.9193
2509.71	31.1005	56.5834	96.1883	38.0023	39.8044	47.1149	31.378
2510.78	39.1492	54.9667	98.7543	40.8336	46.0608	51.5937	33.3387
2511.85	39.938	52.5148	100.081	38.5853	48.3621	57.2662	34.1053
2512.91	34.9817	48.532	96.3441	34.5514	46.2465	59.0091	28.507
2513.98	46.6413	43.2978	88.4489	26.862	38.7356	57.9968	20.5766
2515.05	54.998	38.949	80.6914	16.7347	32.0369	55.8962	12.5707
2516.11	48.7553	37.2208	70.1168	6.6562	24.1846	51.7121	4.3241
2517.18	49.307	38.5732	63.5402	0.0211	17.7375	47.72	1.2075
2518.24	41.7854	47.9822	64.2378	0.4223	13.4324	46.3813	1.624
2519.31	29.6192	59.5476	70.0281	3.7649	12.9305	47.2665	6.3271
2520.37	19.4932	70.8216	79.809	8.5767	14.856	50.9771	10.684
2521.44	9.7732	82.1909	89.9814	14.4934	19.8567	54.3951	19.685
2522.5	0.7267	89.6978	100.782	18.662	25.058	56.6672	28.286
2523.57	-9.8913	94.4572	109.412	21.3482	30.4505	57.4855	33.0916
2524.63	2.301	99.0983	118.699	22.7446	38.8221	56.017	37.9945
2525.69	11.3723	99.9789	125.933	22.6793	48.7636	55.3272	40.8077
2526.75	5.1348	98.824	129.935	22.9408	59.7241	56.4537	42.7857
2527.82	22.0203	95.9498	134.207	24.0319	69.155	59.9247	46.5746
2528.88	39.9365	93.8922	136.216	26.4119	77.8	65.2932	48.0916
2529.94	43.8911	89.338	133.605	25.9036	86.5456	68.1734	48.1976
2531	49.603	82.5498	127.95	24.8311	91.1435	66.4823	46.5821
2532.06	43.4341	74.5094	120.498	24.6849	90.8495	61.9728	47.4629
2533.12	53.5975	64.5334	112.309	24.0834	85.1514	54.7763	46.1917
2534.18	49.9914	59.6684	105.945	24.2337	76.6615	47.6453	41.0258
2535.24	43.9243	61.3548	102.469	26.1567	70.9361	41.3349	36.5732
2536.3	27.1778	64.2088	100.462	27.3837	64.0435	38.456	30.7192
2537.36	14.4707	71.3877	99.5965	28.2677	58.6565	40.0046	26.5492
2538.41	15.1371	79.4123	99.2946	27.8108	54.3957	45.4487	24.7566
2539.47	26.4903	89.792	98.2525	28.8722	55.4233	51.9368	25.2489
2540.53	21.9948	99.5972	96.9763	30.0633	60.3308	56.8108	28.2729
2541.59	5.9405	106.135	95.637	32.7148	65.4723	61.1512	35.1979
2542.64	9.1511	108.157	95.9398	35.1869	70.7449	65.1015	45.2413
2543.7	32.2371	108.216	98.25	37.1862	76.2615	67.4257	53.9467
2544.76	39.7157	112.779	103.502	40.13	84.3602	70.9164	60.0563
2545.81	40.1579	116.662	108.107	42.9361	94.0699	74.2785	64.6541
2546.87	41.8804	118.787	113.882	44.5001	101.118	77.2446	66.1942
2547.92	48.002	121.505	117.798	46.957	107.167	78.5544	64.7723
2548.98	32.5714	125.665	120.534	51.1856	113.662	78.2831	60.5844
2550.03	69.9147	129.118	120.022	60.4019	118.26	73.6381	55.4393
2551.08	78.1343	131.867	118.737	71.7525	120.994	69.6976	50.3525
2552.14	58.7638	132.509	117.82	84.8879	121.736	68.8638	46.367
2553.19	67.6492	132.816	116.269	95.3917	121.338	70.3176	43.6207
2554.24	80.3938	135.717	117.368	103.161	123.971	76.8127	43.6722
2555.29	89.9231	140.551	119.527	106.15	128.133	86.8191	44.8571
2556.35	89.351	140.512	122.679	104.302	132.391	98.4488	47.9769
2557.4	81.1201	141.071	130.234	98.9441	137.472	111.53	54.9023
2558.45	66.137	143.858	138.872	91.56	141.477	120.255	61.4307
2559.5	51.8212	152.268	148.125	85.1575	144.702	124.895	66.0086
2560.55	92.142	158.283	154.362	79.4467	143.186	119.616	68.2994
2561.6	96.0878	165.485	158.756	73.6533	140.537	111.356	69.4239
2562.65	87.3061	170.68	160.609	68.8951	135.025	100.641	66.5901
2563.7	85.7317	174.661	156.495	62.3264	128.503	87.4214	61.738
2564.75	83.0565	178.961	151.126	56.9495	124.799	76.7573	59.1589
2565.79	87.2711	179.744	140.628	51.4924	121.406	67.1937	56.8181
2566.84	69.4172	176.255	129.284	49.3272	121.481	63.3058	57.5142
2567.89	55.5996	173.916	120.665	52.4648	126.572	66.7284	63.2912
2568.94	54.5359	175.805	115.413	61.6985	132.889	75.5913	69.9777
2569.98	63.452	181.683	112.273	75.8256	143.035	88.3868	75.8074
2571.03	73.0075	185.195	114.053	91.675	153.799	100.908	80.9881
2572.08	80.1578	188.676	119.797	107.739	163.041	115.288	84.5923
2573.12	80.0916	188.437	127.882	120.799	165.881	128.035	86.4599
2574.17	71.1606	187.708	136.038	127.009	164.329	134.864	87.5124
2575.21	65.0267	187.578	142.334	125.945	161.58	135.611	89.1807
2576.26	68.524	184.747	143.314	118.102	156.918	129.792	88.9215
2577.3	66.9742	178.933	139.643	106.924	152.01	120.172	86.9511
2578.35	69.2254	173.1	133.087	95.8865	147.75	108.72	85.8667
2579.39	88.0817	169.932	124.237	86.1045	143.974	97.5791	84.9384
2580.43	105.147	165.875	112.688	76.2901	143.645	85.427	81.9502
2581.48	107.837	162.935	106.844	71.2033	141.993	77.7109	79.7774
2582.52	120.925	160.532	103.399	72.1641	138.324	72.6174	75.6221
2583.56	117.367	161.076	102.573	76.595	133.064	72.289	73.909
2584.6	109.985	165.967	105.336	79.7925	129.284	73.935	72.1232
2585.64	94.8379	171.408	108.821	82.4704	130.915	78.1725	72.0243
2586.68	76.0546	174.577	113.842	86.2208	134.865	85.3941	73.1386
2587.72	59.5694	172.816	116.897	88.4718	139.452	92.4834	73.1494
2588.76	41.8995	165.251	119.645	89.1462	142.866	97.0897	74.3414
2589.8	48.7232	153.113	120.366	86.3301	145.261	99.9803	77.6882
2590.84	56.0657	136.803	120.025	80.1049	143.834	99.475	80.0312
2591.88	55.6916	120.95	120.286	75.5054	137.321	100.005	82.9731
2592.92	62.7287	104.465	116.354	73.2389	127.753	97.1805	80.3236
2593.96	64.3961	95.1984	111.642	73.6883	119.768	94.6819	77.8766
2595	67.6585	89.6586	108.459	71.4972	113.077	91.3202	72.0633
2596.04	61.5367	89.0455	105.646	72.3818	109.292	90.3501	67.2129
2597.07	61.0211	91.1803	102.534	73.9062	105.391	88.1326	61.9351
2598.11	56.4917	94.3789	96.891	73.0684	102.453	83.4962	55.5829
2599.15	60.0809	95.2891	91.5227	69.6389	97.634	75.3273	49.0495
2600.18	70.4972	95.0958	85.2155	62.4156	92.9047	65.9108	45.5433
2601.22	73.0715	94.3968	79.3998	54.6474	87.3941	56.2161	44.3464
2602.25	81.4398	90.1692	71.0506	48.4221	84.432	48.5333	44.676
2603.29	84.1522	84.6099	60.6724	46.452	84.7011	42.9264	44.8835
2604.32	79.6302	79.2845	53.3211	48.6821	89.1977	39.1934	47.8836
2605.36	68.9623	72.1763	49.8474	50.532	91.5476	39.6654	50.2093
2606.39	61.1693	68.8105	49.7152	57.2446	91.6967	40.8385	52.0375
2607.42	53.1553	63.7637	50.2029	61.7847	88.3389	36.8376	49.558
2608.46	34.2303	58.7957	49.8996	66.1253	82.4682	31.6829	45.7747
2609.49	38.3893	51.1871	48.2846	65.584	68.2662	22.5506	35.9182
2610.52	26.695	43.4223	45.667	60.1837	51.7666	11.4979	25.4523
2611.55	17.1497	35.072	42.5086	53.9357	35.1569	2.6636	16.4105
2612.59	22.2682	24.3114	34.7185	45.116	20.7053	-3.3727	8.1182
2613.62	18.5026	15.7728	25.0415	37.0491	11.1578	-2.7721	3.5085
2614.65	32.2209	6.7423	17.2456	27.3737	3.9705	1.8173	1.0729
2615.68	40.2574	1.0077	11.3411	16.9586	-2.3649	11.1934	0.9763
2616.71	45.8078	-0.5098	8.4708	9.5072	-5.2577	17.3964	-0.2201
2617.74	48.0933	-1.9573	7.2653	1.6393	-4.5655	20.5031	-2.2729
2618.77	44.538	-0.9329	6.6372	-1.3181	-2.3104	20.3875	-2.0842
2619.8	45.1042	0.802	3.8803	-4.7171	-2.8233	15.4925	-4.7458
2620.83	30.1929	2.2372	1.5966	-6.2677	-1.6966	8.3542	-5.3801
2621.85	20.4633	2.7383	0.3465	-4.0952	0.0402	2.344	-3.5585
2622.88	5.6147	2.7298	-2.4585	-1.3666	1.2855	-2.3857	-0.9757
2623.91	7.1993	2.9599	-4.4937	2.8957	5.3395	-3.3799	2.4703
2624.94	13.4536	2.4382	-3.3383	6.9875	8.2044	-1.8783	6.178
2625.96	19.0922	0.6934	-1.3753	11.1995	10.505	1.3776	8.2031
2626.99	11.6174	-0.911	3.2767	17.1978	13.7181	5.699	8.8364
2628.02	10.2751	-3.7559	7.7451	22.9307	17.9592	11.3325	7.946
2629.04	3.5328	-5.4339	11.8226	29.2381	21.885	13.6296	5.9746
2630.07	2.5267	-4.0951	14.5055	34.3461	26.0136	16.1948	3.328
2631.09	3.4486	-3.1083	17.4227	38.3803	28.3455	16.6266	0.9926
2632.12	-7.3937	0.866	22.5501	42.4237	30.1168	16.7084	0.8918
2633.14	-1.6293	6.0163	26.9892	44.2495	29.4313	14.4565	2.4218
2634.17	13.7059	11.9139	31.5942	45.3547	29.8495	10.2164	5.6689
2635.19	12.1542	18.8165	36.5429	47.4097	28.9937	5.2148	12.1425
2636.21	33.9576	22.8036	38.7685	49.4242	28.2301	0.3218	17.1961
2637.24	28.4509	29.8385	41.4087	54.9665	30.52	-0.258	28.0884
2638.26	28.6243	35.3014	40.8187	61.515	35.9759	1.5459	38.3296
2639.28	39.1973	43.6482	40.0457	69.7249	43.2395	4.9035	48.6807
2640.3	34.3395	55.4217	40.3693	78.4474	53.4493	12.6364	59.5897
2641.32	24.4651	65.7938	42.2272	86.7531	60.7315	19.8527	68.0857
2642.34	5.0583	77.1741	48.4715	92.5049	67.9831	28.4944	74.8635
2643.37	14.389	84.1777	53.204	94.6165	70.3544	34.3543	77.5366
2644.39	13.2162	86.2737	56.4179	93.7452	69.817	36.6889	76.1318
2645.41	15.3857	83.6495	56.6553	90.3365	65.5149	34.8831	70.6398
2646.43	23.8453	78.8195	55.9997	84.6913	64.1249	32.6656	60.649
2647.44	14.5874	75.6122	54.6803	82.7245	66.6739	32.0341	53.8639
2648.46	11.6651	70.0391	51.5548	81.5124	73.8752	33.5048	46.5539
2649.48	20.1663	68.8971	47.8169	84.0252	83.7328	35.8939	40.7715
2650.5	21.0109	68.9067	44.7479	87.6329	97.909	39.4523	37.0187
2651.52	27.9701	71.48	44.5336	95.6501	111.668	42.1886	36.8193
2652.54	35.2878	77.5373	48.1166	103.498	124.235	46.6854	39.8351
2653.55	50.2408	83.44	50.3392	112.893	129.261	49.0492	44.5727
2654.57	59.0569	88.4204	50.7831	118.335	126.878	47.3812	50.6576
2655.59	57.4999	92.3573	49.8376	118.846	117.681	42.7986	56.7359
2656.6	42.8701	99.0483	51.6713	115.236	107.408	39.9852	62.8947
2657.62	29.1433	104.794	50.7097	110.588	92.8306	38.0884	68.8489
2658.63	7.0439	110.876	51.8971	102.248	80.1718	41.1747	75.7262
2659.65	-2.4334	119.552	52.9926	92.6281	70.0433	44.1465	80.1402
2660.66	5.9624	126.069	55.5655	84.5629	68.2601	47.802	83.6555
2661.68	0.5086	133.659	59.9549	83.0771	73.1763	51.9241	88.9124
2662.69	-3.5481	140.056	64.3916	85.1727	82.5794	56.6734	91.594
2663.7	-4.3548	144.047	67.7285	95.0386	94.0912	59.2585	93.2225
2664.72	1.464	145.216	69.6211	106.211	106.929	59.1301	93.2292
2665.73	15.4432	141.709	69.5733	118.061	117.724	57.5748	90.1938
2666.74	21.4764	134.839	67.9364	129.381	123.821	56.7248	84.5681
2667.75	28.2727	126.411	61.7749	138.26	123.95	56.1715	77.4029
2668.76	25.367	121.449	58.2573	141.517	120.858	58.5767	72.3994
2669.78	24.3077	119.043	53.465	138.12	115.603	58.1693	67.7413
2670.79	32.6036	118.652	48.9493	133.832	112.223	57.6024	66.4061
2671.8	24.3279	116.784	42.891	126.513	109.159	56.245	67.8218
2672.81	9.908	115.244	36.1505	116.359	108.017	52.7608	69.4495
2673.82	19.729	114.43	31.9456	109.116	111.437	48.1197	73.4114
2674.83	22.5658	114.21	31.0451	101.966	115.96	42.0404	78.3953
2675.83	27.8946	112.424	30.33	96.7069	118.291	34.9104	81.4573
2676.84	32.7092	109.541	30.7809	93.1698	116.614	29.3401	83.4615
2677.85	35.8961	110.56	32.9767	91.0011	114.564	26.0632	85.9168
2678.86	28.7102	114.913	37.8916	87.1053	108.783	23.7728	87.3791
2679.87	22.8282	122.615	43.5437	84.8268	104.236	23.5895	89.7365
2680.87	25.6239	130.234	49.7377	88.1879	99.504	27.9872	91.1407
2681.88	13.7949	130.832	53.2968	90.7071	95.8039	32.2834	89.3735
2682.89	8.8782	132.903	56.7489	93.4125	97.0771	37.1409	86.9671
2683.89	26.525	133.825	60.0623	98.2091	102.919	41.6944	82.8738
2684.9	25.3256	134.663	63.2021	102.965	108.491	45.0555	81.0502
2685.91	26.7307	134.124	64.0217	109.662	114.508	47.6866	79.8832
2686.91	34.5057	131.685	65.9639	114.687	119.318	50.729	80.606
2687.92	48.5395	130.557	68.0432	120.497	124.956	55.5422	84.0894
2688.92	60.9167	129.669	70.4193	122.587	128.701	59.296	88.2195
2689.92	66.2908	130.809	75.4162	127.059	135.583	66.6458	94.1334
2690.93	63.5157	128.997	81.5773	131.887	140.092	74.4821	98.4014
2691.93	43.9815	125.907	84.0463	131.837	142.77	77.6349	99.797
2692.93	40.8403	126.442	84.8994	129.403	144.367	78.1047	102.537
2693.94	45.2282	125.15	82.3595	124.978	141.045	74.0945	103.503
2694.94	33.1879	126.037	79.5679	120.052	133.169	67.1233	107.754
2695.94	12.0605	125.773	74.67	116.547	121.28	57.8224	112.787
2696.94	3.2873	123.944	69.9762	111.078	105.294	47.9623	118.384
2697.94	12.207	122.651	63.6127	110.65	89.4019	39.7797	123.367
2698.94	23.2605	122.836	58.9322	110.485	78.1615	34.6463	126.108
2699.94	29.4456	124.152	56.6465	112.892	75.342	35.6089	126.453
2700.94	36.4502	124.534	56.6109	115.921	76.6677	40.8288	124.583
2701.94	40.6124	127.014	54.0508	119.434	81.4652	47.064	120.921
2702.94	53.3777	128.089	53.3594	124.843	90.1011	53.6154	119.027
2703.94	55.4014	123.857	54.9263	129.075	96.7504	59.1079	116.895
2704.94	49.0565	120.268	59.796	132.159	101.224	63.6533	117.09
2705.94	44.6091	113.732	64.6976	133.293	101.975	66.5794	118.629
2706.94	56.9031	106.469	69.3643	129.418	99.2828	67.7299	121.908
2707.93	56.799	99.1648	71.7852	127.523	97.9931	66.3777	124.114
2708.93	64.9845	94.4555	74.9893	123.298	99.8843	66.9775	122.347
2709.93	60.9913	92.3662	75.6493	117.058	103.12	68.3097	119.377
2710.92	52.3511	93.2811	76.8656	114.317	106.022	70.8696	116.558
2711.92	44.4418	97.3639	76.301	115.191	110.029	71.9276	115.085
2712.92	39.4524	101.044	77.3271	116.91	113.621	70.7204	114.622
2713.91	29.5741	104.203	79.1596	117.824	111.334	67.7768	115.591
2714.91	32.7514	110.537	81.5449	117.954	105.958	64.6495	118.05
2715.9	45.3666	116.706	83.2719	115.825	100.229	60.9836	120.552
2716.9	54.2475	121.523	81.9701	111.309	94.5366	58.2778	123.364
2717.89	64.1169	122.037	76.4358	109.83	92.6963	55.4315	122.876
2718.88	68.8211	121.377	69.3442	109.465	90.7919	56.3758	117.566
2719.88	71.2579	119.156	59.8618	109.808	89.5041	57.7047	113.588
2720.87	64.2106	114.346	50.3096	116.495	92.1906	60.4709	110.35
2721.86	68.085	106.817	41.0468	124.203	97.0797	63.8367	109.233
2722.85	69.1331	97.6639	34.5651	129.954	100.492	67.1378	107.42
2723.85	53.812	90.242	32.4949	134.556	99.3676	69.655	107.604
2724.84	39.9121	85.5183	34.8092	137.041	96.5109	70.5685	108.133
2725.83	41.9464	80.9762	38.2662	134.318	93.4873	69.2761	105.547
2726.82	39.3184	77.1287	42.4372	128.074	89.7014	68.178	100.997
2727.81	51.5178	75.7371	46.7324	121.49	85.7971	66.5344	93.7516
2728.8	51.4515	78.0802	51.6371	113.858	79.5608	64.5956	85.2904
2729.79	51.9101	81.9432	55.1202	105.687	75.7642	58.9462	79.4923
2730.78	52.91	84.5156	54.8443	100.863	74.3464	52.6952	74.5303
2731.77	64.1111	86.0793	52.0576	98.344	73.8251	48.762	74.2535
2732.76	66.1733	85.5745	47.3175	97.6754	72.6854	44.8936	74.646
2733.74	52.7145	83.0528	41.2419	99.8031	69.8647	41.4642	78.3343
2734.73	39.4645	75.6658	32.2523	103.979	65.9569	36.7827	82.3049
2735.72	52.7009	63.761	20.4638	104.887	61.9342	30.9453	83.7643
2736.71	50.1139	51.0411	11.969	103.658	58.9434	25.8657	84.8004
2737.69	49.2236	39.9792	6.9465	99.704	57.2909	22.3669	83.359
2738.68	41.3237	29.9738	4.0939	91.4059	55.3091	19.1449	79.6881
2739.67	26.2212	22.1486	4.1289	81.4034	54.8652	16.5553	76.5832
2740.65	16.408	15.5592	6.1393	71.1593	53.9696	16.8983	72.5438
2741.64	12.4321	13.616	10.9017	63.6135	56.5003	23.0981	71.9034
2742.62	21.8228	14.8388	16.945	59.5024	60.7972	29.9975	71.4165
2743.61	24.6597	18.653	23.1877	60.5112	65.917	39.9783	73.0857
2744.59	27.6725	24.6101	28.0979	65.4107	71.1037	47.8746	75.3638
2745.58	42.0502	35.2089	32.6729	71.0557	77.1528	54.1891	78.1259
2746.56	39.905	46.2089	40.0915	78.7434	83.783	57.2494	80.8837
2747.54	30.6077	55.2169	46.1312	83.9487	88.6779	57.9392	79.2549
2748.53	30.2098	61.0792	49.9774	84.9039	87.3304	56.4689	75.1615
2749.51	23.7044	62.4549	52.2689	83.141	79.9243	51.8609	70.5901
2750.49	13.7166	59.108	52.2933	78.1832	68.5875	43.7873	65.7836
2751.47	23.3164	53.5368	48.6339	70.1865	57.3918	35.0185	61.9898
2752.45	42.7814	48.2068	42.3658	62.3045	46.5447	24.4869	59.8445
2753.44	54.5664	42.4477	34.7785	54.4438	34.9317	16.4492	58.4992
2754.42	66.0819	40.6318	26.8336	45.9896	24.4244	8.465	58.1952
2755.4	70.8456	43.2968	20.0785	40.3443	18.1282	4.9725	59.4509
2756.38	75.2189	44.3081	15.6046	38.091	15.2976	2.924	60.0927
2757.36	64.9037	43.6515	12.8802	35.2596	13.36	3.9517	57.658
2758.34	65.6508	42.287	13.4044	31.79	10.9795	7.6952	54.6253
2759.32	51.4511	36.6919	13.5233	28.78	7.5344	9.1549	48.1496
2760.29	33.9132	28.5665	14.1099	25.243	6.3525	10.6926	41.5668
2761.27	17.247	17.4305	10.4738	17.8311	7.6672	10.2017	30.86
2762.25	6.0705	9.4996	7.8165	11.8131	11.0168	10.6755	22.0664
2763.23	3.1439	2.9331	7.7375	5.6086	14.3421	13.928	12.1278
2764.21	-0.26	2.7033	9.5645	-0.7003	15.71	16.3655	3.7036
2765.18	-1.6543	5.4107	13.4151	-2.5591	17.1057	18.9857	-0.4457
2766.16	19.6856	9.5732	19.291	-0.6259	16.9905	19.5047	-1.5707
2767.14	32.31	16.4042	27.8693	2.1253	12.3002	17.7263	-0.6972
2768.11	42.2373	25.4018	37.274	7.0361	8.5149	15.3507	3.4604
2769.09	48.6193	32.7081	43.1641	12.3969	3.8793	9.7401	6.7503
2770.06	50.4394	38.0421	45.6184	16.5807	1.0398	6.8981	13.5202
2771.04	43.5533	40.3076	41.5162	16.9141	1.7775	1.4574	18.9883
2772.01	34.1357	41.048	35.3379	15.9397	5.5754	0.8082	28.1024
2772.99	32.795	38.204	27.6606	11.8945	11.7425	4.7365	34.6157
2773.96	34.5312	35.0211	17.0706	6.5992	14.9443	8.5583	37.2478
2774.93	36.9434	26.8993	8.622	2.5161	15.7977	12.0418	36.8947
2775.91	45.5235	20.0926	3.0515	-0.1961	13.896	16.3399	33.4094
2776.88	39.3366	11.6933	-1.2447	-3.9484	7.3655	18.9601	23.6947
2777.85	40.7092	6.4921	-1.9552	-4.9205	5.8154	23.9701	11.9943
2778.82	47.8324	4.5923	-0.0418	-5.2284	6.4755	29.9664	0.3519
2779.8	52.916	6.3302	3.3061	-4.8036	10.0451	36.055	-8.047
2780.77	41.1207	9.9155	5.6671	-7.1139	16.5046	36.4755	-14.6038
2781.74	41.7427	11.5014	8.1034	-11.3533	25.0096	36.9135	-17.7786
2782.71	38.6049	12.3637	9.9672	-16.4652	33.7707	34.0709	-19.9459
2783.68	42.0054	13.5332	8.7632	-19.6681	37.1599	26.6664	-22.5923
2784.65	29.1915	11.4278	11.2193	-22.6038	36.4421	17.7717	-23.967
2785.62	20.2751	9.8066	13.5158	-23.1544	31.3547	9.4828	-23.1241
2786.59	5.2584	2.2117	13.0569	-25.486	20.4829	0.6332	-25.8138
2787.56	16.0366	-1.0298	14.5125	-25.2211	12.1492	-3.5577	-27.2409
2788.53	19.9383	-3.2926	15.2554	-24.5403	5.4332	-3.2283	-27.064
2789.49	22.917	-2.2901	16.2164	-23.2166	0.1912	-1.8806	-26.9065
2790.46	18.6509	-1.552	14.9311	-24.8102	-4.0812	1.4611	-26.9144
2791.43	29.2892	-1.9861	13.941	-27.0252	-4.5452	8.0038	-26.1565
[truncated: 48 more rows]

## Sheet: Supplementary Fig. 12s b
0	328.177	0
10	850.949	0.0542
20	1420.04	83.076
30	1273.13	106.783
40	1797.41	172.73
50	1840.2	50.3748
60	2237.23	105.359

## Sheet: Supplementary Fig. 13s
1	2697.45
2	2652.24
3	3345
4	3173.64
5	2899.25
6	2744.69
7	3533.65
8	3314.48
9	3158.53
10	3093.79
11	3143.78
12	3306.83
13	2972.96
14	3307.94
15	3406.45
16	3036.11
17	2830.87
18	2849.21
19	2321.19
20	2763.58
21	3480.08
22	3209.96
23	2942.34
24	3497.56
25	3114.36
26	3019.51
27	2980.23
28	3136.98
29	2888.52
30	2801.44
31	2721.1
32	2614.63
33	2826.77
34	3573.23
35	4009.25
36	2633.87
37	3246.88
38	3199.37
39	3266.09
40	2932.91
41	2816.12
42	2889.11
43	2950.74
44	2748.25
45	2943.36
46	2728.27
47	2625.17
48	2761.01
49	3151.03
50	2889.83
51	2888.27
52	3319.28
53	2934.89
54	2628.03
55	3376.21
56	3453.21
57	3302.34
58	3036.43
59	2681.02
60	2773.26
61	3004.28
62	3229.33
63	3202.8
64	2656.38
65	3029.79
66	2886.46
67	2716.26
68	2620.49
69	3001.07
70	2837.57
71	2903.35
72	2817.97
73	2635.98
74	2706.88
75	2732.37

## Sheet: Supplementary Fig. 14s
-32.97	-228.33	19.8054	-19.2479	-1443.84	-1.1991
-30.98	-210.33	82.8054	35.7521	-1446.84	54.8009
-28.99	-250.33	69.8054	16.7521	-1451.84	1.8009
-27.01	-251.33	6.8054	38.7521	-1466.84	-1.1991
-25.02	-46.3302	241.805	182.752	-1426.52	25.9022
-23.03	-484.434	-152.815	-95.07	-1568.16	-156.458
-21.05	-527.038	-218.536	-84.0833	-1609.1	-214.261
-19.06	-334.376	-94.5669	-62.4249	-1594.42	-157.113
-17.08	251.526	371.868	83.3098	-1414.29	172.527
-15.1	1350.42	1295.1	629.896	-935.44	955.37
-13.12	3033.18	2780.17	1748.16	-44.1601	2313.39
-11.14	5126.46	4687.82	3359.64	1286.46	4240.72
-9.15	7445.45	6891.81	5241.25	2984.56	6572.15
-7.18	9573.07	9043.67	7053.33	4816.54	8883.34
-5.2	11038.3	10683.6	8489.52	6402.73	10637.8
-3.22	11512.8	11443.8	9293.06	7355.75	11371.5
-1.24	10899.4	11163.4	9183.01	7410.21	10859.6
0.74	9328.23	9902.8	7918.95	6529.17	9208.59
2.71	7107.3	7911.32	5918.19	4912.91	6806.26
4.69	4638.46	5551.88	3816.17	2928.11	4199.13
6.66	2349.1	3238.03	1990.96	1001.44	1931.46
8.64	603.981	1355.32	655.637	-510.462	367.618
10.61	-425.398	144.813	-132.404	-1419.36	-388.396
12.58	-841.122	-425.259	-420.847	-1760.45	-526.812
14.55	-849.709	-540.686	-317.682	-1729.68	-336.907
16.52	-645.108	-393.807	-16.4262	-1533.6	-55.8219
18.49	-387.227	-151.916	237.272	-1328.42	157.922
20.46	-182.223	65.636	282.972	-1202.66	243.081
22.43	-77.9379	195.161	253.762	-1172.19	230.576
24.4	-67.9799	226.817	253.699	-1192.15	199.441
26.37	-104.046	198.592	263.113	-1205.71	199.179
28.33	-129.681	167.805	278.948	-1199.46	211.533
30.3	-124.184	167.54	297.036	-1185.96	222.177
32.26	-110.135	182.44	313.669	-1168.84	233.387
34.23	-100.167	194.487	332.479	-1147.68	244.354
36.19	-99.5568	198.088	348.05	-1125.35	253.928
38.15	-119.954	183.771	351.986	-1111.85	256.785
40.11	-174.074	140.481	329.077	-1122.05	241.215
42.08	-264.23	63.8024	260.232	-1164.24	193.374
44.04	-368.555	-30.1966	147.389	-1266.33	118.196
46	-425.043	-87.6522	23.8587	-1415	44.5015
47.95	-319.397	-2.6111	-3.8676	-1467.29	78.1859
49.91	111.994	379.621	539.962	-1091.18	457.109
51.87	1067.79	1252.47	2265.54	217.384	1566.77
53.83	2761.2	2828.37	5723.07	3037.07	3880.79
55.78	5377.7	5303.96	11227.2	7850.62	7837.95
57.74	9033.44	8816.52	18743.4	14840.9	13684
59.69	13739.8	13401.4	27841.2	23665.3	21330.1
61.65	19386.5	18969.7	37686.2	33504.1	30248.1
63.6	-3016.35	-3482.82	-4034.38	-4216.58	-4967.32
65.55	3178.76	2749.67	3735.11	3992.06	3413.45
67.5	9385.6	9059.03	9169.27	10134.4	10305
69.45	15216.7	15038.1	12321.8	13892.9	15168.7
71.4	20324.8	20312.9	13569.4	15485.5	17919.5
73.35	24458.9	24607.5	13488.2	15528.2	18888.6
75.3	27493.6	27777.1	12710.4	14762.9	18665.8
77.25	29436.6	29815.4	11790.5	13831.3	17876.4
79.2	30414.1	30839	11098.7	13076.5	17014.4
81.14	30635.9	31057.4	10750.4	12600.7	16325.7
83.09	30351.1	30729.3	10644.1	12346.4	15864
85.03	29800.6	30115.2	10575.5	12192.2	15569.1
86.98	29170.8	29430.2	10426.8	12038.9	15348
88.92	28563	28801.4	10287.5	11853.3	15131.1
90.87	27991.3	28274.5	10158.3	11657.5	14897.1
92.81	27409.4	27834.5	10039.8	11480.3	14661.5
94.75	26744.6	27415.5	9932.52	11316.2	14444.3
96.69	25926.7	26926.8	9837.13	11164.7	14243.2
98.63	24913.6	26286.7	9754.14	11026.1	14057.6
100.57	23701.2	25437.3	9684.08	10901.1	13888.1
102.51	22327.7	24359.3	9627.45	10790.2	13735.2
104.44	20862.4	23076.3	9584.74	10693.8	13599.6
106.38	19386.3	21648	9556.41	10612.4	13481.7
108.32	17976.2	20154.4	9542.92	10546.5	13382.1
110.25	16692.1	18689	9544.68	10496.4	13301.2
112.19	15579.5	17343.7	9562.11	10462.7	13239.5
114.12	14671.1	16187	9595.58	10445.6	13197.4
116.06	13983.7	15264.9	9645.46	10445.4	13175.3
117.99	13522	14603.9	9712.09	10462.7	13173.4
119.92	13280.7	14201.9	9795.81	10497.5	13192.3
121.85	13246.5	14039	9896.91	10550.3	13232.1
123.78	13396.5	14081.1	10015.7	10621.3	13293.1
125.71	13696.6	14288.7	10152.4	10710.6	13375.6
127.64	14108.6	14619.7	10307.2	10818.7	13479.8
129.57	14585.5	15029.4	10480.5	10945.6	13605.9
131.5	15081.5	15474.3	10672.3	11091.5	13754
133.42	15558.2	15918.2	10882.9	11256.6	13924.3
135.35	15992	16345.8	11112.4	11441	14117
137.28	16387.9	16767.3	11361	11644.7	14331.9
139.2	16781.9	17217.3	11628.7	11868	14569.3
141.12	17233.4	17748.1	11915.6	12110.8	14829.1
143.05	17816	18419.1	12221.8	12373.2	15111.3
144.97	18598.1	19285.4	12547.4	12655.1	15415.9
146.89	19627.5	20378.9	12892.2	12956.5	15742.7
148.81	20897.7	21681.6	13256.4	13277.5	16091.7
150.73	22349.2	23128	13639.9	13617.9	16462.7
152.65	23881.1	24622.5	14042.5	13977.6	16855.5
154.57	25377.3	26061.8	14464.2	14356.5	17270
156.49	26734.9	27356.2	14904.9	14754.4	17705.8
158.41	27884.1	28451.4	15364.3	15171.1	18162.7
160.32	28806.2	29336.5	15842.3	15606.4	18640.4
162.24	29519	30030.2	16338.7	16060.1	19138.5
164.16	30072.1	30580.6	16853.2	16531.8	19656.6
166.07	30540.5	31060.9	17385.5	17021.3	20194.2
167.98	31007.5	31549.8	17935.3	17528.1	20750.9
169.9	31555.7	32126.6	18502.1	18051.9	21326.8
171.81	32252	32856.4	19085.7	18592.3	21924.5
173.72	33125.3	33763.9	19685.5	19151.5	22528.3
175.63	34142.9	34809.8	20301	19723.5	23127.5
177.54	35192	35872.1	20931.8	20295.9	23740.2
179.45	36074.4	36737	21577.3	20870.3	24416.9
181.36	36476.8	37075.8	22190.1	21475.3	25214.3
183.27	36066.6	36551.2	22843.2	22158.3	26154.8
185.18	34588.6	34915.6	23623.9	22956.8	27182.5
187.08	31944.9	32083.5	24563.6	23862.9	28128.7
188.99	28228.7	28171.2	25594.5	24789.9	28682.2
190.9	23719.2	23483.7	26552.4	25533.8	28494
192.8	18829.7	18458.5	27196.5	25805.9	27278.2
194.7	14026.4	13576.5	27257.8	25318.6	24933.9
196.61	9729.55	9260.64	26479.3	23884.7	21594.4
198.51	6221.46	5782.58	24684.2	21498	17607.9
200.41	3576.5	3198.39	21817.4	18350.2	13446.8
202.31	1733.33	1430.54	18239.1	14792.3	9580.66
204.21	546.734	317.959	14376.4	11240	6344.17
206.11	-157.754	-328.072	10639.3	8055.53	3885.17
208.01	-545.08	-676.853	7341.55	5464.11	2145.49
209.91	-740.109	-850.921	4679.54	3512.69	972.046
211.81	-818.214	-918.219	2701.99	2112.93	187.531
213.7	-810.476	-903.284	1351.1	1120.66	-351.846
215.6	-726.048	-809.191	468.912	395.494	-736.855
217.5	-573.287	-640.238	-122.261	-160.19	-1002.66
219.39	-370.4	-413.894	-568.322	-591.816	-1157.16
221.28	-127.901	-141.353	-863.909	-901.593	-1208.82
223.18	146.125	165.379	-1037.45	-1080.98	-1183.66
225.07	445.199	495.9	-1108.31	-1143.2	-1100.28
226.96	764.048	844.442	-1097.76	-1113.25	-972.735
228.85	1098.77	1206.6	-1024.43	-1014.38	-807.485
230.74	1446.47	1580.88	-916.534	-866.074	-607.674
232.63	1805.59	1965.47	-771.771	-682.077	-371.583
234.52	2177.06	2360.3	-597.826	-468.903	-100.951
236.41	2557.23	2762.55	-401.713	-225.892	202.893
238.3	2943.82	3167.78	-193.565	55.8585	540.163
240.19	3329.97	3569.26	22.0327	363.017	892.543
242.07	3710.57	3962.24	257.441	673.595	1237.1
243.96	4082.65	4344.88	471.032	962.982	1551.61
245.84	4447.45	4720.37	685.662	1212.91	1825.91
247.73	4810.11	5092.35	910.984	1418.89	2063.65
249.61	5176.47	5466.74	1154.88	1591.29	2278.77
251.49	5553.01	5848.55	1436.3	1754.85	2495.19
253.37	5950.63	6245.69	1755.17	1945.38	2741.94
255.26	6359.22	6650.96	2099.43	2167.17	3019.91
257.14	6767.85	7054.55	2458.86	2415.23	3322.36
259.02	7160.9	7444.57	2817.53	2656.32	3619.69
260.9	7528.82	7813.8	3156.13	2861.67	3890.69
262.77	7867.6	8157.99	3399.82	3014.48	4124.71
264.65	8181.1	8477.97	3622.52	3113.86	4324.77
266.53	8479.46	8776.86	3831.01	3179.18	4505.21
268.41	8773.78	9061.95	4039.57	3241.34	4688.27
270.28	9077.42	9343.93	4260.09	3325.43	4889.06
272.16	9401.94	9634.19	4493.74	3450.52	5118.09
274.03	9736.2	9928.23	4744.41	3598.9	5356.84
275.9	10075.3	10226.5	5003.72	3760.85	5595.67
277.78	10409.4	10524.5	5257.44	3925.49	5825.44
279.65	10730.4	10817.4	5485.49	4088.69	6044.19
281.52	11033.1	11099.1	5673.12	4247.66	6247.55
283.39	11316.6	11364.8	5869.45	4402.6	6434.87
285.26	11585.3	11612.8	6042.54	4557.45	6608.59
287.13	11844.1	11844.9	6207.01	4711.67	6770.41
289	12100.5	12067.1	6369.03	4855.67	6916.28
290.87	12358.8	12284.9	6533.35	4990.43	7051.32
292.74	12616.9	12500.1	6708.42	5118.6	7182.59
294.6	12878.7	12719.5	6882.62	5250.17	7322.68
296.47	13134.1	12936.7	7051.39	5384.35	7470.73
298.33	13373.6	13144.2	7209.73	5520.4	7623.27
300.2	13588.7	13332.4	7362.09	5651.62	7767.82
302.06	13773.8	13494.1	7503.74	5771.55	7892.72
303.93	13929.6	13626.8	7599.3	5874.85	7989.43
305.79	14058.8	13732.5	7678.98	5960.07	8055.77
307.65	14168	13818.1	7751.02	6030.85	8097.85
309.51	14265.6	13893	7818.78	6095.5	8129.73
311.37	14361.2	13968.8	7890.64	6158.92	8162.82
313.23	14464.9	14055.6	7962.41	6225.81	8208.9
315.09	14575	14151.8	8035.77	6290.39	8266.07
316.95	14693.1	14256.7	8113.36	6352.25	8332.7
318.81	14818.8	14365.1	8202.55	6409.86	8404.19
320.66	14951	14471.5	8299.88	6464.25	8475.14
322.52	15088.4	14572.9	8387.52	6517.61	8540.11
324.38	15227	14666.9	8477.91	6573.25	8595.93
326.23	15362.6	14753	8569.82	6633.94	8640.58
328.08	15489.3	14832.5	8653.11	6697.29	8675.22
329.94	15602.6	14907.1	8731.09	6758.49	8698.41
331.79	15699.4	14977.2	8791.24	6815.72	8712.37
333.64	15775.9	15040.6	8831.66	6865.77	8719.76
335.49	15832.7	15096.7	8854.39	6908.25	8722.21
337.34	15872.3	15141.7	8868.23	6941.62	8719.71
339.2	15899	15172.9	8877.09	6967.5	8710.86
341.04	15918	15190.9	8876.58	6984.9	8691.9
342.89	15934.4	15196.6	8868.88	6991.34	8661.98
344.74	15953	15193.4	8856.15	6987.59	8621.81
346.59	15974.6	15185	8839.31	6972.22	8574.45
348.44	16000.6	15175.3	8823.01	6947.95	8523.22
350.28	16029.5	15166	8799.93	6918.22	8470.6
352.13	16058.7	15158.9	8770.53	6886.96	8419.12
353.97	16084.4	15154.8	8736.32	6860.1	8370.33
355.81	16104.7	15151.3	8707.34	6837.62	8321.21
357.66	16118.1	15145	8677.56	6818.58	8269.31
359.5	16124.8	15134.3	8644.68	6798.06	8212.75
361.34	16126.8	15116.3	8606.32	6770.6	8151.87
363.18	16124.7	15089.7	8555.2	6734.51	8086.73
365.02	16118.4	15052	8496.37	6687.47	8017.45
366.86	16108.2	15002.3	8430.99	6632.11	7944.63
368.7	16090.1	14938.3	8359.07	6572.62	7868.68
370.54	16059.7	14859.8	8276.54	6512.1	7786.26
372.38	16013	14769	8190.16	6452.58	7694.13
374.22	15948.6	14667.1	8101.53	6389.9	7585.87
376.05	15865.8	14556	8000.7	6320.5	7459.42
377.89	15768.1	14439.4	7892.76	6240.61	7316.32
379.72	15661.4	14320.9	7777.61	6147.75	7160.36
381.56	15551.2	14204.5	7660.78	6043.68	6998.93
383.39	15444.3	14092.7	7546.34	5934.26	6841.77
385.22	15345.9	13988.5	7442	5828.33	6698.02
387.06	15256.2	13891.7	7356.35	5735.34	6574.92
388.89	15172.1	13801.8	7290.11	5661.07	6472.1
390.72	15090.6	13718.6	7250.36	5608.36	6388.74
392.55	15006.8	13639	7221.23	5575.34	6319.43
394.38	14915.5	13558.2	7185.57	5554.83	6255.65
396.21	14814.5	13470.7	7142.04	5536.8	6188.03
398.04	14704.2	13372.1	7077.62	5508.84	6106.4
399.86	14586.9	13259	6987.11	5461.02	6003.79
401.69	14466.6	13129.8	6859.79	5387.66	5877.76
403.52	14347.6	12985.4	6701.32	5287.72	5728.14
405.34	14230.7	12827.3	6527.3	5163.81	5560
407.17	14115.9	12659.3	6347.05	5021.19	5379.94
408.99	14003.2	12486.9	6168.83	4865.62	5196.61
410.82	13889.2	12314.3	5995.58	4702.86	5015.15
412.64	13770.9	12143.5	5831.69	4535.27	4838.08
414.46	13647	11975.7	5689.95	4367.25	4668.4
416.28	13517.2	11811.3	5561.77	4201.06	4507.76
418.1	13382.5	11650.6	5442.85	4041.22	4356.79
419.92	13243.7	11492.8	5329.75	3888.67	4215.2
421.74	13102.8	11336.2	5219.96	3743.31	4081.95
423.56	12960	11179.3	5109.85	3601.29	3954.05
425.38	12815.2	11020.5	4988.15	3458.58	3826.31
427.2	12668.4	10858.6	4854.39	3313.28	3694.35
429.01	12518.1	10693.8	4716.29	3166.26	3555.56
430.83	12365	10525	4574.35	3018.99	3408.76
432.65	12211.5	10352.1	4430.79	2877.19	3256.63
434.46	12058.8	10176.1	4282.33	2741.97	3100.98
436.27	11908.6	9999.78	4126.72	2614.03	2945.52
438.09	11761.9	9823.79	3968.49	2489.25	2792.44
439.9	11619.2	9648.37	3811.47	2366.28	2645.88
441.71	11477.9	9472.87	3645.89	2246.27	2506.43
443.52	11333.6	9295.29	3472.56	2131.81	2373.42
445.33	11181.8	9114.26	3302.37	2026.66	2245.95
447.14	11017.4	8928.89	3138.15	1932.67	2122.66
448.95	10837.9	8736.89	2984.05	1845.84	1998.46
450.76	10644.3	8538.22	2833.13	1759.29	1871.39
452.57	10437.7	8334.29	2683.17	1662.9	1740.91
454.38	10223.6	8129.24	2527.77	1551.21	1610.82
456.18	10007.7	7924.54	2369.4	1424.4	1483.32
457.99	9795.74	7722.05	2213.58	1290.04	1362.6
459.8	9591.31	7522.44	2052.04	1160.09	1252.37
461.6	9395.45	7325.79	1892.71	1046.47	1152.9
463.4	9206.94	7132.53	1741.91	955.966	1060.17
465.21	9021.83	6941.53	1597.64	887.47	970.456
467.01	8835.59	6751.22	1469.38	833.31	880.342
468.81	8646.04	6561.9	1348.19	783.171	788.863
470.61	8451.98	6374.6	1236.84	728.466	696.283
472.41	8256.22	6191.28	1131.85	664.513	605.17
474.21	8060.94	6011.31	1035.51	591.455	518.581
476.01	7869	5834.84	951.287	513.253	438.917
477.81	7683.43	5660.47	874.576	434.783	368.709
479.61	7504.98	5488.14	805.114	361.91	308.82
481.41	7332.35	5317.63	741.517	298.092	257.097
483.21	7162.48	5147.18	676.662	243.356	211.679
485	6991.92	4976.63	610.765	197.672	169.649
486.8	6819.8	4807.34	540.998	159.71	127.979
488.59	6646.29	4641.26	468.394	128.7	85.5934
490.39	6473.6	4479.35	394.594	103.895	45.2058
492.18	6302.61	4321.68	326.225	85.0427	12.5196
493.97	6134.06	4168.49	265.374	72.7636	-8.574
495.76	5969.13	4017.89	212.387	65.1595	-16.3985
497.56	5807.17	3869.41	167.066	58.0891	-11.4281
499.35	5646.1	3720.94	128.703	46.6556	0.2646
501.14	5483.75	3570.92	89.6968	25.7514	12.1676
502.93	5318.21	3420.06	45.3057	-5.6425	19.2098
504.71	5149.34	3270.45	5.2681	-43.2374	20.2989
506.5	4977.38	3124.68	-23.2894	-79.6022	18.3914
508.29	4803.44	2984.23	-33.6954	-105.831	18.5592
510.08	4627.22	2850.81	-20.2326	-113.205	27.3039
511.86	4449.14	2723.72	9.1965	-96.8675	47.9694
513.65	4271.35	2599.35	51.9066	-59.0917	78.6879
515.43	4095.33	2473.71	97.3453	-9.4212	117.558
517.22	3922.28	2341.75	125.656	39.5131	159.121
519	3756.93	2204.42	124.795	78.7671	199.721
520.78	3600.38	2062.11	91.3713	103.943	236.207
522.57	3452.47	1916.51	46.3924	115.857	268.389
524.35	3311.57	1771.25	2.3747	119.975	291.727
526.13	3175.88	1632.06	-28.1263	123.653	300.958
527.91	3041.41	1504.23	-51.6129	133.828	291.687
529.69	2906.66	1390.02	-60.1317	152.647	265.654
531.47	2770.88	1289.22	-45.0568	177.525	226.349
533.25	2634.38	1200.01	-14.2327	206.702	185.196
535.02	2500.04	1120.82	15.9311	238.838	152.155
536.8	2375.76	1054.85	45.5608	273.336	139.643
538.58	2257.28	993.297	71.5031	308.97	145.61
540.35	2140.45	928.099	99.5272	342.039	165
542.13	2021.93	854.808	123.645	368.708	184.82
543.9	1899.07	773.023	138.873	382.595	195.801
545.67	1768.49	682.39	115.394	377.804	190.333
547.45	1630.45	585.093	83.1981	350.428	169.125
549.22	1485.69	484.953	48.8261	301.299	133.693
550.99	1338.96	387.458	14.1783	237.771	92.485
552.76	1198.32	300.33	-20.1284	170.047	50.6708
554.53	1071.74	230.668	-47.7412	106.551	14.5621
556.3	955.402	172.542	-70.828	54.3009	-18.5965
558.07	849.048	123.131	-84.6506	15.4886	-47.0458
559.84	753.262	81.5689	-90.177	-10.4609	-69.0691
561.61	666.698	46.9344	-95.0687	-29.4703	-82.9901
563.38	586.096	16.9792	-106.84	-47.2785	-90.0869
565.14	508.775	-8.0124	-107.797	-66.3404	-91.4416
566.91	432.902	-27.9821	-99.0449	-85.8549	-89.2827
568.67	359.801	-42.4855	-82.5787	-102.484	-85.1187
570.44	291.957	-50.8203	-63.0314	-111.239	-81.2336
572.2	231.107	-53.5216	-39.8269	-107.512	-75.7798
573.96	176.367	-55.8505	-22.2924	-88.6346	-64.863
575.73	129.216	-59.9005	-4.9144	-56.2507	-46.2926
577.49	91.281	-66.571	8.9264	-16.4908	-19.5697
579.25	61.6107	-76.5409	13.2393	22.7856	10.5267
581.01	37.1242	-89.058	15.0207	54.3405	38.0616
582.77	15.298	-100.802	11.9638	74.4043	59.1901
584.53	-4.9822	-109.245	12.1926	82.221	73.586
586.29	-23.8677	-112.438	15.4346	81.9215	83.6882
588.05	-41.4241	-109.457	21.2679	80.569	93.5346
589.8	-56.726	-100.128	35.6196	87.0518	107.29
591.56	-68.5263	-87.5926	47.9266	105.165	127.387
593.32	-75.4446	-73.9271	64.3219	134.881	151.101
595.07	-76.5565	-61.3807	82.3887	173.162	176.03
596.83	-72.2277	-50.6629	101.459	217.546	199.227
598.58	-64.5818	-41.0379	123.578	263.3	220.848
600.34	-54.5514	-30.5276	148.155	307.093	243.045
602.09	-43.407	-18.4887	178.972	347.261	267.254
603.84	-32.8499	-4.8633	210.542	383.826	293.92
605.59	-24.5863	9.149	236.579	415.025	320.224
607.34	-18.976	22.1691	256.805	437.715	341.725
609.09	-15.3605	30.7965	264.092	448.964	354.686
610.84	-13.5247	33.7248	261.933	448.786	355.978
612.59	-13.0795	30.4446	253.321	436.917	347.289
614.34	-13.3391	22.9418	237.188	415.586	332.772
616.09	-14.9711	13.2817	211.651	388.45	316.978
617.84	-17.6535	3.9354	186.566	361.251	303.203
619.58	-21.7893	-3.7697	160.841	338.804	291.382
621.33	-27.8201	-9.0407	137.374	320.926	279.428
623.07	-34.6304	-12.2175	113.85	305.972	264.684
624.82	-39.58	-13.4945	91.1926	291.615	245.781
626.56	-39.7225	-14.5677	73.5708	275.005	225.644
628.3	-33.7533	-15.1544	60.2308	255.209	208.424
630.05	-20.4861	-14.3091	52.5221	232.588	198.122
631.79	-0.8444	-10.7202	46.1909	211.355	198.046
633.53	22.5044	-4.5141	38.1779	194.514	205.917
635.27	46.1376	3.1946	35.6749	181.772	216.267
637.01	65.9178	10.974	31.232	173.303	221.541
638.75	78.347	16.7661	31.535	165.021	214.324
640.49	83.2585	18.9557	28.2067	153.85	193.124
642.23	82.1258	16.8636	18.1009	137.658	160.708
643.97	76.8454	10.0645	10.8469	114.991	123.966
645.7	69.9361	1.3501	5.885	89.2959	91.9167
647.44	64.2765	-5.3765	4.3362	64.3448	70.4255
649.17	61.3649	-7.0046	3.8187	44.2819	63.482
650.91	63.5905	-1.6682	7.1316	31.7339	67.8219
652.64	70.5557	10.7048	15.713	24.7993	76.2913
654.38	81.0296	30.1918	25.6582	25.9256	83.5921
656.11	94.2187	54.3014	40.2319	34.2995	85.2787
657.84	109.982	79.7433	54.0572	50.0314	81.4483
659.57	127.503	102.558	64.709	75.8127	74.743
661.31	144.814	119.737	82.6244	112.256	68.4067
663.04	161.119	130.97	103.206	158.252	66.9244
664.77	176.022	137.13	119.285	207.299	70.4479
666.49	189.899	138.762	129.47	251.667	78.406
668.22	204.444	138.18	139.767	286.299	89.0989
669.95	218.204	138.216	143.784	305.287	99.7028
671.68	231.046	142.248	145.502	308.873	110.337
673.41	243.949	150.935	147.656	300.485	119.909
675.13	257.724	163.93	152.957	284.914	126.094
676.86	274.364	180.705	159.212	267.286	127.1
678.58	295.303	201.551	175.012	248.707	119.459
680.31	323.846	226.619	191.8	228.915	102.728
682.03	363.112	255.818	207.213	205.698	77.8743
683.75	414.62	287.324	221.984	178.341	49.397
685.47	476.852	320.421	235.109	149.634	24.3953
687.2	543.201	353.504	241.693	124.221	8.5475
688.92	605.603	383.91	250.705	107.393	5.878
690.64	655.223	407.146	257.629	103.327	16.8395
692.36	684.606	419.848	257.094	111.472	35.9996
694.08	690.264	420.887	245.596	127.67	58.0847
695.8	671.479	410.692	230.457	145.588	76.2073
697.51	632.941	391.005	204.928	159.008	85.4392
699.23	583.007	365.646	172.526	163.515	82.9729
700.95	531.355	337.563	131.394	157.276	69.5124
702.66	486.928	311.008	87.2885	141.117	50.3957
704.38	454.931	289.06	50.5811	118.278	31.613
706.09	437.841	273.887	31.4809	91.1839	17.9348
707.81	436.342	266.354	20.9186	63.6274	14.3514
709.52	449.264	267.512	12.5166	41.0342	21.1902
711.23	473.028	277.224	9.256	26.947	37.1769
712.95	502.761	294.256	11.9818	25.1224	57.4225
714.66	534.935	317.977	17.2671	37.6477	76.9599
716.37	568.112	347.656	23.9884	65.3094	93.734
718.08	602.134	380.97	29.1313	106.308	107.296
719.79	637.115	415.898	40.2138	156.254	120.91
721.5	672.136	449.875	58.1773	212.558	137.339
723.21	706.812	480.598	86.231	272.426	158.174
724.91	741.422	506.862	115.5	334.517	185.323
726.62	775.088	527.954	143.487	399.688	216.802
728.33	805.845	543.331	174.685	466.558	249.595
730.03	833.066	554.848	204.005	534.396	280.796
731.74	858.779	566.272	238.693	601.718	309.49
733.44	887.122	581.183	279.731	667.504	339.534
735.15	923.902	603.869	331.046	732.308	374.112
736.85	975.18	638.683	400.605	797.006	419.247
738.55	1046.86	690.287	491.141	866.271	481.404
740.26	1145.65	762.684	608.907	945.63	568.199
741.96	1278.17	860.318	749.835	1041	685.418
743.66	1450.02	986.208	913.779	1159.65	835.42
745.36	1663.54	1141.6	1097.27	1306.98	1017.9
747.06	1916.41	1325.04	1290.38	1484.69	1228.94
748.76	2200.41	1528.4	1489.25	1687.72	1457.41
750.46	2497.9	1736.75	1679.49	1904.73	1686.42
752.15	2783.98	1931.76	1847.55	2117.5	1891.92
753.85	3026.98	2091.76	1976.48	2303.25	2050.85
755.55	3194.42	2197.08	2049.88	2440.57	2140.97
757.24	3261.06	2232.33	2049.74	2512.04	2147.44
758.94	3214.19	2191.47	1969.74	2508.06	2065.35
760.63	3058.12	2079.34	1817.25	2427.74	1902.46
762.33	2811.45	1910.46	1607.66	2281.98	1679.55
764.02	2503.63	1705.42	1361.78	2090.23	1424.6
765.71	2169.83	1485.4	1109.09	1875.65	1167.06
767.41	1842.28	1270.08	870.624	1660.57	933.516
769.1	1547.46	1075.27	671.853	1463.7	740.643
770.79	1300.47	909.722	515.786	1298.65	597.781
772.48	1107.53	779.127	402.924	1171.11	501.94
774.17	969.707	684.572	325.846	1076.93	443.128
775.86	884.605	625.741	278.144	1012.42	410.221
777.55	849.494	601.748	254.548	970.313	390.999
779.23	858.327	609.96	248.569	946.377	378.617
780.92	901.034	644.429	252.465	934.634	367.302
782.61	963.142	695.304	266.326	929.498	354.08
784.29	1026.83	750.004	275.414	927.575	341.784
785.98	1074.12	793.42	285.909	922.498	330.043
787.67	1088.82	812.088	278.884	905.713	319.634
789.35	1062.01	799.02	253.976	874.218	309.887
791.03	994.102	752.756	215.506	826.104	299.671
792.72	894.382	680.094	164.859	769.238	290.722
794.4	779.346	592.62	114.274	709.301	282.043
796.08	665.59	504.366	69.449	652.77	274.602
797.76	565.826	426.882	36.2869	603.957	269.928
799.44	486.485	367.901	18.2303	561.997	266.505
801.12	428.683	329.899	8.7364	524.37	265.764
802.8	389.016	309.711	11.7853	487.556	264.399
804.48	361.849	301.746	10.1456	449.443	261.212
806.16	341.342	300.37	6.1162	415.113	254.978
807.84	323.022	301.017	3.2914	386.865	245.883
809.51	305.458	301.673	1.7979	368.771	235.105
811.19	289.833	301.015	4.8918	361.394	223.427
812.86	278.631	300.461	12.3851	362.139	211.533
814.54	274.178	300.207	21.5822	366.192	201.421
816.21	278.685	301.353	32.4423	365.437	189.786
817.89	293.722	304.634	43.4195	353.908	175.545
819.56	319.903	309.601	50.5601	329.656	155.509
821.23	355.637	315.395	46.0609	291.216	131.007
822.91	395.771	321.351	35.1599	241.53	102.432
824.58	433.302	326.447	22.8239	185.088	73.5824
826.25	460.596	328.943	14.32	128.432	49.4947
827.92	472.155	328.434	8.3325	78.2509	34.2702
829.59	466.617	325.57	7.1452	37.6839	28.831
831.26	445.063	319.529	6.8591	9.7416	32.2104
832.92	411.803	310.827	7.933	-5.5225	39.6204
834.59	372.582	300.474	13.944	-11.1106	48.2325
836.26	334.922	289.466	16.7802	-11.4803	53.1367
837.93	305.044	279.606	12.6694	-10.3992	54.5661
839.59	285.814	271.769	6.6055	-8.3703	53.193
841.26	277.648	266.373	3.173	-4.4896	50.6787
842.92	278.009	263.346	7.4169	1.2276	50.4488
844.59	285.242	264.185	13.427	11.7885	53.0615
846.25	297.695	267.733	26.0003	26.0221	57.8183
847.91	311.702	272.16	42.9837	43.3678	63.0057
849.57	324.74	276.052	60.0208	59.5869	65.6661
851.24	334.489	278.914	80.1025	70.7237	65.372
852.9	340.577	280.91	91.1835	75.2977	61.0236
854.56	343.865	283.402	97.879	73.4861	54.252
856.22	345.982	286.958	106.513	68.4916	49.1026
857.88	349.19	293.7	118.132	66.9849	47.9495
859.54	355.133	305.569	140.03	74.2188	54.1302
861.19	365.811	324.83	174.32	98.926	69.3406
862.85	381.563	351.486	235.8	145.218	94.615
864.51	400.527	387.081	320.31	216.91	131.817
866.16	421.88	433.045	426.034	316.56	182.704
867.82	443.241	490.227	560.185	447.925	249.524
869.47	461.967	557.556	717.814	615.718	333.118
871.13	477.733	632.599	900.228	821.996	431.238
872.78	491.449	710.472	1092.23	1061.55	537.857
874.44	503.536	785.497	1271.11	1321.17	641.954
876.09	513.944	849.808	1421.89	1574.68	729.28
877.74	521.697	894.946	1525.97	1788.84	787.146
879.39	527.013	914.76	1568.26	1928.1	805.155
881.04	529.175	906.714	1532.26	1966.71	779.866
882.69	527.508	870.796	1423.99	1897.44	715.725
884.34	522.229	810.429	1270.77	1729.98	623.479
885.99	513.908	731.996	1093.81	1489.4	516.352
887.64	506.875	645.704	911.832	1213.37	410.122
889.29	505.631	563.347	746.145	937.828	317.427
890.93	513.371	496.372	615.961	692.096	247.359
892.58	532.339	452.685	525.987	493.965	201.843
894.23	562.395	435.17	475.932	350.506	179.85
895.87	603.397	444.552	453.596	262.299	176.991
897.52	647.64	472.625	451.079	219.448	186.35
899.16	684.818	506.634	455.536	209.699	200.192
900.81	708.332	533.901	461.224	218.877	212.856
902.45	710.192	542.388	452.288	230.514	217.086
904.09	687.23	525.623	412.326	232.76	209.251
905.73	639.437	483.039	358.823	217.6	186.149
907.37	570.671	420.032	297.597	183.045	148.853
909.01	488.939	345.33	220.783	134.562	101.101
910.65	405.279	270.239	142.829	81.518	50.0135
912.29	329.772	205.735	72.3728	34.0417	4.0547
913.93	264.878	154.353	24.1074	-0.6846	-28.8977
915.57	212.671	117.523	-5.6128	-21.1927	-45.8166
917.21	175.869	94.7553	-18.8641	-27.8873	-44.9579
918.85	151.717	82.3808	-24.0512	-24.7069	-29.221
920.48	139.872	78.6795	-20.2939	-13.0211	-0.9093
922.12	139.627	82.3472	-0.2003	9.2806	37.159
923.75	150.85	94.3991	28.7103	47.2027	83.7392
925.39	175.786	116.065	55.7252	104.221	136.877
927.02	218.069	150.898	88.9587	185.481	196.7
928.66	274.262	196.743	126.935	283.064	258.539
930.29	337.118	248.12	174.097	389.61	319.302
931.92	399.615	299.903	222.688	491.393	375.359
933.55	454.463	345.892	265.228	579.737	426.42
935.18	495.657	381.224	298.157	651.466	473.444
936.81	521.961	404.371	331.538	710.518	518.377
938.44	532.99	414.859	354.929	765.099	561.711
940.07	531.239	415.776	375.601	826.727	605.49
941.7	522.994	411.108	391.47	898.176	647.011
943.33	514.704	406.861	408.304	981.89	686.278
944.96	507.151	404.215	425.299	1065.75	720.584
946.58	501.38	404.331	448.332	1139.23	750.599
948.21	497.547	406.715	475.497	1193.83	778.983
949.84	495.993	410.64	502.854	1225.08	808.771
951.46	499.66	416.473	534.626	1233.42	841.271
953.09	510.097	424.053	570.903	1225.9	877.828
954.71	526.507	432.473	598.722	1210.16	918.006
956.33	546.668	440.123	627.532	1192.6	960.464
957.96	566.774	444.903	645.688	1174.68	998.33
959.58	581.523	444.958	651.965	1157.16	1025.76
961.2	584.455	438.074	643.709	1138.77	1037.42
962.82	570.174	422.267	620.174	1116.25	1029.27
964.44	535.747	396.022	583.419	1088.54	999.474
966.06	483.55	360.945	533.035	1056.79	951.32
967.68	420.092	319.625	474.913	1020.86	891.271
969.3	351.135	274.435	410.017	982.336	827.293
970.92	283.062	228.35	342.084	941.874	764.274
972.54	220.31	182.256	281.774	897.742	704.326
974.15	165.65	138.83	224.149	848.087	646.352
975.77	121.072	99.1869	177.065	790.349	589.042
977.38	86.1741	65.5617	141.866	723.775	532.354
979	57.9185	38.6423	114.578	648.322	478.632
980.61	34.9855	18.2841	93.1682	564.968	430.908
982.23	18.0285	5.0238	71.0563	477.678	393.028
983.84	6.6491	-2.9962	45.8116	388.135	365.739
985.45	0.0504	-7.6212	25.7523	299.484	346.88
987.07	-1.9314	-10.1158	8.595	215.508	332.302
988.68	0.2536	-12.537	-2.0119	142.031	320.202
990.29	6.713	-13.6482	-2.6975	84.8975	311.655
991.9	17.3857	-14.2226	10.4396	50.1023	310.021
993.51	30.8117	-12.1239	31.3675	40.6684	318.432
995.12	44.1018	-6.6493	53.5587	55.9208	337.267
996.73	56.7143	1.4954	68.3869	90.4428	363.812
998.34	67.444	11.2343	78.127	134.162	391.289
999.94	74.0165	21.16	81.5521	176.868	411.679
1001.55	76.101	30.5707	92.7188	213.02	420.179
1003.16	73.22	38.7182	103.181	239.86	415.539
1004.76	66.6562	45.56	121.725	260.783	400.74
1006.37	58.8326	52.1886	150.321	278.658	380.734
1007.97	52.0275	58.3155	185.159	297.475	359.78
1009.58	49.1272	65.592	217.24	319.279	342.501
1011.18	50.8522	73.5033	246.625	340.721	330.466
1012.78	58.8538	80.3844	265.847	359.779	325.461
1014.39	72.9042	85.333	285.913	373.632	328.301
1015.99	92.4668	89.5656	305.725	382.653	338.51
1017.59	116.636	93.6731	332.73	390.386	356.46
1019.19	142.117	98.6156	363.557	398.326	379.179
1020.79	166.503	106.027	403.456	409.632	401.842
1022.39	187.685	115.923	445.284	423.97	420.989
1023.99	203.212	128.487	483.595	438.541	433.437
1025.59	212.052	142.874	506.339	449.625	439.075
1027.18	211.989	156.323	513.789	451.709	437.716
1028.78	202.885	165.041	496.637	444.146	430.693
1030.38	185.937	166.682	461.643	428.753	421.938
1031.97	164.38	161.839	412.321	406.646	410.551
1033.57	141.112	151.743	357.292	380.949	396.231
1035.16	118.93	139.266	304.879	354.945	379.77
1036.76	101.434	127.489	268.467	332.912	362.645
1038.35	91.4464	118.103	251.344	318.805	349.055
1039.94	89.51	113.877	251.266	314.76	341.087
1041.54	94.859	114.468	262.817	322.923	340.901
1043.13	105.561	118.583	283.705	342.906	349.549
1044.72	117.567	122.088	304.677	367.537	362.496
1046.31	128.093	121.986	317.329	388.722	375.795
1047.9	135.005	118.286	322.388	397.257	382.48
1049.49	138.127	113.126	322.548	388.749	378.375
1051.08	138.277	108.554	314.876	365.245	364.21
1052.67	136.852	106.459	315.967	333.104	345.219
1054.26	135.552	108.065	321.827	303.894	327.166
1055.84	135.726	115.235	335.704	286.489	314.422
1057.43	138.966	127.429	341.986	285.17	310.411
1059.02	147.188	143.004	346.663	300.518	317.711
1060.6	158.583	157.171	351.547	323.722	331.777
1062.19	174.185	167.665	353.626	347.685	349.917
1063.77	193.706	174.626	361.783	367.945	370.147
1065.35	220.09	181.351	376.67	383.683	395.428
1066.94	250.372	188.054	393.674	397.106	421.681
1068.52	280.69	196.356	422.867	408.772	446.347
1070.1	307.935	207.417	453.263	420.791	464.111
1071.68	329.744	222.486	485.632	433.02	470.738
1073.27	344.837	240.415	486.837	441.221	462.014
1074.85	352.198	258.035	480.021	444.292	439.438
1076.43	350.268	271.01	464.498	442.205	406.76
1078.01	341.284	277.32	442.552	436.589	373.283
1079.58	326.828	275.721	419.762	427.862	344.239
1081.16	311.006	267.401	392.567	414.27	326.327
1082.74	291.271	250.989	364.02	393.423	315.055
1084.32	267.627	229.093	335.66	363.118	307.618
1085.89	241.264	204.012	308.307	324.858	300.28
1087.47	214.012	178.31	286.527	282.461	290.482
1089.04	187.714	153.293	258.122	240.826	276.661
1090.62	162.546	129.889	236.808	206.17	260.243
1092.19	138.633	108.77	216.914	182.59	243.044
1093.77	116.427	90.8607	199.773	168.665	225.708
1095.34	95.9255	76.0472	182.002	159.718	204.845
1096.91	76.9265	64.0347	161.025	151.42	180.138
1098.48	57.6955	53.1153	140.898	141.213	150.533
1100.06	38.9199	42.8326	117.384	127.163	116.999
1101.63	21.6535	32.1947	99.8583	110.27	82.2266
1103.2	8.1916	20.5533	91.887	94.1171	49.2817
1104.77	-0.3267	8.3111	90.1043	83.6996	22.8726
1106.33	-4.7675	-3.3839	92.3397	80.2989	5.1655
1107.9	-6.0012	-13.2391	96.805	83.0307	-1.6787
1109.47	-5.4041	-19.0261	102.611	88.3415	0.9862
1111.04	-3.7363	-19.2005	101.114	90.7658	9.271
1112.61	-2.7712	-13.5231	94.6476	86.2516	19.7717
1114.17	-2.3998	-3.18	86.3347	71.8967	28.4049
1115.74	-2.1717	9.4875	74.167	48.5273	32.3811
1117.3	-0.9573	22.2302	64.9036	22.6222	32.495
1118.87	3.5002	32.4756	54.9533	1.1984	30.1093
1120.43	11.0353	38.922	46.2852	-9.054	29.2977
1121.99	20.2917	40.4512	43.4734	-6.0397	31.0693
1123.56	30.2992	37.414	44.3764	8.8153	35.6188
1125.12	40.0355	31.5681	48.6177	30.7023	41.8656
1126.68	48.8103	24.7952	47.5431	52.1506	47.2636
1128.24	55.2295	18.3703	45.8751	68.1004	51.4224
1129.8	59.5237	13.1528	47.7346	76.3248	54.7545
1131.36	61.4355	9.5187	51.0757	79.1227	59.0661
1132.92	61.8752	8.2555	56.6258	80.7402	67.435
1134.48	61.6468	9.9572	57.3684	83.1956	80.0314
1136.04	60.6716	14.6256	56.0665	88.8372	95.4214
1137.6	58.6262	21.8443	56.9025	97.0713	108.874
1139.15	56.2168	31.6242	55.8039	107.866	115.39
1140.71	53.1493	41.9317	52.5887	120.057	112.758
1142.27	48.8986	50.5999	43.9655	131.55	100.092
1143.82	42.8956	54.9984	31.8132	142.352	80.5222
1145.38	35.3564	53.9771	20.905	151.033	60.1827
1146.93	27.7599	48.3057	12.9966	155.876	46.5239
1148.49	22.2088	40.6143	8.1087	158.311	45.451
1150.04	21.6281	35.3344	2.9458	158.669	58.5075
1151.59	29.7478	36.2623	-0.0357	160.443	83.5306
1153.14	48.034	47.0898	5.233	167.168	115.826
1154.7	76.9458	69.5658	20.1946	180.831	148.108
1156.25	113.111	100.677	43.1211	201.351	174.39
1157.8	150.734	135.254	69.931	224.65	190.494
1159.35	183.423	166.042	97.1845	246.408	197.648
1160.9	205.191	187.759	126.078	262.919	198.071
1162.44	213.095	197.207	152.427	269.405	195.978
1163.99	205.758	193.069	165.378	266.975	194.539
1165.54	186.969	177.956	168.632	258.903	196.261
1167.09	162.694	156.549	164.625	248.834	201.894
1168.63	137.934	134.994	161.11	241.876	211.716
1170.18	118.709	118.743	158.971	239.303	223.795
1171.73	108.337	110.888	158.64	242.644	238.399
1173.27	106.492	111.298	163.459	250.256	253.158
1174.81	112.405	117.937	175.442	258.862	267.871
1176.36	123.658	129.187	194.573	267.416	278.858
1177.9	139.855	142.886	214.389	272.94	283.526
1179.44	161.607	157.324	225.433	274.759	279.951
1180.99	192.413	173.731	239.429	273.835	268.875
1182.53	235.667	194.732	254.845	268.873	251.944
1184.07	293.363	223.288	271.138	261.627	233.98
1185.61	367.4	262.142	286.062	252.26	218.613
1187.15	454.766	312.399	306.45	243.082	210.556
1188.69	546.474	370.079	332.501	235.978	208.631
1190.23	631.644	428.361	362.946	231.114	211.2
1191.77	696.902	478.296	390.62	228.696	213.818
1193.3	732.147	510.758	407.356	225.832	211.725
1194.84	730.881	518.853	400.362	218.19	201.68
1196.38	691.631	499.517	378.308	203.119	183.92
1197.91	618.549	454.02	336.759	178.016	160.527
1199.45	520.677	387.918	280.059	145.71	137.043
1200.98	410.905	311.011	217.464	109.876	116.8
1202.52	301.478	233.85	158.723	76.3156	101.976
1204.05	202.013	163.745	102.547	48.3037	90.0622
1205.58	119.8	104.689	60.3411	27.3816	76.5491
1207.12	58.4183	58.4296	31.245	12.4756	58.6429
1208.65	19.5918	25.8167	11.6116	2.0857	35.5693
1210.18	2.6387	6.3654	-8.8359	-5.073	10.8259
1211.71	4.6692	-1.8813	-19.1886	-7.5499	-7.9178
1213.24	21.2874	-0.935	-17.1676	-3.3781	-13.8508
1214.77	48.1965	8.2851	7.3934	12.2503	-2.0897
1216.3	80.2479	25.6374	50.4945	39.2981	26.5707
1217.83	112.527	49.6596	108.951	78.1964	66.8086
1219.36	140.305	77.4534	175.178	124.061	110.636
1220.89	160.45	104.994	255.312	172.408	148.921
1222.41	171.12	129.81	326.357	217.666	176.866
1223.94	172.709	150.124	379.798	255.186	193.602
1225.47	167.057	164.531	407.305	281.649	201.84
1226.99	156.858	171.358	417.201	295.705	206.823
1228.52	144.804	170.717	413.453	296.307	211.953
1230.04	134.89	165.4	404.759	287.779	218.424
1231.56	128.541	158.091	390.442	272.519	225.23
1233.09	126.328	151.03	384.578	256.21	229.816
1234.61	127.604	146.653	386.316	242.71	231.976
1236.13	131.775	145.942	399.68	235.448	231.751
1237.65	136.132	148.212	401.156	233.28	230.586
1239.18	138.473	152.081	402.007	232.511	230.2
1240.7	136.724	155.617	399.684	230.53	231.76
1242.22	130.342	156.227	391.739	227.014	235.045
1243.74	120.406	153.899	375.075	222.005	239.162
1245.25	109.494	150.381	353.136	217.919	242.358
1246.77	99.3585	146.968	332.591	215.241	246.208
1248.29	92.1782	145.651	320.892	213.652	250.679
1249.81	91.1015	149.299	312.75	211.707	258.01
1251.32	99.2316	158.598	311.646	208.159	269.641
1252.84	116.252	171.993	309.57	202.772	286.942
1254.36	141.81	188.855	319.009	198.232	308.211
1255.87	173.172	207.519	339.344	199.634	331.702
1257.39	206.657	225.31	359.827	211.398	353.066
1258.9	238.629	241.035	377.672	232.824	371.239
1260.41	264.894	253.328	392.708	259.107	383.796
1261.93	283.028	260.758	406.081	285.321	392.625
1263.44	291.99	263.076	411.228	304.298	397.454
1264.95	294.164	261.416	410.613	310.825	399.67
1266.46	292.767	256.635	406.396	304.65	398.96
1267.97	290.416	249.525	399.403	289.702	396.822
1269.48	290.668	241.957	393.758	272.751	391.787
1270.99	293.597	235.45	391.527	257.846	385.244
1272.5	297.826	230.012	385.381	247.028	376.143
1274.01	301.728	226.216	379.62	240.668	366.337
1275.52	302.379	223.707	375.984	236.218	355.068
1277.03	299.33	222.014	370.034	232.614	344.359
1278.53	292.569	221.114	359.171	228.78	334.283
1280.04	285.059	221.865	353.631	224.395	326.309
1281.54	279.44	225.246	350.393	220.325	319.794
1283.05	278.251	231.076	348.602	216.268	315.158
1284.56	283.738	239.071	346.321	212.051	309.54
1286.06	295.479	249.791	344.101	204.464	302.777
1287.56	312.13	262.15	339.899	192.154	294.658
1289.07	332.263	275.657	334.802	175.963	287.905
1290.57	352.914	289.437	327.126	157.652	283.855
1292.07	373.172	302.756	313.861	140.761	284.803
1293.57	392.295	314.611	298.426	128.069	289.688
1295.07	411.178	324.631	282.656	121.712	296.017
1296.57	429.086	332.281	266.577	122.044	298.029
1298.07	445.359	336.525	247.707	124.56	292.179
1299.57	459.453	337.144	227.117	125.225	276.663
1301.07	470.954	335.716	207.619	119.897	255.008
1302.57	478.988	333.17	188.753	108.403	232.815
1304.07	484.458	331.618	174.634	92.7744	217.29
1305.57	487.465	333.303	165.211	75.4297	212.248
1307.06	489.904	339.403	161.575	61.4648	219.155
1308.56	493.545	349.033	160.387	54.5727	233.676
1310.05	499.521	360.537	159.032	53.5441	249.5
1311.55	507.057	371.58	160.45	55.5545	259.522
1313.04	515.957	380.277	159.418	56.0051	260.335
1314.54	526.263	385.413	156.994	53.2366	249.516
1316.03	539.533	388.231	153.482	45.6957	228.952
1317.52	558.375	392.227	154.211	33.6273	201.184
1319.02	589.954	404.126	167.313	21.0925	171.323
1320.51	641.412	431.979	185.881	10.8596	142.867
1322	721.525	483.656	214.186	5.3031	120.066
1323.49	837.611	565.276	253.133	7.2407	106.51
1324.98	992.451	680.063	312.372	15.4837	105.195
1326.47	1183.41	827.209	390.486	31.4639	115.837
1327.96	1402.59	1001.64	486.521	55.2943	136.985
1329.45	1636.52	1193.22	597.79	86.2619	163.217
1330.94	1872.53	1391.36	718.157	121.878	190.812
1332.42	2103.79	1589.47	842.936	158.57	215.717
1333.91	2336.98	1788.97	968.06	195.402	236.753
1335.4	2590.36	2000.94	1086.87	231.729	255.135
1336.88	2894.57	2246.37	1217.44	266.479	275.447
1338.37	3283.97	2550.48	1375.73	305.876	303.143
1339.85	3783.92	2933.41	1582.16	355.977	341.174
1341.34	4399.44	3401.13	1835	422.015	389.512
1342.82	5106.29	3938.87	2125.61	503.645	445.528
1344.3	5847.25	4506.35	2430.38	595.677	501.832
1345.79	6543.55	5044.65	2708.71	687.204	549.622
1347.27	7108.84	5488.39	2914.79	764.535	580.618
1348.75	7469.1	5778.59	3019.67	814.734	589.414
1350.23	7575.69	5875.8	3001.07	831.598	575.766
1351.71	7416.61	5768.79	2867.6	812.983	541.97
1353.19	7015.87	5475.08	2643.21	765.152	494.584
1354.67	6425.57	5033.25	2358.95	698.228	439.812
1356.15	5713.67	4494.48	2043.81	622.649	383.67
1357.63	4950.91	3913.16	1728.71	546.154	330.994
1359.11	4196.77	3334.92	1437.94	475.292	284.835
1360.59	3496.45	2793.76	1177.16	411.463	246.17
1362.06	2878.53	2311.8	950.448	354.781	216.478
1363.54	2357.6	1899.1	763.482	303.354	194.43
1365.02	1935.67	1557.06	609.28	257.197	178.633
1366.49	1605.9	1281.86	488.481	216.903	164.185
1367.97	1355.5	1066.41	397.988	183.596	148.081
1369.44	1168.84	899.938	324.956	158.225	128.271
1370.91	1029.58	771.643	266.423	140.09	104.981
1372.39	923.746	672.616	219.987	125.168	80.0453
1373.86	838.77	594.113	181.861	110.793	57.0164
1375.33	766.434	530.095	144.536	93.7189	38.3912
1376.8	703.219	476.94	108.655	71.9684	25.5951
1378.27	648.667	432.257	74.5279	46.0565	15.5029
1379.74	603.594	394.844	47.234	19.9905	7.0503
1381.21	568.607	364.488	25.5596	-1.0767	-1.4275
1382.68	543.097	341.076	8.4748	-13.1314	-9.1852
1384.15	525.288	323.683	-4.5498	-14.2592	-14.0631
1385.62	512.083	311.449	-9.7297	-4.3721	-13.4994
1387.09	500.735	303.357	-8.9443	13.8076	-5.3233
1388.56	489.388	297.306	-5.0384	36.9287	9.9686
1390.02	476.587	291.996	2.8642	61.6815	27.983
1391.49	463.179	286.248	11.885	84.787	44.9283
1392.96	450.15	278.952	23.6797	103.638	55.1244
1394.42	439.247	270.326	43.9214	116.205	57.6192
1395.89	431.923	260.774	63.9612	120.402	52.6551
1397.35	427.853	251.811	84.4612	116.023	41.8886
1398.81	426.676	245.574	104.716	104.954	29.3018
1400.28	427.238	242.974	119.627	92.3379	18.4863
1401.74	428.92	243.824	130.333	83.474	12.5267
1403.2	432.382	246.954	135.406	80.7263	12.859
1404.66	436.496	251.585	140.613	85.0512	19.4856
1406.13	441.831	256.314	142.28	94.4115	33.8581
1407.59	447.739	258.863	146.93	103.64	52.8912
1409.05	453.714	258.299	157.037	108.799	72.6858
1410.51	458.221	252.837	165.131	106.633	88.5419
1411.96	458.258	242.81	171.242	98.0947	96.6182
1413.42	452.992	230.056	169.874	84.9363	94.9158
1414.88	442.73	215.899	161.881	70.0278	82.5582
1416.34	430.735	202.653	152.552	57.6412	62.9042
1417.8	422.531	193.842	144.469	50.1978	42.6041
1419.25	423.308	194.23	143.566	49.6999	29.1725
1420.71	439.688	207.767	154.107	59.2171	30.1096
1422.16	476.262	237.397	182.94	79.5487	50.6013
1423.62	535.579	285.05	233.84	113.112	94.017
1425.07	616.605	349.439	297.923	159.915	160.103
1426.53	715.341	428.404	373.912	220.477	245.897
1427.98	827.515	518.422	455.671	293.281	345.863
1429.43	948.418	613.656	545.722	375.224	453.87
1430.88	1075	708.443	642.663	465.601	565.44
1432.34	1204.83	797.838	747.469	563.115	675.801
1433.79	1335.55	878.512	858.596	664.29	783.568
1435.24	1464.45	948.652	974.195	767.238	887.373
1436.69	1587.02	1008.1	1088.51	866.322	986.604
1438.14	1697.02	1056.71	1198.19	956.97	1079.45
1439.59	1786.07	1093.93	1289.82	1034.12	1160.9
1441.04	1845.92	1120.59	1361.05	1095.52	1226.13
1442.48	1870.62	1138.01	1413.86	1144.48	1271.08
1443.93	1857.74	1147.6	1459.25	1186.43	1294.17
1445.38	1810.39	1151.12	1505.79	1229.7	1300.06
1446.82	1736.34	1151.12	1560.88	1283.91	1293.72
1448.27	1645.98	1150.12	1629.16	1352.78	1283.76
1449.72	1550.12	1150.47	1705.99	1436.61	1275.15
1451.16	1456.79	1151.51	1776.96	1527.7	1268.6
1452.61	1371.14	1148.88	1830.2	1611.91	1261.82
1454.05	1293.48	1136.31	1841.8	1671.82	1245.93
1455.49	1221.54	1108.71	1803.64	1690.22	1213.15
1456.94	1151.53	1061.57	1711.58	1656.95	1158.74
1458.38	1080.01	993.31	1580.22	1571.72	1081.58
1459.82	1006.68	905.52	1421.36	1442.43	987.768
1461.26	933.723	805.006	1257.53	1286.29	885.437
1462.7	864.218	700.121	1107.38	1122.45	784.833
1464.14	801.865	601.186	976.578	967.505	695.532
1465.58	746.693	514.406	867.976	831.564	619.214
1467.02	698.734	443.431	777.42	716.835	555.582
1468.46	655.296	388.867	695.22	620.129	499.382
1469.9	614.155	349.296	618.358	535.33	446.808
1471.34	573.065	319.929	534.539	455.39	394.957
1472.77	531.046	296.076	455.515	378.567	342.676
1474.21	489.401	273.485	381.33	303.825	292.533
1475.65	450.035	250.559	323.795	232.877	248.613
1477.08	415.201	226.437	282.114	169.246	212.662
1478.52	385.887	202.51	250.234	115.398	184.845
1479.95	359.857	178.867	228.653	73.5687	160.991
1481.39	336.301	157.429	206.194	43.773	139.09
1482.82	313.179	138.34	183.624	25.45	116.48
1484.25	290.52	122.025	152.504	19.4239	92.1635
1485.69	269.007	107.702	110.953	21.3044	68.3606
1487.12	249.71	95.042	71.0413	28.3042	48.4149
1488.55	234.544	83.5214	33.916	36.5435	35.9935
1489.98	224.652	73.3709	7.8524	43.0401	32.1638
1491.41	221.22	65.5662	-6.0434	47.748	34.78
1492.84	221.599	60.042	-7.5859	51.7714	41.7136
1494.27	222.963	56.8619	2.7921	56.203	48.8036
1495.7	223.352	55.6028	17.7657	61.901	52.6534
1497.13	220.725	54.4769	34.258	66.7343	51.5255
1498.56	215.252	53.4664	41.6314	70.2458	46.2618
1499.98	207.999	51.9568	42.0351	67.8345	40.2199
1501.41	199.877	49.7092	40.5578	58.4222	35.5568
1502.84	192.469	46.8282	35.4033	43.8739	32.9426
1504.26	186.338	43.6306	30.5229	29.0917	33.3602
1505.69	182.222	40.6951	25.7846	16.3747	33.2886
1507.11	177.245	37.0771	24.0661	8.0156	30.0724
1508.54	171.239	32.9819	26.1705	3.3015	20.4504
1509.96	164.38	27.3088	30.9139	2.7889	6.309
1511.39	157.097	20.2011	32.3821	2.1889	-7.2924
1512.81	151.307	12.9582	31.853	0.7631	-14.7935
1514.23	149.37	6.5798	29.4525	-1.3357	-11.7465
1515.65	152.099	2.1564	30.5326	-1.184	4.6194
1517.07	159.273	0.8291	32.2679	2.9761	29.9413
1518.49	168.623	2.0192	32.7835	11.9299	58.2053
1519.92	177.763	4.6766	29.9351	21.8037	78.564
1521.34	182.651	7.9596	27.2146	31.45	85.8824
1522.75	182.031	10.9415	24.5866	35.8084	78.6696
1524.17	174.995	12.9134	18.4799	34.0981	59.7682
1525.59	162.206	14.6387	5.8186	25.6584	35.7909
1527.01	146.647	17.3464	-2.8563	13.05	13.5766
1528.43	132.382	22.7291	-10.6497	0.5852	-1.9079
1529.84	121.32	31.3343	-11.3183	-8.8234	-7.8976
1531.26	114.356	43.3748	-6.2782	-14.9432	-7.5441
1532.68	110.874	56.4842	1.5741	-16.4396	-3.7588
1534.09	109.637	68.2253	14.8036	-14.1119	-0.1279
1535.51	108.298	76.3482	31.3096	-6.2898	1.0746
1536.92	104.384	77.592	48.5226	4.8103	0.1598
1538.33	97.6993	72.8803	59.1299	18.1888	-1.7401
1539.75	88.4333	62.4034	63.45	33.2615	-1.3492
1541.16	76.9111	46.9588	67.7714	48.89	6.252
1542.57	64.9213	28.9155	69.7419	61.9634	19.9585
1543.98	53.1252	10.6029	79.3298	70.4741	36.325
1545.4	44.3272	-3.6805	78.0593	74.3445	52.45
1546.81	41.1463	-10.5803	75.5099	76.555	66.1374
1548.22	45.2043	-7.5659	83.3431	78.034	77.8891
1549.63	57.4893	5.9502	103.089	81.1595	90.2406
1551.04	77.7963	29.2534	138.338	87.2322	108.493
1552.44	108.851	64.247	178.038	96.1531	139.96
1553.85	144.332	103.3	221.449	105.575	180.44
1555.26	175.881	138.107	262.899	114.012	224.715
1556.67	197.858	162.328	300.249	120.365	261.953
1558.07	205.16	171.99	324.447	126.418	282.361
1559.48	197.623	167.514	303.254	134.545	282.085
1560.89	176.686	152.045	263.426	146.631	261.584
1562.29	146.505	129.898	221.207	162.525	227.854
1563.7	113.439	106.755	182.919	180.659	192.032
1565.1	84.3766	89.2474	154.424	199.258	161.994
1566.5	66.8379	83.3085	134.241	216.165	146.504
1567.91	58.5815	85.7908	128.66	229.162	141.844
1569.31	58.2867	94.5566	133.079	239.027	147.187
1570.71	65.218	107.834	150.306	248.686	161.743
1572.11	76.3824	123.597	168.48	259.498	182.046
1573.52	90.2623	139.941	180.375	272.417	205.531
1574.92	104.763	155.789	194.134	287.879	229.938
1576.32	119.102	169.422	216.656	306.15	253.691
1577.72	131.571	180.167	241.209	324.776	275.011
1579.11	141.103	187.206	265.654	341.333	289.27
1580.51	147.369	190.228	287.806	354.291	298.445
1581.91	149.696	188.542	305.705	362.528	303.97
1583.31	148.611	184.174	313.708	364.613	306.977
1584.71	145.21	179.905	317.432	361.177	308.087
1586.1	139.957	177.531	316.454	353.921	306.603
1587.5	134.598	177.916	312.657	346.056	302.476
1588.9	130.411	181.644	300.802	339.151	295.683
1590.29	128.062	187.206	288.94	334.3	285.915
1591.69	125.978	192.877	271.585	330.655	274.349
1593.08	123.722	196.144	253.433	326.839	261.811
1594.47	121.203	196.158	236.096	321.207	249.661
1595.87	119.502	192.913	220.928	312.759	237.892
1597.26	118.087	188.077	206.999	300.777	226.706
1598.65	117.048	182.906	201.614	287.274	218.237
1600.04	116.509	177.554	207.385	273.028	213.616
1601.43	117.2	172.751	218.587	257.921	212.421
1602.83	119.682	168.766	231.61	240.791	212.168
1604.22	123.751	165.45	243.905	222.396	209.719
1605.61	128.59	163.29	248.865	203.472	202.512
1606.99	135.102	162.709	253.098	186.143	189.088
1608.38	143.488	164.175	251.661	171.642	169.4
1609.77	153.85	167.424	244.308	161.869	147.238
1611.16	164.936	172.544	232.311	154.928	126.105
1612.55	174.682	176.899	221.604	149.071	110.133
1613.93	181.35	177.358	212.014	140.169	98.3707
1615.32	183.083	172.736	198.492	126.242	89.0894
1616.71	178.718	161.838	180.35	107.161	79.5205
1618.09	167.621	145.158	160.951	86.0373	68.0985
1619.48	151.207	124.626	141.499	66.17	54.0639
1620.86	132.802	103.128	127.987	51.615	41.0312
1622.24	115.049	83.4871	114.072	43.0536	31.4787
1623.63	100.836	68.8377	103.558	41.9087	30.5092
1625.01	91.3734	60.8284	101.435	44.9519	36.8687
1626.39	86.2295	58.4347	102.302	49.5459	49.9991
1627.77	84.7329	60.1104	103.586	52.3135	64.3164
1629.16	84.4083	64.7217	101.632	51.074	75.5342
1630.54	82.9965	70.0214	91.4957	45.2512	80.167
1631.92	78.5918	74.0621	79.4987	36.3199	76.9644
1633.3	70.9418	75.8952	64.5094	25.1775	65.8414
1634.68	60.4953	75.4841	42.4883	14.6248	51.4038
1636.06	48.64	73.4786	21.1148	6.1905	35.9282
1637.43	37.8572	71.2583	3.7312	1.7249	25.0639
1638.81	29.6533	68.8112	-2.6431	1.0419	18.9759
1640.19	25.6558	66.75	-3.9957	3.1809	19.4396
1641.57	27.3696	65.5001	4.2834	7.4981	24.9655
1642.94	34.2618	65.4291	20.2711	13.8895	33.4487
1644.32	44.954	67.1747	39.8535	21.8703	43.2409
1645.69	56.5017	71.1072	63.8421	30.6156	52.2671
1647.07	65.7954	78.4787	86.2936	37.8424	57.8561
1648.44	70.191	89.6719	98.844	42.4136	60.0281
1649.82	68.8948	103.787	112.004	43.3787	56.945
1651.19	62.5624	118.797	119.632	39.6196	49.6361
1652.56	52.6241	132.37	124.577	32.6619	38.2786
1653.94	42.5255	143.336	126.432	25.8283	25.3154
1655.31	36.4763	150.757	127.74	22.8508	14.134
1656.68	36.7006	153.867	129.73	26.9565	6.3575
1658.05	43.6548	154.073	136.183	37.2206	3.9578
1659.42	54.918	152.723	145.231	52.1829	7.9122
1660.79	68.1479	151.79	155.648	67.9052	16.1133
1662.16	80.0992	152.049	162.854	80.5917	27.2574
1663.53	89.0282	153.157	171.121	87.772	38.7993
1664.9	94.0037	154.175	177.575	88.2519	49.3177
1666.27	94.4569	154.862	179.6	83.3852	58.718
1667.63	92.1433	155.059	177.688	77.7727	66.952
1669	89.2733	155.136	171.018	73.286	74.7718
1670.37	87.0295	154.318	163.904	73.3897	81.8321
1671.73	86.0043	153.227	162.437	79.2277	87.3417
1673.1	85.4067	152.279	164.947	92.7675	91.7966
1674.47	86.211	151.608	179.476	112.667	94.7992
1675.83	87.5111	152.5	203.92	136.294	97.5945
1677.19	90.5626	155.975	237.522	160.234	101.501
1678.56	95.2586	163.098	284.428	181.808	107.185
1679.92	101.011	174.836	338.767	196.72	114.669
1681.28	108.766	191.479	397.905	205.673	123.605
1682.65	118.749	213.187	457.082	209.702	133.115
1684.01	130.584	238.057	511.463	213.098	142.624
1685.37	143.27	263.923	559.144	219.757	150.299
1686.73	155.191	288.219	597.284	232.544	155.47
1688.09	165.917	307.622	627.844	251.207	157.11
1689.45	172.95	321.026	643.746	273.23	154.689
1690.81	175.762	326.585	640.186	292.739	148.204
1692.17	172.597	323.719	622.554	306.102	138.523
1693.53	163.158	312.579	588.899	309.432	126.694
1694.89	148.89	294.64	543.602	302.098	114.607
1696.24	131.69	272.752	484.465	285.549	102.398
1697.6	113.704	249.439	413.915	262.484	91.2916
1698.96	96.5586	226.212	342.058	236.332	81.1949
1700.31	82.6642	205.602	274.919	210.239	72.1789
1701.67	72.8133	188.326	217.121	185.464	64.1211
1703.02	65.6223	174.748	174.135	163.664	57.9037
1704.38	60.5014	164.063	139.559	145.173	53.7854
1705.73	56.1934	155.254	117.069	128.981	50.434
1707.08	51.8555	148.107	101.985	114.11	46.3161
1708.44	47.7318	142.911	91.4712	99.9363	41.062
1709.79	44.7829	140.489	81.1038	86.815	33.6506
1711.14	43.8739	141.438	71.5679	75.8276	25.6249
1712.49	45.3299	144.736	66.7131	68.2098	19.0397
1713.85	51.0941	151.853	63.6497	66.0292	17.5162
1715.2	59.0369	160.448	64.4959	68.9215	21.867
1716.55	67.0184	167.9	71.1627	73.7433	29.8346
1717.9	73.3919	172.526	73.4154	78.052	38.1348
1719.25	76.5288	172.301	73.6318	78.1933	42.5654
1720.59	74.809	167.507	65.7237	72.9643	41.5103
1721.94	68.6976	158.653	51.3235	63.5906	37.2619
1723.29	58.9707	147.698	39.6909	52.028	32.5673
1724.64	47.0955	137.417	31.0283	41.2817	31.5088
1725.98	34.3824	129.041	25.088	32.5894	35.814
1727.33	22.9613	124.829	20.6464	26.0711	43.9639
1728.68	12.6642	122.84	19.8426	20.6936	51.6353
1730.02	4.9289	122.047	19.5278	13.7263	53.5353
1731.37	0.3235	121.947	18.2562	5.9491	47.7355
1732.71	-0.7928	121.331	13.717	-0.7267	35.3827
1734.06	1.0587	119.841	6.8359	-5.2359	19.3554
1735.4	5.8706	117.588	-0.5031	-5.3088	4.7729
1736.74	12.0404	116.249	-3.6993	-0.2883	-4.4517
1738.08	18.5635	117.687	-4.4592	9.3413	-7.4222
1739.43	23.3329	121.891	-3.5671	20.434	-4.5214
1740.77	25.125	128.642	-0.9288	30.0647	1.1326
1742.11	24.1023	136.318	2.2657	38.1317	7.0955
1743.45	21.4629	143.744	4.239	44.5314	11.7367
1744.79	18.1125	149.63	9.1023	49.202	14.9594
1746.13	15.7788	152.739	11.0354	53.6864	17.9513
1747.47	16.0137	152.149	13.5795	58.6347	21.1474
1748.81	19.5329	148.028	15.0571	65.1036	24.4598
1750.15	25.4196	142.005	18.8921	72.2214	28.751
1751.48	33.0431	136.493	30.2183	79.9884	32.3512
1752.82	40.7989	132.916	47.9228	88.1039	35.5366
1754.16	48.2156	132.427	69.3097	95.9151	38.1444
1755.49	55.3359	136.018	91.2264	102.948	40.3442
1756.83	61.8803	142.933	108.969	108.341	42.8001
1758.16	68.0182	152.32	118.356	112.049	46.3649
1759.5	74.1383	162.724	114.927	113.865	51.1148
1760.83	80.7264	172.368	102.845	112.656	57.0264
1762.17	86.4858	179.059	86.5461	108.81	62.4862
1763.5	90.5592	182.478	72.7662	101.676	67.6814
1764.83	92.8746	183.451	70.6204	92.9166	71.9439
1766.17	93.5634	181.9	77.7985	84.5973	74.8253
1767.5	93.5917	178.522	93.3935	79.0637	77.3824
1768.83	93.8575	174.818	111.694	79.2401	80.8215
1770.16	95.31	171.524	125.749	86.0644	85.3358
1771.49	98.6311	170.107	129.591	99.2061	90.791
1772.82	103.195	170.855	125.568	116.729	96.2751
1774.15	108.174	174.029	115.567	134.411	100.563
1775.48	111.561	178.432	102.693	148.27	101.441
1776.81	113.105	183.673	88.977	154.41	97.5652
1778.14	112.576	188.627	80.6075	152.412	89.6304
1779.47	109.954	191.425	75.0828	143.432	78.3126
1780.79	106.369	191.757	73.8074	130.807	65.687
1782.12	103.109	189.838	73.6491	119.392	53.8457
1783.45	101.07	186.866	74.8627	112.748	44.4995
1784.77	100.142	183.673	76.5206	112.644	37.5625
1786.1	99.1765	180.322	80.8631	117.03	32.3268
1787.42	97.4442	177.77	85.9979	122.063	28.8211
1788.75	94.7891	176.106	89.3975	122.677	27.4468
1790.07	91.9797	174.923	85.0508	114.533	27.9394
1791.4	89.0072	173.167	75.8844	96.7482	30.458
1792.72	85.4415	170.694	64.6205	71.6493	33.792
1794.04	82.4247	168.43	52.1177	44.1092	36.2257
1795.36	80.1773	167.016	39.9628	21.3635	35.1918
1796.69	78.5642	167.88	29.3652	8.746	30.3536
1798.01	77.1304	170.638	26.0181	10.1469	22.7164
1799.33	75.293	174.352	31.8011	23.0219	14.846
1800.65	73.4777	178.975	45.118	44.6092	10.6371
1801.97	72.8376	183.731	61.9337	68.696	12.3195
1803.29	73.7336	186.592	76.3793	87.7701	19.6845
1804.61	75.2264	186.509	89.4211	95.9028	30.0278
1805.92	75.4622	183.419	101.047	91.4105	39.041
1807.24	74.6409	177.882	103.924	75.5359	43.9406
1808.56	71.8112	170.394	98.2072	52.7458	42.4544
1809.88	66.7984	162.317	84.1208	27.7024	35.545
1811.19	60.4446	155.218	69.9821	8.2236	26.6686
1812.51	53.5163	149.883	56.0515	-2.2491	18.0395
1813.82	47.7422	148.012	43.2668	-2.4856	11.7423
1815.14	44.1836	150.248	33.8659	4.8312	7.5045
1816.45	42.9692	156.072	30.2385	15.7575	4.4841
1817.77	43.0915	165.232	30.8879	26.2928	2.3668
1819.08	43.3413	175.945	35.2317	33.9943	0.8012
1820.4	43.7965	185.825	39.8034	39.1957	1.2417
1821.71	43.6488	192.383	49.3338	44.6817	5.162
1823.02	42.7404	194.463	58.0194	53.1494	12.0219
1824.33	42.2915	192.982	66.0027	66.6397	21.6542
1825.64	42.0845	187.446	69.5856	83.4525	30.9685
1826.95	42.1632	179.368	68.514	99.5414	38.3164
1828.26	41.9227	170.406	66.0645	110.836	42.0387
1829.57	41.3128	162.591	63.3823	114.918	40.9312
1830.88	39.8199	157.755	56.4364	111.931	36.7904
1832.19	37.5789	156.385	52.1885	104.793	31.6932
1833.5	35.0929	157.793	55.7117	98.1979	27.217
1834.81	33.428	162.157	70.5439	96.0159	25.339
1836.12	33.8464	169.97	84.2152	100.266	25.7762
1837.43	37.9435	181.958	97.4463	109.42	30.2318
1838.73	44.8898	195.782	108.77	120.491	37.6455
1840.04	53.8391	209.483	118.102	129.187	46.3017
1841.34	63.4714	220.7	122.71	132.621	55.6321
1842.65	72.1506	227.638	118.364	131.007	63.5571
1843.95	78.032	229.117	105.597	126.504	69.6303
1845.26	80.3428	224.221	93.7981	122.342	72.9044
1846.56	79.2571	212.808	86.9752	122.218	72.4971
1847.87	76.6441	198.153	85.6617	127.975	69.9775
1849.17	74.2464	184.174	82.5737	139.774	66.7855
1850.47	73.2639	174.243	84.8604	155.23	64.2394
1851.77	74.09	169.886	93.2551	171.382	63.5108
1853.08	76.9461	171.43	103.982	185.3	63.8525
1854.38	80.6698	177.751	113.136	194.669	66.2487
1855.68	83.7017	187.81	120.117	198.964	68.9821
1856.98	84.5684	199.203	126.145	198.689	71.0606
1858.28	82.7187	209.498	134.944	195.069	72.6828
1859.58	78.4128	217.006	142.558	189.803	74.2273
1860.88	72.9136	222.181	148.271	184.041	75.9609
1862.17	67.3085	225.882	143.172	177.7	79.0003
1863.47	62.1132	227.587	137.877	171.49	81.8057
1864.77	58.3515	227.867	130.649	166.002	84.7267
1866.07	56.7182	227.171	121.501	162.978	86.3923
1867.36	57.5448	226.271	114.617	163.645	87.4485
1868.66	60.9195	226.725	114.365	169.649	88.618
1869.95	65.7815	227.472	119.289	180.84	89.62
1871.25	70.9396	228.824	131.851	194.782	90.8849
1872.54	75.5348	230.547	142.29	206.78	91.2408
1873.84	78.7014	232.32	147.806	213.785	87.7266
1875.13	79.3467	233.094	137.198	212.915	81.019
1876.43	76.4781	230.068	122.022	203.832	70.5144
1877.72	70.3286	223.489	103.224	187.474	58.4391
1879.01	62.5281	214.998	82.9902	168.26	47.1717
1880.3	55.4622	207.005	65.8524	151.235	39.2049
1881.59	49.8267	201.15	56.6966	139.135	36.0106
1882.89	45.951	197.372	55.6735	132.048	35.53
1884.18	43.8053	196.756	65.514	129.642	36.3112
1885.47	44.1704	199.492	77.1583	130.784	37.8454
1886.76	46.3476	203.876	86.0629	133.071	38.0097
1888.04	48.8588	207.299	85.383	133.532	37.3917
1889.33	50.9261	207.271	79.8649	131.876	35.9098
1890.62	51.7805	203.995	71.0673	128.905	33.9231
1891.91	51.9945	198.832	55.7423	123.914	30.8852
1893.2	51.7009	192.975	38.268	116.521	25.9468
1894.48	49.651	186.817	20.2608	106.007	19.3744
1895.77	46.1294	181.287	8.5846	93.1335	12.0067
1897.06	41.3407	177.537	4.5615	78.4797	5.2231
1898.34	36.2242	176.722	4.1376	63.086	2.3334
1899.63	30.4249	177.354	7.638	48.1822	3.8126
1900.91	23.8849	178.37	11.4903	35.1674	8.5704
1902.2	17.5029	179.084	14.2278	25.678	14.3467
1903.48	11.122	178.813	14.0025	20.6641	18.2942
1904.76	6.0501	177.297	11.2543	18.9928	18.7785
1906.05	2.4655	174.427	8.4552	19.7229	15.0339
1907.33	0.1782	170.194	1.6401	21.6084	8.0281
1908.61	0.1322	165.695	-2.5085	22.1451	1.8419
1909.89	2.0031	161.99	-4.1769	19.0329	-2.0726
1911.17	4.5751	160.318	-4.7346	12.0799	-2.2478
1912.45	6.7412	160.106	0.6033	3.6969	1.0037
1913.73	8.2596	161.341	6.9224	-2.1899	5.9013
1915.01	9.0703	163.587	12.4641	-2.5925	11.7552
1916.29	9.2218	165.968	17.8692	4.3911	16.365
1917.57	10.2881	168.121	26.9919	19.368	19.5537
1918.85	12.4348	169.71	40.8243	38.6309	22.105
1920.13	16.2552	170.188	51.2276	57.9309	23.3684
1921.4	22.4616	170.341	60.7009	73.0477	25.5777
1922.68	29.5783	170.945	68.0537	82.8866	28.5997
1923.96	35.6499	172.813	73.4062	90.2497	32.1829
1925.23	39.9981	175.254	78.8447	97.6324	36.1585
1926.51	42.5386	177.88	82.5906	108.647	39.2529
1927.78	43.1778	180.405	87.2841	124.951	41.9011
1929.06	43.3508	183.115	93.4618	144.351	43.0598
1930.33	44.3276	185.416	101.097	162.73	42.8524
1931.61	46.3578	186.475	112.257	174.883	43.7937
1932.88	50.1616	185.444	117.698	178.6	46.0057
1934.15	55.719	183.732	119.601	175.375	50.5641
1935.42	61.7188	181.863	116.359	167.85	56.5173
1936.7	67.2706	180.65	109.94	160.215	61.9555
1937.97	72.1856	179.368	100.005	154.929	65.7422
1939.24	75.966	178.312	93.6589	154.091	66.3925
1940.51	78.2043	177.644	93.0597	158.363	64.0788
1941.78	79.664	178.587	94.4269	166.817	59.95
1943.05	79.8553	179.874	102.729	177.449	55.1808
1944.32	78.5326	181.239	115.576	189.423	52.8618
1945.59	75.7416	182.338	126.396	201.373	53.1066
1946.86	71.8979	184.507	135.544	211.568	56.4019
1948.12	67.2656	186.778	139.347	217.618	62.3553
1949.39	62.6656	189.782	138.713	218.953	70.2728
1950.66	58.9138	192.839	133.182	216.437	78.6693
1951.92	55.265	195.557	128.971	210.031	85.5802
1953.19	51.3612	197.1	121.914	199.108	89.2985
1954.46	46.9055	198.029	112.551	184.137	89.3122
1955.72	41.5837	196.729	107.995	165.176	84.3208
1956.99	35.4494	193.827	102.083	143.3	75.925
1958.25	29.2572	189.151	98.5407	120.195	65.3018
1959.51	24.7369	183.308	98.3083	99.1968	55.8195
1960.78	22.9849	175.589	101.169	84.8417	49.5352
1962.04	25.3285	167.67	107.167	79.9185	47.2989
1963.3	31.699	159.971	110.664	84.7726	48.2331
1964.56	39.4897	152.532	113	96.5909	50.578
1965.83	47.0728	146.213	106.534	110.354	52.0564
1967.09	52.3218	142.299	94.725	120.987	51.5513
1968.35	55.2572	140.62	79.0089	124.083	48.3231
1969.61	55.0052	141.554	62.6884	118.366	44.2673
1970.87	52.5203	144.177	55.7031	105.95	40.776
1972.13	48.8672	147.489	56.3962	89.7966	38.5087
1973.39	45.0239	149.842	61.7948	72.7565	37.4911
1974.64	42.0685	150.518	67.367	56.9682	37.1846
1975.9	39.6323	148.387	69.1226	43.6726	37.4358
1977.16	36.1622	143.356	68.2495	33.3534	37.1653
1978.42	31.4217	136.324	60.8063	25.2836	34.6546
1979.67	25.5286	128.368	49.694	19.8785	30.1347
1980.93	20.558	120.518	34.6879	16.8797	23.6472
1982.19	16.2931	113.362	26.0325	15.1688	15.4757
1983.44	13.9697	108.351	24.6946	14.4147	7.6177
1984.7	13.5099	106.249	25.1918	12.9366	1.8502
1985.95	15.0753	106.957	27.5162	9.9318	1.5634
1987.2	18.205	109.825	31.0279	6.1346	6.8155
1988.46	21.6764	113.454	39.4295	2.175	16.5864
1989.71	24.1926	117.131	50.9396	-0.2508	28.6322
1990.96	25.2288	119.322	65.2213	-0.5974	38.207
1992.22	25.3616	119.348	81.0414	1.9074	42.3029
1993.47	25.3828	117.384	92.7223	7.9736	39.6745
1994.72	24.8529	113.552	103.994	14.7438	30.6709
1995.97	23.9293	110.455	108.704	21.8687	19.923
1997.22	21.9709	109.746	104.708	28.4087	10.2434
1998.47	18.8518	112.536	97.753	34.5189	5.934
1999.72	14.2503	118.557	85.3901	41.0619	6.6409
2000.97	8.4763	125.96	73.0097	48.336	10.7342
2002.22	2.6209	133.072	57.5694	57.0629	16.4951
2003.47	-2.223	137.565	42.108	66.7133	21.3415
2004.71	-4.5848	138.08	29.2127	74.7849	24.2129
2005.96	-3.543	134.597	15.2298	81.01	26.5824
2007.21	1.0859	127.115	6.5924	82.9452	28.5571
2008.45	8.1806	117.798	1.9255	81.6764	32.0867
2009.7	16.2961	108.685	2.1618	77.9389	34.7814
2010.95	23.819	101.699	11.2728	73.1052	36.5108
2012.19	29.3898	96.9216	19.5955	68.5779	36.2592
2013.44	32.7934	94.0046	27.5666	64.5034	32.8397
2014.68	34.6823	92.7648	32.3724	60.4154	27.3392
2015.92	34.9294	93.0096	34.0261	56.5107	22.3322
2017.17	34.3979	94.6756	36.4919	52.8622	20.2958
2018.41	34.4017	98.2573	38.2597	51.5554	23.3036
2019.65	35.9645	103.232	43.7049	54.2435	30.5
2020.89	39.0734	109.478	47.6265	61.8993	41.19
2022.14	43.6994	116.891	55.5322	74.1286	52.4235
2023.38	48.7635	124.602	66.1808	88.5892	60.086
2024.62	53.2652	130.436	70.9128	101.514	62.6737
2025.86	56.4092	134.383	72.5172	109.791	59.2241
2027.1	57.5308	135.87	74.585	112.07	51.6565
2028.34	55.3645	135.475	75.8737	109.356	41.9049
2029.58	50.5443	134.22	80.3846	104.007	32.681
2030.81	44.6331	133.206	84.1267	97.8554	25.8398
2032.05	39.4905	132.721	86.1317	93.3404	22.3052
2033.29	36.5097	132.598	82.1036	89.6953	20.6383
2034.53	35.7373	132.538	79.4325	85.5106	20.3062
2035.76	36.213	131.936	72.7619	78.6642	18.9096
2037	37.1778	129.988	65.2239	67.9801	17.4656
2038.24	37.8427	128.185	56.9554	55.0122	16.2922
2039.47	37.3598	125.759	53.5681	41.3167	16.5584
2040.71	35.1906	123.61	54.5675	30.3578	19.5763
2041.94	32.1414	122.681	61.7462	25.6866	25.9814
2043.18	29.9696	123.128	68.1806	27.5896	33.9116
2044.41	30.0446	124.399	73.5461	36.416	41.1116
2045.64	32.7984	125.76	77.0059	49.2979	43.9524
2046.87	36.8478	126.334	79.5809	63.0974	41.8139
2048.11	40.9836	126.215	77.5362	75.7772	34.2963
2049.34	44.3596	124.996	74.9225	85.2726	22.9152
2050.57	46.1536	123.555	65.7409	91.4318	10.9685
2051.8	45.4787	121.106	56.7085	94.2809	1.4945
2053.03	42.1983	118.446	48.9985	93.9068	-2.7058
2054.26	37.3055	115.997	40.5886	90.6019	-1.1113
2055.49	32.4022	112.774	29.5509	83.162	4.6287
2056.72	28.7609	108.114	20.4512	71.5471	12.9183
2057.95	27.0819	102.094	16.3851	56.7427	20.9435
2059.18	27.4839	94.6672	16.1969	40.1393	26.3687
2060.41	30.3435	87.211	17.6131	23.3544	28.4267
2061.63	35.6174	80.3097	22.2591	9.3271	27.3613
2062.86	42.3891	75.3751	27.8819	0.6834	25.2482
2064.09	49.0967	72.8199	34.583	-0.9875	23.6786
2065.31	54.4816	73.404	42.0863	2.9711	23.8397
2066.54	57.5042	76.3829	45.6311	10.7712	26.5285
2067.77	56.909	79.6632	45.6271	19.4419	30.0672
2068.99	52.505	81.9336	44.0976	24.9615	32.3772
2070.22	44.1509	81.9019	42.0793	24.4369	31.4107
2071.44	32.8507	78.6481	36.2131	17.8846	25.7269
2072.66	20.1809	73.0607	25.6716	7.653	16.3596
2073.89	8.2218	66.1562	15.2907	-1.5748	5.6687
2075.11	-1.2735	59.4161	5.3164	-6.4201	-2.3313
2076.33	-6.8482	54.2859	-4.3904	-4.2133	-3.4892
2077.55	-7.2568	52.4503	-6.1045	5.1162	3.441
2078.77	-2.8188	53.8282	0.2875	18.6627	17.6425
2080	5.501	58.3478	10.933	32.5948	35.4108
2081.22	16.8735	65.3202	24.8503	42.7107	52.3769
2082.44	29.474	72.8115	40.1877	47.5715	65.1721
2083.66	41.7123	79.5776	54.678	48.923	71.5963
2084.88	52.0509	85.0064	67.037	49.5307	73.2534
2086.09	60.2665	88.8889	78.2299	51.2553	73.1509
2087.31	66.4042	91.0414	84.897	55.7049	74.3398
2088.53	70.8928	92.2671	88.5228	62.8512	78.8193
2089.75	74.0368	93.7527	97.4369	72.1264	86.6446
2090.97	75.7131	96.0518	111.069	81.8655	96.3238
2092.18	76.5939	100.563	123.535	92.3581	105.441
2093.4	76.6335	106.753	136.193	104.04	111.577
2094.61	75.6521	113.043	146.946	116.82	113.876
2095.83	72.8065	118.363	157.743	128.295	111.418
2097.04	67.9833	121.438	164.847	137.224	105.649
2098.26	62.1334	121.825	164.447	142.232	97.4048
2099.47	55.7025	119.003	155.428	143.635	88.0227
2100.69	49.0027	113.766	141.352	141.551	78.536
2101.9	41.8614	106.976	128.059	136.972	68.915
2103.11	34.902	99.6664	115.974	130.97	59.5528
2104.33	29.1314	92.7399	105.41	124.856	50.9
2105.54	24.4965	86.2435	100.407	118.686	43.1813
2106.75	21.9281	80.1663	100.24	113.856	38.7977
2107.96	21.6113	75.4843	103.573	111.965	37.9558
2109.17	24.49	72.8606	106.584	115.299	41.8483
2110.38	30.9829	73.1275	107.119	123.823	50.625
2111.59	40.3495	76.8689	105.578	136.087	62.1561
2112.8	51.8312	84.711	104.675	149.245	74.1528
2114.01	63.846	95.479	100.748	158.96	83.4066
2115.22	75.0343	107.263	96.54	161.892	88.938
2116.43	84.085	117.154	94.1288	156.166	91.1437
2117.63	89.7155	123.633	95.8213	141.988	89.1945
2118.84	92.0155	125.479	99.1673	122.985	85.5565
2120.05	91.3922	123.412	99.323	103.249	82.1134
2121.25	87.8636	117.779	99.7315	86.9711	79.7563
2122.46	81.8884	109.849	101.436	76.0644	78.6134
2123.67	74.5585	101.665	100.58	70.4881	76.5037
2124.87	67.7598	94.9814	101.334	70.1977	74.0344
2126.08	61.8587	89.6717	94.5828	72.7488	70.5886
2127.28	56.4748	85.4583	91.6453	76.231	65.495
2128.48	51.5412	81.6456	88.4247	79.0199	60.1206
2129.69	46.8405	78.7263	84.7657	80.208	55.032
2130.89	42.1925	76.6561	78.7627	80.7624	52.2394
2132.09	37.7718	75.715	73.04	81.2914	52.2207
2133.29	32.121	75.2582	66.763	83.16	53.0533
2134.5	25.4147	75.2272	63.0994	86.8948	54.8822
2135.7	18.9658	75.8683	58.2373	90.9081	56.2996
2136.9	14.2258	76.9381	58.6552	93.6978	56.5934
2138.1	10.5862	76.6761	54.387	91.7784	54.4337
2139.3	7.4482	74.6367	52.5559	83.4131	48.9274
2140.5	4.9035	71.1273	46.3447	68.9806	41.5221
2141.7	2.9896	66.8125	36.8722	50.2154	32.8749
2142.9	1.7127	62.4714	24.9346	31.4778	23.8507
2144.09	1.4634	58.4793	17.788	16.1376	15.9476
2145.29	1.4923	55.8541	8.3572	5.4856	10.1381
2146.49	1.6645	55.2977	5.2935	0.739	8.1892
2147.69	2.659	57.3993	6.0143	0.7753	9.7207
2148.88	3.9288	61.1498	14.903	3.8715	12.5122
2150.08	3.4578	64.3889	22.576	8.5713	15.6192
2151.28	1.4288	67.3762	26.2829	14.4476	17.1809
2152.47	-1.1016	70.0668	26.8858	22.451	16.7429
2153.67	-3.3571	71.6184	24.5357	32.9336	14.2356
2154.86	-4.9918	71.4797	16.9911	45.6231	10.8905
2156.05	-5.4916	69.2575	17.1237	58.5921	8.695
2157.25	-4.2106	66.3993	17.7305	67.3197	7.7818
2158.44	-1.5458	63.5607	15.1101	68.7556	6.7511
2159.63	3.0234	61.5276	11.9716	62.2054	6.2784
2160.83	8.3932	60.2804	15.1913	48.9216	4.9131
2162.02	13.7872	60.3656	18.685	33.0517	4.5996
2163.21	21.3335	64.2299	20.4694	20.3327	6.9691
2164.4	32.0471	71.497	24.6983	16.2668	14.0342
2165.59	44.1028	80.6604	33.0612	20.9656	26.005
2166.78	54.3901	89.5448	42.1072	31.0771	40.5723
2167.97	60.7824	96.2935	63.0863	42.1329	53.9621
2169.16	62.1253	99.6358	77.646	49.3249	62.7879
2170.35	57.1546	98.0648	73.0043	49.5625	63.7742
2171.54	46.9803	91.0549	63.9541	42.8045	58.3321
2172.73	32.979	79.3527	53.405	31.0407	48.1209
2173.91	18.0536	65.2462	35.8205	18.7782	37.2646
2175.1	6.6662	52.0082	18.8599	9.2628	28.8572
2176.29	1.0728	40.7607	5.5735	4.1548	24.1297
2177.48	0.6286	32.6433	2.3335	2.0146	22.5271
2178.66	3.4628	27.742	6.4639	2.1988	21.6956
2179.85	8.2555	26.0404	20.9106	4.9399	20.8006
2181.03	13.2668	26.3582	32.6449	9.7013	19.6752
2182.22	17.1785	28.2914	38.8128	16.308	17.8308
2183.4	19.2649	31.1804	49.1211	25.6245	16.2502
2184.58	19.0158	35.0505	54.463	36.3529	14.8902
2185.77	16.4724	40.0158	49.7282	46.6089	13.8762
2186.95	12.6306	46.3696	44.4711	53.2436	13.5705
2188.13	8.5844	53.6795	39.5612	55.7599	13.2125
2189.32	5.001	61.4486	35.8277	54.7861	13.7702
2190.5	1.9817	67.9578	34.1019	51.5905	14.6908
2191.68	0.0708	72.0059	36.7285	48.4977	15.9824
2192.86	-0.6666	72.1873	40.3492	46.668	17.0778
2194.04	0.047	69.1113	47.288	45.7949	16.0743
2195.22	1.4686	62.6578	57.272	46.7466	13.7196
2196.4	3.3942	53.9704	60.4106	48.0124	11.052
2197.58	5.2144	44.3446	57.3704	49.3243	9.4035
2198.76	6.6045	36.4502	56.1103	51.2217	10.1119
2199.94	7.7814	31.8172	55.6944	54.522	12.795
2201.12	8.8246	30.8983	51.2899	58.7512	17.6128
2202.29	9.6663	32.6638	50.9446	61.9354	22.502
2203.47	10.3509	36.696	51.878	62.0776	24.737
2204.65	10.6052	41.733	53.5575	58.197	24.8177
2205.82	10.0985	46.7363	60.4311	48.6463	21.5093
2207	8.4496	49.6761	67.1768	35.018	16.6908
2208.18	6.3307	50.1894	68.3243	20.883	11.6525
2209.35	3.8961	48.0787	69.3618	10.0923	7.5028
2210.53	0.884	44.9418	72.6689	4.5734	5.3557
2211.7	-2.1596	40.6182	73.2258	4.0383	4.9462
2212.87	-4.4138	35.7338	71.0725	6.1852	6.1945
2214.05	-5.0914	30.7229	72.0763	8.7083	9.8959
2215.22	-3.9166	26.7685	70.9832	9.728	14.3741
2216.39	-1.1778	24.1547	74.3619	9.2877	21.5009
2217.56	2.4924	22.7721	82.1303	8.6029	30.4754
2218.74	6.9523	22.0306	89.4735	10.1455	41.183
2219.91	11.6402	21.7128	92.616	15.2091	51.9678
2221.08	16.2404	20.6428	97.3553	22.8414	60.4117
2222.25	19.2854	18.4667	100.485	30.2187	64.7979
2223.42	20.5783	13.9872	102.093	35.0139	64.0948
2224.59	20.0519	8.4903	102.268	35.6215	57.1202
2225.76	17.6959	2.9486	103.234	31.7951	46.0963
2226.93	14.5508	-0.3198	104.237	24.304	32.5174
2228.1	11.1366	0.0304	111.64	15.9771	21.0886
2229.26	8.1619	4.709	120.506	10.7145	14.6706
2230.43	6.7019	13.4519	128.359	11.0074	13.8835
2231.6	6.1583	24.5614	131.379	16.843	18.238
2232.77	7.6178	35.5587	128.536	27.438	25.8823
2233.93	9.8443	44.1646	122.534	40.7812	32.9871
2235.1	12.1524	48.5058	117.797	54.5752	37.364
2236.26	13.5624	48.9003	111.502	65.2857	36.9323
2237.43	13.8927	45.5382	109.651	70.293	33.1992
2238.59	14.5713	40.6927	112.115	70.2171	27.9762
2239.76	14.9539	34.7537	120.354	65.1217	21.69
2240.92	15.1544	28.7155	130.595	56.3263	15.8979
2242.09	15.106	23.3238	138.945	44.9608	10.9566
2243.25	13.7282	18.5569	143.064	32.5597	7.358
2244.41	12.3807	14.5348	138.591	21.2946	6.0793
2245.57	10.2852	11.3293	133.729	12.1596	5.3178
2246.74	7.3335	9.2435	128.042	6.0788	4.8931
2247.9	3.9681	9.0334	119.16	3.916	4.4463
2249.06	1.3993	11.0806	113.258	4.8595	3.0058
2250.22	0.793	16.0599	113.997	10.2064	1.1124
2251.38	1.0884	22.4876	120.308	16.8829	-2.0467
2252.54	2.205	29.8064	132.364	23.2779	-4.2426
2253.7	3.6992	36.8735	146.274	27.2414	-4.8265
2254.86	5.175	42.1503	160.62	27.4655	-4.67
2256.02	7.3865	44.3966	173.152	23.8641	-3.359
2257.17	10.1919	43.0493	182.752	17.4296	-0.9655
2258.33	13.7533	37.8984	188.89	10.784	2.1937
2259.49	18.5923	29.8755	188.409	8.6741	6.0246
2260.65	24.8108	20.7063	188.204	11.6112	9.8945
2261.8	31.7584	12.2988	191.467	20.7934	14.2724
2262.96	37.9526	5.7343	194.939	33.3413	17.5695
2264.11	42.2759	1.7275	198.293	45.2225	19.1904
2265.27	44.0007	0.0691	200.434	51.4367	18.0678
2266.42	43.0495	0.1347	196.572	49.4707	14.0909
2267.58	40.0742	1.0936	192.985	40.281	8.7027
2268.73	36.4787	2.1929	187.851	28.0321	4.0376
2269.89	33.5145	2.7671	186.461	17.2125	2.0503
2271.04	32.7017	3.8743	183.121	13.1856	3.76
2272.19	34.7416	6.73	184.848	18.2332	9.4203
2273.35	39.3166	12.3898	192.653	31.3848	18.3685
2274.5	45.7316	21.2365	204.027	47.6808	27.791
2275.65	52.3678	32.7248	215.104	61.8806	36.0614
2276.8	57.7689	45.8913	226.394	71.3498	44.2839
2277.95	61.2743	59.1481	233.671	75.0502	52.7018
2279.1	63.2301	70.5418	246.521	74.4869	61.7038
2280.25	65.2935	78.2047	255.666	72.6787	70.8817
2281.4	69.4409	81.4505	260.79	73.3602	80.0611
2282.55	77.938	81.7064	257.945	79.7417	88.7692
2283.7	92.5284	80.71	256.248	92.8673	95.4601
2284.85	114.086	81.0249	260.103	111.818	100.679
2285.99	143.436	85.5146	267.354	135.655	106.984
2287.14	178.494	95.821	278.11	162.101	115.203
2288.29	215.936	112.261	292.337	189.774	128.347
2289.44	253.075	133.23	312.245	215.12	145.265
2290.58	287.188	156.002	333.443	236.022	164.003
2291.73	316.557	177.284	340.369	250.523	181.744
2292.87	340.112	194.884	338.059	257.818	194.318
2294.02	357.581	207.993	327.42	257.984	200.53
2295.16	370.338	216.801	310.777	251.57	199.219
2296.31	380.704	222.536	293.52	241.024	192.546
2297.45	392.52	227.801	274.041	229.794	186.693
2298.6	407.036	233.957	259.232	219.309	183.306
2299.74	424.969	241.577	247.732	212.267	185.578
2300.88	447.238	250.001	244.444	208.183	194.038
2302.02	472.981	258.328	239.101	206.487	207.15
2303.17	500.596	265.238	228.576	205.825	223.089
2304.31	527.519	270.482	224.796	204.173	237.141
2305.45	550.96	273.777	217.374	200.561	247.131
2306.59	569.295	275.041	201.647	193.561	251.531
2307.73	582.187	274.16	179.458	182.635	247.823
2308.87	591.443	272.798	149.144	169.165	238.258
2310.01	598.244	270.988	116.209	153.689	223.383
2311.15	604.62	269.012	79.8594	137.374	206.096
2312.29	613.188	267.134	46.6037	120.495	190.198
2313.42	625.523	266.557	15.2637	103.329	177.904
2314.56	642.186	268.187	-6.2126	86.0441	171.296
2315.7	662.3	273.391	-10.0216	67.7803	170.48
2316.84	683.681	281.877	-8.1036	47.7532	173.545
2317.97	704.178	292.936	-1.4803	26.9453	179.446
2319.11	722.292	305.419	7.8461	8.032	184.032
2320.24	736.846	318.909	17.1641	-5.5963	187.185
2321.38	746.799	330.967	24.7231	-11.69	188.895
2322.51	752.06	341	29.4512	-8.8234	189.612
2323.65	754.053	348.596	33.4879	3.3122	191.502
2324.78	754.301	354.469	33.8708	22.5653	195.14
2325.92	754.111	359.296	39.4581	44.8599	200.225
2327.05	754.112	363.599	50.2009	67.5335	206.395
2328.18	754.359	366.728	66.7678	89.0895	211.847
2329.32	754.793	368.895	89.3194	109.209	217.113
2330.45	754.753	369.634	115.558	127.263	221.446
2331.58	752.522	368.667	141.65	142.287	225.604
2332.71	746.999	365.132	167.504	153.649	230.671
2333.84	737.755	360.517	189.94	160.797	235.629
2334.97	725.245	354.953	208.121	163.677	239.649
2336.1	710.217	349.319	221.108	164.062	240.95
2337.23	693.328	344.022	237.161	163.874	236.962
2338.36	675.266	338.781	249.913	165.632	226.428
2339.49	656.934	333.31	264.58	170.528	210.093
2340.62	638.453	328.678	277.641	177.53	191.577
2341.75	619.02	323.79	290.565	185.437	174.505
2342.87	597.873	318.315	302.057	192.074	161.546
2344	575.079	311.678	311.323	195.999	154.586
2345.13	550.591	304.046	315.31	196.866	152.711
2346.26	524.373	294.127	313.955	195.189	152.224
2347.38	497.646	281.534	311.161	192.368	149.508
2348.51	471.002	266.265	307.601	189.66	141.294
2349.63	445.645	248.898	295.489	187.432	126.961
2350.76	422.438	230.868	281.093	186.61	108.066
2351.88	400.878	213.997	270.543	186.128	87.6733
2353.01	379.963	197.767	269.959	185.241	69.891
2354.13	359.333	182.986	273.76	183.396	56.7833
2355.25	338.144	169.604	277.123	180.582	49.6148
2356.38	315.361	157.412	280.09	176.516	48.3683
2357.5	290.788	146.15	276.844	171.64	49.6716
2358.62	266.799	136.909	271.185	166.39	51.3503
2359.74	244.636	130.982	258.187	163.01	51.679
2360.86	225.841	129.066	236.865	163.218	51.8786
2361.99	211.471	131.225	220.137	166.908	52.9181
2363.11	201.623	136.484	217.997	173.156	53.6791
2364.23	195.83	142.521	225.131	179.547	55.9959
2365.35	193.594	147.177	235.398	185.033	59.7386
2366.47	193.179	148.543	253.478	188.245	64.2291
2367.58	193.33	145.178	277.33	187.313	68.1962
2368.7	193.108	137.349	295.869	183.88	69.4381
2369.82	193.708	127.336	309.883	180.352	68.8129
2370.94	193.907	115.846	314.359	177.198	64.829
2372.06	192.531	104.177	309.671	174.569	56.7925
2373.17	189.377	93.782	301.18	170.604	45.8124
2374.29	183.875	85.7889	288.311	167.278	32.336
2375.41	176.261	80.3998	265.638	163.692	19.6283
2376.52	167.434	76.8511	242.208	158.573	8.7885
2377.64	157.757	75.3014	227.722	152.095	1.1049
2378.75	148.252	75.1114	217.638	144.688	-2.2803
2379.87	139.569	76.4704	208.787	138.698	-1.7734
2380.98	133.534	79.5191	204.864	135.703	2.9582
2382.09	129.684	82.0142	205.511	135.833	10.1627
2383.21	127.936	84.1757	206.293	141.72	18.4173
2384.32	128.038	85.4377	203.836	152.068	26.8758
2385.43	128.708	85.2539	199.333	165.015	33.933
2386.55	130.018	83.2639	196.346	176.346	39.2362
2387.66	131.39	78.9741	199.721	181.409	41.2859
2388.77	131.675	73.4425	205.261	179.127	40.4035
2389.88	130.794	67.7947	212.677	168.803	37.9196
2390.99	128.667	63.9306	221.671	152.497	35.0651
2392.1	125.41	62.4257	232.864	134.323	33.3853
2393.21	121.112	62.7213	241.165	118.787	33.3041
2394.32	116.355	65.1215	238.679	110.721	35.1421
2395.43	110.602	68.0265	223.687	110.226	37.9232
2396.54	103.904	70.0266	202.222	114.519	39.9252
2397.65	97.4527	70.9326	182.43	120.802	40.7556
2398.75	91.9851	69.9867	163.862	125.644	40.2558
2399.86	88.3442	67.6405	147.906	127.358	39.1502
2400.97	88.1095	64.9501	142.227	125.521	38.8206
2402.07	91.3837	62.9423	144.607	122.746	40.3565
2403.18	96.636	61.4881	154.051	122.439	43.7754
2404.29	103.038	60.9875	163.455	125.209	47.2667
2405.39	109.108	61.2946	166.628	131.009	49.7975
2406.5	112.505	62.2098	160.882	138.786	49.6405
2407.6	112.544	63.6103	148.44	145.964	45.5978
2408.71	109.233	66.4104	138.41	150.43	37.8856
2409.81	103.989	70.0485	127.702	151.275	28.7283
2410.91	97.849	73.8546	123.8	149.634	20.84
2412.02	92.3014	77.194	126.3	147.936	15.9406
2413.12	87.6365	79.1162	131.065	147.475	15.4484
2414.22	83.1456	78.729	138.081	149.44	20.192
2415.32	79.4698	76.0802	142.691	152.33	27.96
2416.43	76.1483	70.1872	139.628	152.776	36.2845
2417.53	72.3951	61.8143	127.796	148.64	43.2558
2418.63	68.2796	51.6445	107.844	138.694	47.5234
2419.73	63.903	41.3459	91.1318	123.983	47.9642
2420.83	60.2379	32.4096	75.1143	108.1	44.5698
2421.93	57.0646	26.094	66.4679	94.1798	39.0014
2423.03	54.5925	23.4984	60.0363	84.7396	31.869
2424.13	52.5224	25.117	59.1135	79.468	23.6653
2425.22	50.2459	30.4053	66.3475	76.432	15.2673
2426.32	48.5769	37.9937	75.9682	74.34	8.5241
2427.42	47.335	45.236	83.3292	70.9243	4.412
2428.52	46.7605	50.948	87.8693	66.3007	4.002
2429.61	47.1474	53.5436	86.2151	62.5447	7.3269
2430.71	48.538	52.6102	86.347	61.0553	13.4912
2431.81	51.1628	49.3158	82.6952	63.4162	20.2844
2432.9	54.9114	45.4239	78.175	69.4481	26.215
2434	58.8281	42.563	71.1222	77.2134	28.8647
2435.09	61.7617	41.8929	66.7719	84.86	28.4147
2436.19	62.7217	42.9595	64.2224	89.9497	26.1451
2437.28	61.5639	44.9823	59.2579	92.6449	25.706
2438.38	57.9973	47.0969	51.7299	93.6903	28.4733
2439.47	52.5851	48.8333	43.2716	92.8597	34.5673
2440.56	45.532	48.5946	31.9739	91.3353	43.3228
2441.65	37.5017	45.6915	22.2488	87.6987	51.852
2442.75	29.4457	40.738	14.2191	80.4166	56.2301
2443.84	22.3913	34.9132	9.4466	68.8879	54.2786
2444.93	15.6916	28.694	5.9785	53.2884	45.1498
2446.02	9.6759	22.591	2.4902	35.9283	32.2672
2447.11	4.8529	16.5357	-1.6803	19.4563	18.3718
2448.2	1.5872	10.9158	-1.7321	6.4621	6.4325
2449.29	0.3014	6.7606	0.3185	0.2662	-0.9447
2450.38	1.0034	4.3659	3.7303	0.3068	-4.2105
2451.47	3.096	2.6609	8.8308	6.6797	-3.1248
2452.56	6.6123	1.7123	13.6476	17.1359	0.1618
2453.65	10.6921	1.7934	20.4938	28.5126	3.8043
2454.74	14.4105	3.0029	24.3556	37.7391	7.9464
2455.82	16.1275	4.6859	24.9661	42.666	12.387
2456.91	15.7634	6.9744	20.9181	42.9845	17.7417
2458	13.8254	9.5404	18.1365	39.8923	23.3088
2459.08	11.3805	11.9634	24.4233	35.6241	27.4257
2460.17	9.7903	15.1069	27.3843	33.7431	30.9965
2461.26	9.8253	18.8981	28.1577	35.7443	32.9298
2462.34	12.7107	22.9033	30.3908	42.4406	34.2118
2463.43	18.9307	27.5184	28.7787	52.4402	35.5962
2464.51	27.1171	32.5678	25.7715	62.571	38.5745
2465.59	35.5128	37.3862	20.4881	69.2064	44.1036
2466.68	42.0307	41.089	14.974	70.118	50.4155
2467.76	44.5279	43.5802	9.8018	66.1286	55.3795
2468.84	42.1695	43.1294	10.7502	58.6136	57.2941
2469.93	35.7265	38.8721	15.9786	51.0212	55.0865
2471.01	26.654	32.1356	14.2161	46.9998	50.6032
2472.09	17.182	23.7845	14.9393	48.0044	44.9012
2473.17	10.4589	15.2189	16.8665	53.1082	40.4694
2474.25	7.6007	7.4162	17.559	59.4934	38.7438
2475.33	8.5861	1.5643	18.0764	64.5318	40.048
2476.41	12.3767	-1.7358	18.5701	66.2806	43.0779
2477.49	17.7206	-1.5506	19.3343	63.1424	45.0394
2478.57	21.7623	2.8362	20.3149	55.8855	44.5822
2479.65	23.0067	9.4974	22.5015	48.0799	44.0752
2480.73	21.6797	18.3903	25.244	40.9476	43.0111
2481.81	18.8677	29.8888	29.1922	35.5103	41.9126
2482.89	16.7679	43.3555	38.8103	31.6394	41.5594
2483.96	17.313	58.0256	46.8814	30.3818	43.1235
2485.04	20.7337	71.4064	54.6918	32.9546	46.9889
2486.12	26.4791	82.0701	62.8299	40.7146	53.1476
2487.2	33.3871	88.4964	67.1644	54.9463	61.8006
2488.27	40.2612	90.3322	69.4714	77.839	76.557
2489.35	44.4854	87.2353	65.5345	104.064	94.3193
2490.42	44.5728	78.6649	60.8261	128.294	112.496
2491.5	41.1135	67.2313	58.8856	142.59	125.154
2492.57	35.3382	55.3285	55.5481	143.557	127.863
2493.65	29.269	45.7007	52.7743	131.568	119.465
2494.72	24.2903	40.348	48.6361	111.347	100.579
2495.79	21.0633	39.16	46.2366	89.4291	75.1324
2496.87	19.4402	42.0961	47.4549	72.4323	50.1835
2497.94	19.3366	48.3735	46.9969	63.0872	30.2723
2499.01	19.9366	55.6789	48.2217	61.1564	19.8338
2500.08	20.4183	61.537	47.1032	60.5423	15.4364
2501.15	20.283	64.0212	49.1911	57.5742	14.6711
2502.22	19.9489	62.8124	49.979	51.2371	15.6528
2503.3	19.198	57.7386	44.4038	42.4245	15.2829
2504.37	18.3028	50.0104	37.1683	33.2726	13.5109
2505.44	17.2585	40.8208	23.0792	27.2238	10.1092
2506.51	15.6567	31.2977	7.2315	26.3624	7.0565
2507.57	12.9975	23.0436	-5.2511	29.8998	5.8334
2508.64	9.3542	17.8552	-14.7938	34.9178	4.9891
2509.71	5.0034	15.7123	-15.7892	38.2487	3.8545
2510.78	0.9503	16.4842	-10.1698	38.6207	2.6133
2511.85	-2.0848	19.9981	1.7964	34.4123	1.2702
2512.91	-3.6398	25.4579	16.2636	25.9903	0.5546
2513.98	-3.9283	32.0682	29.7311	15.2273	0.2058
2515.05	-2.7639	38.741	35.5631	3.904	2.1368
2516.11	0.1213	45.001	28.7699	-4.0098	6.4594
2517.18	3.6776	50.2209	21.0311	-5.9869	12.9695
2518.24	7.3327	54.287	14.9656	-0.8288	20.7557
2519.31	10.5627	57.8616	8.8852	10.9289	29.1878
2520.37	13.1219	61.3835	10.4186	26.0311	37.1524
2521.44	14.5394	64.1947	15.7843	39.4712	42.3914
2522.5	15.2284	67.2124	24.0638	47.1562	44.0532
2523.57	15.6998	70.0576	34.3905	47.6415	41.7591
2524.63	16.7481	72.9807	40.9951	43.6072	35.6703
2525.69	19.088	75.363	40.9626	38.0386	28.4068
2526.75	23.8949	78.3672	37.4649	36.4916	23.6745
2527.82	29.5119	80.7833	38.8728	41.4091	23.5503
2528.88	35.217	82.3721	41.5257	53.6844	30.0632
2529.94	39.2738	82.1507	43.8861	68.6327	41.6115
2531	40.0556	79.7448	51.973	82.0439	55.8365
2532.06	36.6053	73.7309	54.9174	89.4302	66.16
2533.12	30.3742	65.7115	57.811	88.8575	67.7528
2534.18	23.293	56.4304	56.8913	80.9189	58.9424
2535.24	17.7596	47.9178	51.9291	70.2973	42.2222
2536.3	15.4239	42.2343	52.6584	61.3829	22.0734
2537.36	18.2808	42.6619	60.3369	59.2389	6.7313
2538.41	23.7337	47.0968	76.9461	63.2005	0.2002
2539.47	33.5924	58.5357	98.0139	72.5892	5.4757
2540.53	44.1113	72.1126	120.581	81.6957	17.7711
2541.59	50.3817	82.9608	145.958	91.4179	35.4752
2542.64	49.6276	86.8532	159.098	96.7262	48.8009
2543.7	42.4988	83.7093	175.818	94.4514	49.8924
2544.76	31.7468	75.871	154.426	84.9907	37.0386
2545.81	21.9655	68.0089	125.499	74.0991	16.925
2546.87	18.3003	66.8239	114.717	68.5384	-1.3059
2547.92	26.2883	79.2124	130.671	77.1004	-3.8587
2548.98	48.2058	108.211	174.166	105.139	18.0197
2550.03	90.8568	161.962	239.45	161.607	73.6223
2551.08	142.072	225.692	321.872	232.88	147.469
2552.14	188.547	285.138	410.514	305.072	222.248
2553.19	219.774	327.227	478.394	358.026	275.024
2554.24	228.969	343.502	516.151	380.037	291.386
2555.29	213.966	330.739	459.743	367.338	267.38
2556.35	177.497	290.836	382.541	326.402	212.282
2557.4	127.383	232.471	301.605	271.09	142.57
2558.45	74.7751	168.054	236.052	219.83	80.1194
2559.5	31.7716	111.71	192.449	182.584	37.1211
2560.55	9.5823	76.8623	177.152	167.032	22.3882
2561.6	1.4034	57.1649	193.672	161.934	24.4783
2562.65	4.2704	51.0507	229.668	160.678	35.2419
2563.7	14.1611	54.5886	268.812	157.925	47.2019
2564.75	26.3153	63.9281	301.269	152.124	56.009
2565.79	36.9658	75.1494	302.638	144.555	59.9123
2566.84	43.8735	85.4469	307.733	139.739	60.8455
2567.89	47.328	94.073	309.42	142.668	62.3615
2568.94	48.205	100.9	320.185	153.862	65.8646
2569.98	48.4921	106.857	333.874	166.344	67.2836
2571.03	49.2343	111.848	348.82	176.474	66.7463
2572.08	48.7178	113.327	362.796	182.478	64.8836
2573.12	48.8787	112.734	369.808	183.231	62.2882
2574.17	49.8187	110.474	367.741	179.123	58.9067
2575.21	51.57	107.858	360.176	172.169	55.0577
2576.26	54.2306	105.94	343.502	164.339	51.2868
2577.3	58.0394	105.959	321.036	157.967	48.1882
2578.35	62.5783	108.223	301.442	154.07	46.6215
2579.39	66.2966	112.348	290.491	152.815	46.488
2580.43	68.3107	117.471	284.274	154.094	48.3555
2581.48	67.4978	122.351	282.657	157.17	50.64
2582.52	64.1764	126.196	284.537	161.878	51.5066
2583.56	58.4995	127.772	285.746	167.165	49.0992
2584.6	51.1545	126.182	280.268	172.324	43.2807
2585.64	43.8834	121.777	269.28	176.976	34.8251
2586.68	38.6968	115.346	252.802	180.462	25.8971
2587.72	37.7173	107.909	236.91	182.276	19.1252
2588.76	41.5197	100.809	226.001	181.206	17.3454
2589.8	50.0383	95.8895	218.956	177.54	21.2846
2590.84	62.3065	93.8572	216.765	171.742	30.2362
2591.88	75.3885	93.8621	218.695	164.34	41.6364
2592.92	86.8801	94.2938	222.51	155.53	52.8123
2593.96	94.1804	93.7291	225.952	144.738	60.7579
2595	97.0107	91.3675	221.67	132.556	63.7607
2596.04	95.9809	87.9809	208.25	119.23	60.5299
2597.07	92.8156	83.9976	191.847	106.197	52.8258
2598.11	89.7976	80.1944	178.359	94.8821	42.8492
2599.15	88.9411	78.963	169.118	88.1376	33.7324
2600.18	92.1497	83.2512	165.816	89.0089	28.4014
2601.22	99.3578	93.3349	167.822	97.4884	28.1747
2602.25	108.696	106.996	174.897	111.046	33.2352
2603.29	118.373	121.525	184.113	126.282	40.9181
2604.32	126.527	134.016	191.325	139.079	47.8008
2605.36	133.155	142.236	189.22	147.259	52.5472
2606.39	137.638	145.412	176.723	148.26	53.6695
2607.42	140.357	142.181	161.644	143.55	52.2879
2608.46	141.976	132.692	146.182	135.095	48.9516
2609.49	143.662	119.853	132.97	125.364	44.9663
2610.52	146.105	107.593	125.863	116.166	41.9127
2611.55	148.784	97.5446	122.321	107.537	39.1613
2612.59	151.299	90.6473	122.978	99.5163	37.1993
2613.62	153.406	87.2438	126.6	92.3754	35.7334
2614.65	154.764	86.1302	127.95	84.787	34.1157
2615.68	155.762	86.5064	127.079	76.9352	33.2268
2616.71	155.804	87.2905	119.229	68.0928	31.6959
2617.74	154.944	86.7675	108.539	59.2164	28.8492
2618.77	153.662	84.269	95.6066	50.5159	23.8711
2619.8	153.225	81.1865	82.3587	41.8089	16.998
2620.83	154.357	79.704	70.0481	34.478	9.5628
2621.85	157.343	80.8303	60.2421	29.7307	2.34
2622.88	162.838	85.5602	56.0213	27.8949	-2.563
2623.91	170.779	93.2768	57.0884	28.6822	-3.2675
2624.94	179.89	101.905	62.4839	30.1981	-0.0756
2625.96	188.672	109.457	69.6022	30.6605	5.814
2626.99	195.701	113.461	68.8502	27.9126	11.9529
2628.02	200.063	112.666	62.2209	21.4598	15.9372
2629.04	202.683	106.983	49.4003	12.8636	16.4429
2630.07	204.827	97.9156	32.0502	4.389	14.2005
2631.09	207.744	88.4393	12.1545	-1.6899	10.3665
2632.12	212.264	80.9478	-2.2098	-4.5531	5.5059
2633.14	219.096	77.6572	-9.7767	-4.3469	1.4152
2634.17	227.937	79.3647	-10.3879	-2.1956	-0.569
2635.19	237.207	85.5694	-3.7718	0.1209	-0.5981
2636.21	245.413	95.0077	2.0333	1.6209	0.3398
2637.24	252.472	105.964	5.5326	2.7639	2.0497
2638.26	258.236	117.468	8.6078	4.9992	5.1213
2639.28	263.848	128.121	5.9371	9.3229	8.5924
2640.3	269.16	136.59	2.4293	14.6053	11.8477
2641.32	274.935	142.693	0.1624	19.554	14.9371
2642.34	281.287	145.98	-1.4038	22.0235	17.4932
2643.37	287.689	146.784	-3.3632	20.5219	19.8886
2644.39	293.529	146.244	-1.5105	14.4428	22.3546
2645.41	298.265	145.297	1.7354	5.9593	24.6586
2646.43	301.892	144.826	3.5651	-1.259	27.724
2647.44	305.497	145.603	10.6131	-4.2241	32.1871
2648.46	309.158	148.25	24.0248	-1.7628	39.3131
2649.48	312.768	152.173	36.3712	5.7227	48.1063
2650.5	315.366	156.028	53.2055	15.3193	56.9716
2651.52	317.395	159.107	68.8987	24.6228	64.784
2652.54	319.125	161.221	73.5109	30.1995	69.4098
2653.55	319.945	162.371	71.8645	31.013	68.9185
2654.57	320.167	163.718	69.8569	27.5267	63.6404
2655.59	320.423	165.679	63.7348	21.5474	54.6529
2656.6	320.815	168.379	55.4067	15.6033	44.5672
2657.62	321.725	172.047	51.2046	11.3265	34.901
2658.63	322.764	176.621	53.0609	9.5818	26.9843
2659.65	322.977	180.953	57.2312	11.3228	22.0825
2660.66	321.451	183.944	65.6122	15.5683	19.9284
2661.68	318.085	185.3	76.4624	21.3659	20.2228
2662.69	314.248	185.771	80.4316	27.6071	22.1073
2663.7	310.114	185.486	85.1348	33.3776	23.9191
2664.72	306.546	185.728	91.7575	38.267	25.3406
2665.73	304.008	186.844	100.698	41.3595	26.2262
2666.74	302.552	189.011	113.084	42.8737	26.6002
2667.75	302.971	192.637	128.311	42.683	27.4165
2668.76	305.255	197.242	145.332	41.1303	28.7539
2669.78	308.626	201.104	159.58	38.4284	31.2442
2670.79	312.059	203.244	174.659	35.3551	33.6001
2671.8	314.899	202.915	186.667	33.0713	34.6589
2672.81	318.477	200.947	183.487	33.3751	34.7417
2673.82	322.32	198.432	174.101	36.7337	33.2749
2674.83	325.404	197.086	159.425	44.2668	30.202
2675.83	326.877	197.393	150.139	54.2402	26.3962
2676.84	326.67	199.466	145.468	65.0769	22.6334
2677.85	324.864	202.996	145.156	73.7718	20.5095
2678.86	321.162	206.631	151.654	79.2958	19.9044
2679.87	315.783	208.348	162.233	81.8272	21.9398
2680.87	309.424	207.724	183.874	83.217	26.9503
2681.88	303.397	204.453	206.851	86.0203	34.4297
2682.89	300.055	200.371	226.23	92.6715	44.534
2683.89	299.86	197.275	246.776	101.647	55.9018
2684.9	301.563	195.36	263.178	110.408	66.5964
2685.91	304.45	193.761	277.663	114.228	75.1287
2686.91	307.38	191.747	284.402	110.845	79.5617
2687.92	308.108	188.471	282.578	98.9809	79.4914
2688.92	305.481	183.489	275.932	81.3626	74.3266
2689.92	299.788	176.925	264.4	63.0464	66.4826
2690.93	292.155	170.772	260.154	49.8014	58.6957
2691.93	283.633	166.441	264.554	45.052	52.1981
2692.93	276.363	167.069	281.219	50.7395	47.9033
2693.94	271.403	173.181	305.052	64.1442	45.8733
2694.94	268.118	182.565	329.728	82.3235	45.7436
2695.94	266.154	192.867	350.905	99.5962	45.8596
2696.94	264.703	201.786	366.361	112.373	44.4179
2697.94	262.949	207.432	367.165	118.332	41.5838
2698.94	261.607	208.949	357.76	119.237	38.1524
2699.94	261.913	206.549	341.892	117.895	36.0991
2700.94	264.834	201.927	330.88	118.921	37.8652
2701.94	270.87	197.082	331.977	124.123	44.6321
2702.94	281.55	196.172	345.29	136.16	57.7522
2703.94	295.089	198.482	363.994	151.649	74.4178
2704.94	308.163	202.412	387.738	166.857	90.9639
2705.94	317.794	206.166	411.272	175.925	102.107
2706.94	322.228	207.528	428.28	175.898	105.145
2707.93	321.037	205.516	426.089	165.593	99.7009
2708.93	314.908	199.382	415.197	148.424	88.477
2709.93	305.407	190.031	401.264	129.143	75.2483
2710.92	294.533	179.235	389.452	115.159	65.2676
2711.92	285.676	170.467	384.738	109.88	60.9261
2712.92	280.94	167.39	386.079	115.463	63.0268
2713.91	278.079	168.594	394.088	128.536	67.7548
2714.91	275.505	173.083	407.978	144.567	72.2413
2715.9	272.115	179.591	423.744	157.807	73.1894
2716.9	267.36	185.467	431.716	164.424	70.1681
2717.89	260.964	188.891	432.51	163.17	63.978
2718.88	252.906	187.892	428.923	154.628	56.0736
2719.88	244.173	182.55	423.688	140.564	47.257
2720.87	235.942	173.842	411.322	124.834	39.2507
2721.86	230.919	165.158	393.346	110.296	32.2903
2722.85	228.534	158.879	376.689	99.8263	27.038
2723.85	227.128	155.848	367.344	94.8544	24.614
2724.84	227.012	157.685	365.16	95.6844	27.8806
2725.83	228.537	165.899	373.675	102.809	39.0163
2726.82	230.209	177.266	388.855	113.204	57.2116
2727.81	230.72	188.396	417.418	124.953	78.7554
2728.8	229.424	196	441.784	135.478	98.8132
2729.79	226.545	198.053	458.602	142.434	111.153
2730.78	221.596	193.664	454.086	145.577	111.995
2731.77	215.466	184.042	435.233	144.696	100.888
2732.76	207.346	170.66	410.891	139.904	80.6127
2733.74	197.895	156.244	380.937	132.199	56.7618
2734.73	188.449	144.047	346.697	122.147	36.1713
2735.72	179.955	136.358	320.022	111.947	22.9213
2736.71	170.89	131.205	305.535	100.438	17.1393
2737.69	161.552	127.542	307.977	88.468	16.7571
2738.68	152.61	124.769	310.315	77.1846	20.3742
2739.67	144.519	122.372	314.771	66.8666	24.9363
2740.65	136.305	119.268	317.75	58.2409	27.7257
2741.64	128.534	115.755	328.389	51.4036	27.6418
2742.62	121.466	112.428	340.404	47.4368	26.0566
2743.61	115.895	110.125	345.787	47.381	23.3591
2744.59	111.739	108.928	344.52	50.7778	19.62
2745.58	109.548	108.04	344.912	58.5274	15.1295
2746.56	108.282	105.88	344.241	68.9845	11.6706
2747.54	108.943	102.099	340.355	80.0305	10.2003
2748.53	111.422	97.0182	329.825	88.5827	10.7257
2749.51	114.404	90.5372	315.649	91.1486	12.074
2750.49	116.021	81.989	301.634	86.1291	13.9153
2751.47	115.792	73.0843	294.698	72.8185	14.407
2752.45	113.47	65.6982	287.421	53.8442	12.7858
2753.44	109.15	61.0644	275.684	33.84	8.7558
2754.42	103.231	59.316	266.363	17.3245	4.7622
2755.4	98.1472	60.0628	266.338	8.3442	4.2101
2756.38	95.3041	63.1182	268.054	8.5697	9.1167
2757.36	96.2978	67.4249	271.921	18.7414	20.8852
2758.34	100.835	71.7549	277.173	37.2635	38.7893
2759.32	106.748	74.1047	277.025	57.3896	57.171
2760.29	112.067	73.2952	273.473	74.0096	71.0821
2761.27	115.503	70.4578	264.385	82.6769	75.6704
2762.25	117.174	67.6609	247.078	82.3196	70.33
2763.23	117.909	67.0293	221.485	75.0615	58.7219
2764.21	119.65	70.5172	204.222	65.9084	47.2457
2765.18	125.398	79.852	201.123	61.7719	44.0206
2766.16	136.25	95.326	207.309	67.5052	52.9456
2767.14	149.732	113.437	221.564	81.0185	72.7296
2768.11	162.527	130.22	240.915	98.1792	97.8761
2769.09	169.919	141	257.05	110.675	118.651
2770.06	169.183	142.786	263.813	113.154	127.327
2771.04	159.398	134.779	251.107	103.807	120.681
2772.01	142.555	118.609	221.804	85.171	99.9299
2772.99	121.86	97.4351	181.716	63.8612	70.8952
2773.96	101.686	75.4642	144.356	46.596	40.469
2774.93	86.2182	57.0961	113.137	37.1537	16.3491
2775.91	76.9992	43.7862	90.3904	35.7965	1.4628
2776.88	71.6756	34.7928	75.38	36.8185	-4.7326
2777.85	68.7105	28.967	75.8487	35.9596	-4.0215
2778.82	65.4163	24.2899	85.5136	30.8156	2.016
2779.8	61.1621	19.6001	96.9335	20.9843	10.5106
2780.77	55.6312	14.5581	104.732	9.495	19.8849
2781.74	49.8173	9.5008	107.295	-0.9453	28.3638
2782.71	45.287	4.9991	105.55	-6.0018	35.6223
2783.68	43.2256	1.7624	100.714	-4.6835	39.7671
2784.65	44.3612	0.3864	92.8785	0.7919	40.2586
2785.62	48.0032	0.0783	81.987	8.4508	37.2119
2786.59	52.4499	0.8306	65.4903	16.182	32.5068
2787.56	56.0515	1.1911	51.1236	21.1883	27.6372
2788.53	57.8972	1.3298	35.0957	22.7621	24.3272
2789.49	58.0043	1.3113	17.1104	20.3829	23.0516
2790.46	56.0402	1.5576	3.6687	19.0072	25.6184
2791.43	52.739	2.292	-6.0677	19.1208	30.7035
[truncated: 48 more rows]

## Sheet: Supplementary Fig. 15s
-32.97	-228.33	-1644.59	-4.9726
-30.98	-210.33	-1625.59	43.0274
-28.99	-250.33	-1653.59	-11.9726
-27.01	-251.33	-1635.59	4.0274
-25.02	-46.3302	-1499.59	25.8127
-23.03	-518.304	-1820.99	-138.715
-21.05	-478.095	-1881.71	-186.412
-19.06	-179.198	-1792.12	-139.339
-17.08	503.3	-1420.4	139.453
-15.1	1671.92	-647.883	819.77
-13.12	3378.05	601.097	2019.65
-11.14	5394.25	2220.95	3748.69
-9.15	7484.62	4106.69	5881.94
-7.18	9316.97	5970.66	8052.98
-5.2	10562	7420.36	9769.77
-3.22	10969.8	8132.55	10585
-1.24	10442.7	7954.3	10254.3
0.74	9056.26	6924.79	8836.05
2.71	7072.74	5250.3	6660.26
4.69	4854.53	3236.79	4221.31
6.66	2757.87	1236.03	2037.8
8.64	1054.55	-417.845	478.777
10.61	-110.468	-1506.28	-320.12
12.58	-725.957	-2038.44	-507.759
14.55	-890.625	-2165.94	-351.094
16.52	-769.4	-2054.48	-81.2864
18.49	-535.68	-1849.76	139.899
20.46	-315.646	-1657.34	239.624
22.43	-164.247	-1536.06	236.425
24.4	-88.4895	-1499.21	203.349
26.37	-70.5184	-1517.9	196.202
28.33	-81.8577	-1544.34	204.689
30.3	-97.0013	-1548.86	215.683
32.26	-102.987	-1542.1	230.316
34.23	-103.354	-1538.77	247.266
36.19	-115.357	-1541.75	263.028
38.15	-160.007	-1555.08	269.542
40.11	-248.485	-1583.6	253.26
42.08	-371.807	-1629.01	201.817
44.04	-494.599	-1682.65	123.136
46	-543.216	-1716.6	46.3902
47.95	-397.813	-1676.96	71.4039
49.91	104.865	-1482.85	428.536
51.87	1156.44	-1029.67	1494.58
53.83	5364.12	-202.679	3738.29
55.78	7505.51	1102.3	7602.16
57.74	8287.95	2954.9	13349.3
59.69	8337.18	5372.88	20917.1
61.65	8181.95	8312.31	29802.1
63.6	-770.566	-2904.34	-4339.17
65.55	-304.336	329.471	4133.49
67.5	1063.09	3671.57	11156.4
69.45	3657.69	6952.31	16164.1
71.4	7862.07	10020.8	19042.7
73.35	14157	12754.2	20103.4
75.3	17047.3	15062.9	19930.4
77.25	18899	16890.4	19158.2
79.2	19821	18213.8	18296.4
81.14	20001.9	19039.4	17604
83.09	19666.4	19401.8	17143.2
85.03	19030.5	19356.7	16857.5
86.98	18265.9	18973.8	16651.5
88.92	17478.4	18331.4	16451.8
90.87	16705.2	17507.8	16234.5
92.81	15926.2	16571.7	16016
94.75	15087.9	15579.8	15816.9
96.69	14132.2	14572.6	15635.3
98.63	13019.7	13578.8	15470.4
100.57	11744.3	12614.8	15322.8
102.51	10333.6	11694.1	15193.3
104.44	8841.94	10824.2	15082.4
106.38	7339.21	10012.4	14990.6
108.32	5898.24	9267.82	14918.6
110.25	4584.41	8600.6	14866.7
112.19	3448.51	8023.98	14835.6
114.12	2524.93	7551.84	14825.6
116.06	1833.04	7193.42	14837.1
117.99	1378.89	6953.51	14870.5
119.92	1157.77	6829.97	14926.2
121.85	1154.28	6815.96	15004.4
123.78	1343.04	6895.45	15105.5
125.71	1690.03	7045.9	15229.7
127.64	2153.76	7239.77	15377.2
129.57	2688.96	7448.32	15548.2
131.5	3252.96	7647.57	15742.9
133.42	3813.59	7817.22	15961.4
135.35	4357.04	7943.88	16203.8
137.28	4892.72	8026	16470
139.2	5456.41	8074.85	16760.3
141.12	6104.13	8114.27	17074.4
143.05	6899.47	8181.77	17412.5
144.97	7896.23	8323	17774.3
146.89	9121	8589.08	18159.9
148.81	10562.5	9027.88	18568.9
150.73	12169.4	9683.54	19001.3
152.65	13859.8	10588.9	19456.7
154.57	15537.9	11766.5	19935
156.49	17112.9	13227.4	20435.7
158.41	18519	14970.8	20958.6
160.32	19727.1	16985.4	21503.2
162.24	20747.6	19254.5	22069
164.16	21626.9	21743.4	22655.6
166.07	22438	24388.9	23262.5
167.98	23266.4	27087.1	23892.6
169.9	24193	29695.1	24538
171.81	25278.9	32025.8	25182.1
173.72	26538.5	33863.2	25828.7
175.63	27913	34984.8	26516.3
177.54	29258	35198.8	27304.9
179.45	30350.8	34384.5	28239.8
181.36	30922.7	32526	29306.1
183.27	30711.1	29716.2	30387.2
185.18	29520.6	26153	31219.6
187.08	27279.8	22112.8	31440.1
188.99	24076.9	17913	30696.2
190.9	20163.1	13856.4	28768.6
192.8	15899.8	10190.6	25667.6
194.7	11683.5	7079.84	21650.6
196.61	7869.37	4597.51	17164.7
198.51	4712.47	2735.61	12730.6
200.41	2336.67	1425.65	8795.08
202.31	736.52	558.731	5633.24
204.21	-193.211	19.1009	3300.38
206.11	-609.947	-299.729	1686.76
208.01	-674.199	-479.15	615.538
209.91	-514.673	-576.375	-90.0059
211.81	-221.89	-625.163	-562.22
213.7	150.073	-639.624	-875.75
215.6	574.503	-623.484	-1059.6
217.5	1040.88	-574.576	-1127.93
219.39	1544.51	-489.686	-1106.22
221.28	2080.32	-370.291	-1019.76
223.18	2641.04	-217.943	-880.976
225.07	3218.99	-38.453	-695.835
226.96	3808.96	164.54	-467.156
228.85	4408.21	385.175	-197.647
230.74	5014.82	618.689	109.335
232.63	5627.17	860.375	443.618
234.52	6243.32	1108.14	793.309
236.41	6860.5	1356.79	1145.14
238.3	7475.1	1601.82	1494.7
240.19	8083.46	1837.23	1833.21
242.07	8682.47	2061.77	2156.56
243.96	9270.1	2276.36	2467.68
245.84	9848.57	2486.06	2774.27
247.73	10422.4	2695.05	3084.34
249.61	10997.3	2908.13	3407.84
251.49	11577.1	3128.67	3751.59
253.37	12161.9	3363.99	4123.47
255.26	12747.3	3603.37	4512.58
257.14	13325.5	3836.7	4908.47
259.02	13887.5	4053.58	5293.36
260.9	14425.1	4250.04	5654.84
262.77	14933.8	4425.35	5989.08
264.65	15417.3	4583.12	6299.86
266.53	15883.3	4729.64	6595.44
268.41	16341.4	4872.98	6886.2
270.28	16799.9	5022.38	7176.9
272.16	17263.2	5186.45	7469.77
274.03	17731.2	5355.29	7752.26
275.9	18199.2	5526.45	8017.61
277.78	18660	5694.31	8263.29
279.65	19106.1	5855.4	8493.24
281.52	19532.5	6006.1	8709.87
283.39	19939.1	6145.3	8915.11
285.26	20327.5	6274.98	9110.93
287.13	20702.4	6397.81	9296.95
289	21069.1	6518.7	9470.38
290.87	21431.4	6641.58	9632.94
292.74	21790	6765.95	9789.95
294.6	22142	6896.83	9950.37
296.47	22481.9	7027.59	10112.8
298.33	22802.7	7152.42	10273.4
300.2	23097.9	7263.55	10420.2
302.06	23363.1	7355.69	10543.4
303.93	23596.2	7427.47	10636.6
305.79	23800.9	7479.12	10700.5
307.65	23983.3	7515.56	10744.1
309.51	24150.9	7543.98	10780.8
311.37	24311.3	7572.8	10822.6
313.23	24470.4	7609.58	10879.4
315.09	24632.7	7651.24	10946.6
316.95	24800.3	7697.39	11021.1
318.81	24973.2	7744	11094.7
320.66	25149.8	7788.54	11161.8
322.52	25326.7	7829.35	11216.2
324.38	25501	7864.54	11256.1
326.23	25668.3	7895.1	11282.5
328.08	25823.8	7922.48	11297.5
329.94	25962.9	7948.31	11303
331.79	26082.1	7972.8	11305.3
333.64	26179.7	7993.22	11308.2
335.49	26255.6	8009.88	11314.4
337.34	26312.3	8020.63	11321.1
339.2	26353.5	8024.94	11326.5
341.04	26383.7	8022.09	11324.7
342.89	26407.8	8011.92	11312.6
344.74	26429.5	7997.05	11289.7
346.59	26451.2	7978.87	11258.8
348.44	26473.2	7958.43	11225.3
350.28	26494.6	7935.75	11193.6
352.13	26513.2	7911.59	11166.3
353.97	26526.5	7889.1	11144.1
355.81	26532.9	7867.61	11122
357.66	26531	7847.29	11096
359.5	26521	7826.8	11059.7
361.34	26503.3	7805.24	11009
363.18	26478.5	7783.6	10943.8
365.02	26446.3	7760.17	10865.4
366.86	26405.3	7732.13	10776.7
368.7	26352.9	7696.36	10680.4
370.54	26285.8	7652.04	10577.7
372.38	26201.3	7599.92	10470
374.22	26097.8	7536.71	10354.1
376.05	25975.8	7461.54	10228.2
377.89	25838.1	7373.39	10092.2
379.72	25689.8	7274.56	9947.61
381.56	25536.5	7170.4	9799.19
383.39	25383	7064.2	9654.52
385.22	25233.1	6958.67	9520.78
387.06	25087.8	6856.26	9405.45
388.89	24945.7	6759.77	9312.45
390.72	24803.7	6669.51	9240.98
392.55	24657.6	6582.25	9184.44
394.38	24503.8	6495.78	9131.01
396.21	24340.5	6407.55	9068.11
398.04	24168	6318.2	8984.89
399.86	23987.5	6230.05	8873.02
401.69	23801.8	6143.35	8731.06
403.52	23613.8	6059.54	8563.31
405.34	23425.3	5978.99	8376
407.17	23236.6	5901.72	8175.91
408.99	23047	5825.51	7967.89
410.82	22854.8	5747.69	7757.24
412.64	22657.9	5665.63	7548.43
414.46	22455.2	5577.38	7345.4
416.28	22246.1	5483.52	7151.83
418.1	22030.7	5385.39	6971.69
419.92	21810	5283.05	6805.17
421.74	21584.9	5178.9	6650.25
423.56	21355.8	5073.4	6501.26
425.38	21123.1	4967	6352.7
427.2	20886.7	4859.95	6199.99
429.01	20647.1	4752.8	6040.54
430.83	20404.8	4646.06	5873.32
432.65	20161.1	4541.78	5699.89
434.46	19917.5	4441.87	5520.36
436.27	19675.3	4347.3	5337.53
438.09	19435.3	4257.93	5152.16
439.9	19196.7	4174.3	4966.65
441.71	18956.9	4093.91	4783.82
443.52	18712.7	4013.41	4605.21
445.33	18460.1	3929.81	4430.42
447.14	18195.5	3840.17	4257.03
448.95	17916.7	3742.12	4080.05
450.76	17624	3634.61	3897.61
452.57	17319.6	3516.24	3706.78
454.38	17007.7	3387.85	3509.87
456.18	16693.3	3253.48	3311.37
457.99	16381	3117.89	3116.82
459.8	16073.9	2984.76	2930.99
461.6	15773.2	2857.45	2755.71
463.4	15477.7	2739.33	2590.57
465.21	15185	2631.06	2433.92
467.01	14892.5	2530.99	2282.18
468.81	14598.1	2435.28	2135.86
470.61	14301	2339.73	1994.91
472.41	14002.3	2242.55	1861.69
474.21	13704	2145.23	1737.39
476.01	13408.8	2047.73	1621.86
477.81	13118.3	1951.07	1514.21
479.61	12833	1857.7	1411.98
481.41	12551.9	1769.55	1312.21
483.21	12273.8	1686.45	1214.13
485	11997	1607.24	1115.64
486.8	11720.2	1529.58	1018
488.59	11443.2	1452.74	920.206
490.39	11166.6	1377.64	822.922
492.18	10891.6	1306.13	726.917
493.97	10619.2	1237.61	633.822
495.76	10349.5	1173.01	545.176
497.56	10082.1	1112.79	462.675
499.35	9815.54	1055.45	385.83
501.14	9548.74	1000.72	315.297
502.93	9280.53	949.952	251.078
504.71	9009.9	905.84	198.749
506.5	8736.52	872.529	165.856
508.29	8460.79	854.749	160.884
510.08	8183.27	853.611	188.227
511.86	7905.18	865.671	245.087
513.65	7628.16	882.941	316.59
515.43	7354.28	891.682	380.122
517.22	7085.59	876.961	412.516
519	6824.16	831.964	399.144
520.78	6571.11	753.864	338.537
522.57	6326.41	646.238	245.977
524.35	6089.09	519.33	140.735
526.13	5857.26	390.218	43.989
527.91	5628.13	274.124	-29.869
529.69	5400.82	184.561	-74.2168
531.47	5175.67	126.975	-91.0533
533.25	4953.67	99.5741	-86.7006
535.02	4735.89	98.0544	-65.0005
536.8	4523.24	120.318	-25.0565
538.58	4315.32	153.038	23.6952
540.35	4110.61	183.971	73.6787
542.13	3906.39	204.719	112.376
543.9	3699.2	212.151	132.029
545.67	3486.29	204.281	127.46
547.45	3268.82	183.788	100.635
549.22	3049.48	152.839	60.226
550.99	2831.78	115.769	18.3615
552.76	2619.69	79.9781	-16.9346
554.53	2417.13	51.8491	-38.8021
556.3	2226.75	27.3485	-52.5851
558.07	2049.6	6.0004	-59.3239
559.84	1884.53	-12.0824	-60.9847
561.61	1729.05	-27.4684	-58.3929
563.38	1580.8	-40.5492	-53.9772
565.14	1438.99	-51.2174	-49.1934
566.91	1302.83	-60.3253	-44.7228
568.67	1172	-68.0452	-42.0554
570.44	1047.25	-73.0219	-44.2384
572.2	930.17	-74.9766	-49.2219
573.96	822.288	-74.6914	-52.8709
575.73	724.379	-70.4129	-50.1279
577.49	636.133	-60.9831	-39.0567
579.25	556.566	-46.8831	-20.2133
581.01	484.37	-27.3697	2.5614
582.77	418.242	-4.6094	25.0801
584.53	356.778	18.4254	44.7338
586.29	299.103	38.8001	58.6911
588.05	245.363	55.1318	67.4412
589.8	196.574	66.9294	73.0254
591.56	153.791	75.5621	77.1754
593.32	117.808	82.5235	80.2593
595.07	89.04	90.3799	82.1966
596.83	67.4155	102.178	83.9681
598.58	52.0803	121.534	88.2796
600.34	41.5708	147.748	96.2291
602.09	34.2313	179.471	109.042
603.84	28.5446	214.378	126.357
605.59	23.3873	249.238	146.823
607.34	18.2321	279.961	167.366
609.09	12.7206	303.56	183.6
610.84	6.8511	316.771	191.98
612.59	0.8314	319.572	191.996
614.34	-5.289	313.418	184.121
616.09	-11.8149	300.666	170.816
617.84	-19.1192	282.591	155.089
619.58	-27.1271	261.823	140.95
621.33	-35.3337	240.564	131.955
623.07	-42.6166	220.585	127.187
624.82	-47.2719	203.18	124.761
626.56	-47.5897	190.097	122.815
628.3	-42.1451	182.067	119.79
630.05	-30.4288	180.65	114.228
631.79	-13.5011	185.179	106.788
633.53	6.2468	195.065	98.7906
635.27	25.8178	207.492	92.1824
637.01	42.3425	219.48	85.9327
638.75	53.5521	227.79	78.8551
640.49	58.5185	230.692	70.3511
642.23	57.5823	227.37	61.3628
643.97	52.4334	219.045	52.9778
645.7	45.604	208.533	47.6072
647.44	39.608	199.149	46.1579
649.17	36.2371	193.387	50.5201
650.91	36.6261	194.27	59.0229
652.64	41.3547	201.78	68.9491
654.38	50.2404	215.264	78.8338
656.11	62.504	233.643	89.2368
657.84	77.0485	255.53	101.814
659.57	92.5259	277.978	117.81
661.31	108.248	299.449	136.791
663.04	123.742	319.422	158.299
664.77	138.546	336.588	178.749
666.49	152.361	350.133	195.062
668.22	165.139	359.645	205.195
669.95	177.214	364.43	209.214
671.68	188.922	365.458	210.171
673.41	200.856	364.12	210.238
675.13	214.107	361.071	208.615
676.86	230.509	356.381	203.343
678.58	252.928	352.017	192.365
680.31	284.002	349.464	175.861
682.03	325.343	348.902	154.987
683.75	376.783	350.741	133.667
685.47	435.646	354.926	119.172
687.2	497.001	360.902	116.088
688.92	553.884	369.374	126.466
690.64	598.74	379.976	146.616
692.36	625.201	391.524	169.972
694.08	629.75	402.733	189.466
695.8	612.839	412.71	198.716
697.51	578.48	419.851	194.51
699.23	533.296	423.298	178.156
700.95	485.12	422.655	153.636
702.66	441.567	417.784	129.653
704.38	408.851	408.233	110.287
706.09	390.49	396.535	98.5546
707.81	387.107	385.788	94.187
709.52	397.039	378.479	96.828
711.23	417.355	376.866	104.878
712.95	444.982	381.889	115.334
714.66	477.061	394.048	126.462
716.37	511.232	413.156	139.533
718.08	546.051	436.861	153.789
719.79	581.048	461.724	169.69
721.5	616.109	483.937	185.47
723.21	650.77	502.665	201.714
724.91	684.137	518.554	219.359
726.62	715.263	531.433	238.192
728.33	743.788	542.771	258.661
730.03	770.442	553.909	282.179
731.74	797.081	567.324	310.229
733.44	826.92	584.507	345.029
735.15	864.761	606.233	385.908
736.85	916.859	633.857	433.391
738.55	990.274	670.409	490.33
740.26	1092.12	720.906	561.088
741.96	1228.97	791.564	650.52
743.66	1405.57	887.933	763.56
745.36	1623.42	1014.49	903.654
747.06	1878.78	1171.2	1070.8
748.76	2160.75	1352.7	1257.1
750.46	2450.72	1545.87	1448.55
752.15	2723.46	1732.7	1625.18
753.85	2950.39	1892.23	1766.67
755.55	3104.15	2004.02	1854.41
757.24	3163.61	2051.79	1875.08
758.94	3118.56	2027.65	1823.38
760.63	2971.88	1934.71	1704.2
762.33	2739.64	1783.92	1531.03
764.02	2447.74	1592.2	1323.67
765.71	2126.7	1379.79	1102.48
767.41	1806.36	1166.1	888.27
769.1	1511.49	968.544	697.966
770.79	1259.83	798.349	544.029
772.48	1061.74	660.705	431.347
774.17	920.993	556.015	358.087
775.86	836.353	482.199	318.744
777.55	802.534	435.965	304.392
779.23	811.19	410.001	304.577
780.92	850.729	396.27	307.731
782.61	906.519	387.436	303.766
784.29	962.123	377.438	287.991
785.98	1001.31	362.238	258.685
787.67	1011.38	338.628	217.783
789.35	985.668	305.963	171.303
791.03	924.814	266.107	125.391
792.72	836.091	223.232	88.2534
794.4	731.322	181.191	63.4089
796.08	623.925	142.805	50.1106
797.76	525.613	109.455	44.21
799.44	444.075	81.5509	41.9713
801.12	381.971	58.7625	39.4758
802.8	337.483	40.9048	34.5194
804.48	306.296	27.2837	26.5301
806.16	283.602	17.534	19.4951
807.84	265.586	10.9924	16.2323
809.51	250.176	8.0898	18.841
811.19	237.256	8.0328	26.225
812.86	228.353	11.6471	38.5991
814.54	226.022	16.5152	53.3208
816.21	232.765	20.3386	68.8155
817.89	249.946	21.2707	82.1352
819.56	276.987	19.6764	92.1332
821.23	311.08	15.3926	97.1952
822.91	347.672	8.6394	97.3292
824.58	381.099	0.228	92.2628
826.25	405.716	-6.9847	83.4473
827.92	416.989	-11.0483	73.0742
829.59	412.766	-9.2028	64.9359
831.26	394.053	-3.9935	59.5396
832.92	364.598	2.2421	56.4494
834.59	329.985	7.6435	53.122
836.26	295.944	11.547	47.0865
837.93	267.212	12.5745	35.9466
839.59	247.178	10.7317	19.5655
841.26	237.221	7.5986	3.132
842.92	236.849	5.6016	-3.3649
844.59	243.891	7.3735	12.836
846.25	255.411	13.9971	62.3266
847.91	268.544	22.8449	149.881
849.57	280.943	32.6554	270.19
851.24	291.193	42.7557	406.006
852.9	298.615	52.2146	532.053
854.56	303.608	60.6586	622.083
856.22	307.713	68.7432	657.577
857.88	312.688	76.8968	635.609
859.54	320.293	85.4642	568.03
861.19	331.699	95.0806	480.598
862.85	347.057	103.571	404.121
864.51	365.548	108.779	365.787
866.16	385.802	110.907	384.437
867.82	406.337	110.091	465.345
869.47	425.864	106.558	602.687
871.13	443.463	102.327	782.683
872.78	458.768	99.7831	985.927
874.44	471.638	99.7462	1191.79
876.09	482.14	103.194	1378.47
877.74	490.252	109.509	1524.46
879.39	495.332	117.879	1612.87
881.04	496.717	127.383	1630.5
882.69	494.432	137.449	1576.68
884.34	489.427	146.9	1457.26
885.99	483.726	154.647	1285.66
887.64	479.905	161.593	1083.66
889.29	481.521	169.295	874.586
890.93	492.04	178.147	681.061
892.58	513.211	189.254	520.776
894.23	544.672	202.958	402.41
895.87	583.04	221.923	331.58
897.52	622.62	243.636	299.4
899.16	656.283	264.317	293.157
900.81	676.529	280.66	297.152
902.45	676.985	287.488	296.205
904.09	653.988	281.754	282.848
905.73	608.562	261.766	253.303
907.37	545.16	227.69	209.445
909.01	470.106	182.333	159.027
910.65	391.354	133.152	108.184
912.29	316.17	87.4086	64.7657
913.93	250.328	47.0502	31.221
915.57	197.389	15.0723	7.9908
917.21	158.453	-4.8709	-4.5924
918.85	132.901	-13.0835	-9.8897
920.48	120.411	-9.7407	-8.7507
922.12	121.686	3.7136	-0.5064
923.75	137.215	27.0304	16.0176
925.39	166.882	59.1376	43.598
927.02	209.803	102.455	83.7343
928.66	263.02	149.594	133.169
930.29	322.07	192.83	188.247
931.92	381.218	226.799	240.613
933.55	434.057	248.592	284.542
935.18	475.206	257.056	317.271
936.81	502.517	254.652	341.001
938.44	516.506	246.13	362.77
940.07	519.592	239.393	389.241
941.7	515.335	241.169	423.641
943.33	507.242	258.14	467.831
944.96	498.297	285.647	513.244
946.58	491.121	320.816	551.504
948.21	487.531	359.111	574.759
949.84	488.499	396.873	580.509
951.46	494.623	432.115	570.897
953.09	506.353	463.25	551.48
954.71	522.978	489.629	530.216
956.33	542.297	510.302	512.492
957.96	560.259	523.977	497.7
959.58	571.434	529.644	484.493
961.2	570.825	523.798	467.93
962.82	554.886	505.302	444.452
964.44	522.34	473.879	411.666
966.06	474.5	432.887	370.655
967.68	414.966	386.104	324.035
969.3	349.041	336.926	274.457
970.92	282.624	288.885	224.515
972.54	220.645	242.398	176.452
974.15	166.033	199.195	131.106
975.77	120.03	160.685	90.4097
977.38	82.8125	127.574	55.6824
979	53.6352	99.6823	28.8279
980.61	31.4714	76.9139	10.8878
982.23	15.2359	60.1993	2.5563
983.84	4.0536	46.9181	2.4387
985.45	-2.3518	36.2142	8.0782
987.07	-3.8053	26.7496	15.9421
988.68	-0.6294	16.9198	25.102
990.29	6.4889	8.0475	34.9885
991.9	16.8487	1.2349	45.8752
993.51	29.3735	-2.2795	57.4176
995.12	42.6834	-2.0578	69.3962
996.73	55.1459	1.9549	81.2147
998.34	65.0561	9.2707	91.2945
999.94	71.147	16.8018	97.1379
1001.55	72.8841	24.5696	100.053
1003.16	70.7196	30.882	102.007
1004.76	65.5736	36.3483	106.679
1006.37	59.1803	41.8527	116.826
1007.97	53.7189	48.036	134.232
1009.58	51.2213	55.554	159.553
1011.18	53.5731	64.3777	189.817
1012.78	61.8083	74.4907	220.834
1014.39	75.9971	85.671	249.242
1015.99	95.3998	97.0231	272.416
1017.59	118.415	108.422	291.002
1019.19	143.15	118.604	305.947
1020.79	167.168	128.598	317.943
1022.39	187.969	138.316	328.096
1023.99	203.113	148.363	335.53
1025.59	210.818	158.551	340.248
1027.18	210.361	168.548	340.017
1028.78	201.829	177.55	333.996
1030.38	186.332	184.601	325.127
1031.97	166.109	188.081	313.901
1033.57	144.106	187.036	300.834
1035.16	123.657	182.292	287.82
1036.76	107.752	176.142	275.546
1038.35	98.3286	170.709	266.772
1039.94	95.9531	169.136	260.967
1041.54	99.866	172.967	259.829
1043.13	108.202	183.577	265.07
1044.72	118.427	198.06	273.267
1046.31	128.079	212.477	282.291
1047.9	135.422	222.414	287.323
1049.49	139.617	226.739	284.456
1051.08	140.804	226.405	274.861
1052.67	140.375	222.534	262.026
1054.26	139.848	217.609	250.508
1055.84	140.802	215.505	242.707
1057.43	144.215	218.834	240.109
1059.02	151.244	228.674	244.528
1060.6	162.919	240.809	252.18
1062.19	179.752	251.327	261.448
1063.77	201.548	257.115	273.595
1065.35	227.285	259.386	292.791
1066.94	255.346	258.149	318.836
1068.52	283.955	253.707	351.277
1070.1	310.451	248.14	385.589
1071.68	332.236	244.523	417.889
1073.27	346.844	244.123	443.278
1074.85	353.799	246.532	459.04
1076.43	353.45	249.225	464.369
1078.01	346.481	249.739	460.584
1079.58	333.741	246.89	448.459
1081.16	316.186	242.108	429.947
1082.74	295.03	234.512	400.6
1084.32	271.486	224.797	361.945
1085.89	246.297	214.365	316.616
1087.47	220.179	205.171	269.238
1089.04	193.785	197.804	224.381
1090.62	168.381	192.434	186.498
1092.19	144.508	187.756	160.036
1093.77	122.157	181.695	146.264
1095.34	100.919	173.036	143.095
1096.91	80.5194	161.848	150.22
1098.48	61.2278	148.109	165.469
1100.06	43.5608	132.629	185.795
1101.63	28.1751	116.718	205.893
1103.2	15.7111	102.823	220.963
1104.77	6.7573	92.7997	227.624
1106.33	1.4781	87.1092	223.878
1107.9	-0.7025	84.6425	210.679
1109.47	-0.8126	84.2748	190.083
1111.04	-0.1263	84.2577	165.762
1112.61	0.686	84.2496	140.839
1114.17	1.7024	84.5015	117.442
1115.74	3.3389	84.5603	96.3694
1117.3	6.1948	85.4322	77.9704
1118.87	10.7561	89.0206	62.8566
1120.43	17.3855	95.1108	50.608
1121.99	25.7745	101.879	39.8043
1123.56	35.2193	108.48	30.1637
1125.12	44.6179	114.48	21.46
1126.68	52.8281	118.623	14.077
1128.24	59.2677	121.313	7.7169
1129.8	63.7931	123.292	2.7935
1131.36	66.3946	124.386	0.0145
1132.92	67.327	126.626	-0.7989
1134.48	66.9894	130.999	-0.445
1136.04	65.8214	135.636	1.1652
1137.6	63.9456	139.102	3.8763
1139.15	61.2356	141.578	8.0752
1140.71	57.3317	142.459	13.7644
1142.27	51.9522	140.327	20.3617
1143.82	45.1454	134.816	26.5756
1145.38	37.6551	126.304	30.7417
1146.93	30.8766	114.785	31.5346
1148.49	27.1413	102.846	29.8568
1150.04	29.1889	91.8377	26.8319
1151.59	39.338	82.9857	24.1924
1153.14	58.6434	77.8052	23.1838
1154.7	86.1808	77.5128	24.2794
1156.25	119.121	81.8713	26.752
1157.8	152.794	89.1482	28.8086
1159.35	181.755	97.5199	30.1289
1160.9	201.415	105.399	31.209
1162.44	208.81	110.761	32.5183
1163.99	203.684	113.46	35.479
1165.54	188.505	113.792	41.5973
1167.09	167.486	113.241	51.833
1168.63	145.607	111.653	66.3394
1170.18	127.163	109.444	84.1707
1171.73	115.138	107.878	104.447
1173.27	110.54	106.741	124.055
1174.81	113.217	105.775	140.021
1176.36	122.794	105.439	149.014
1177.9	139.035	105.963	148.016
1179.44	162.966	108.335	136.109
1180.99	197.001	114.076	115.963
1182.53	243.714	123.831	91.2741
1184.07	304.863	135.477	67.2216
1185.61	379.597	148.609	48.3789
1187.15	463.809	163.217	38.5534
1188.69	550	176.301	36.5135
1190.23	628.332	185.173	39.7582
1191.77	688.172	188.387	44.1687
1193.3	719.938	184.342	46.0473
1194.84	717.649	172.911	41.5773
1196.38	680.297	155.261	31.2575
1197.91	611.695	132.222	17.9484
1199.45	519.872	104.835	6.963
1200.98	415.124	76.7361	1.6249
1202.52	308.424	51.4385	4.6045
1204.05	209.785	30.0795	13.6318
1205.58	126.952	13.9509	25.2667
1207.12	64.609	3.6638	33.049
1208.65	24.4411	-1.2674	33.3056
1210.18	5.7332	-1.2307	25.0174
1211.71	5.9561	2.4049	12.1987
1213.24	21.153	6.7434	0.253
1214.77	46.5779	10.1938	-4.6394
1216.3	77.0432	12.4435	2.0961
1217.83	107.611	13.9189	24.2055
1219.36	134.163	13.8989	58.4459
1220.89	153.807	12.8397	98.4911
1222.41	164.904	11.2479	136.53
1223.94	167.55	10.6344	169.122
1225.47	163.253	11.9674	194.567
1226.99	154.519	15.127	213.485
1228.52	144.1	19.3588	229.311
1230.04	134.658	25.9935	247.121
1231.56	128.059	35.5679	267.657
1233.09	125.149	48.1914	287.94
1234.61	125.6	62.3043	301.9
1236.13	128.058	77.2533	306.305
1237.65	130.481	91.4411	297.834
1239.18	131.135	104.029	277.469
1240.7	128.787	113.532	248.146
1242.22	122.915	118.809	216.02
1243.74	113.885	119.84	187.625
1245.25	103.434	118.534	168.009
1246.77	93.9623	115.958	157.569
1248.29	88.2591	113.567	154.909
1249.81	88.7904	113.19	157.694
1251.32	97.1389	116.236	165.826
1252.84	113.786	123.244	175.815
1254.36	137.934	135.688	186.907
1255.87	167.396	153.643	198.754
1257.39	198.728	175.592	210.981
1258.9	228.177	199.236	222.419
1260.41	252.754	221.557	231.543
1261.93	270.414	239.143	237.878
1263.44	280.891	249.477	241.274
1264.95	285.421	251.547	240.951
1266.46	286.14	244.733	237.813
1267.97	285.575	231.477	230.035
1269.48	285.525	216.534	217.884
1270.99	286.748	203.157	203.736
1272.5	288.598	192.9	189.441
1274.01	289.825	186.471	177.424
1275.52	289.2	182.828	168.286
1277.03	285.968	180.531	163.577
1278.53	280.714	177.732	163.864
1280.04	275.019	173.439	165.957
1281.54	270.944	167.447	168.643
1283.05	270.699	161.908	170.026
1284.56	275.581	159.422	169.29
1286.06	285.93	161.658	167.491
1287.56	300.874	169.111	163.653
1289.07	319.124	182.195	158.369
1290.57	339.195	199.621	152.605
1292.07	359.708	219.857	147.249
1293.57	379.726	239.673	143.827
1295.07	398.683	256.599	141.107
1296.57	416.091	268.164	140.113
1298.07	431.715	273.359	141.011
1299.57	445.062	271.389	141.457
1301.07	455.715	262.464	139.602
1302.57	463.494	247.416	133.771
1304.07	468.937	229.523	124.437
1305.57	472.875	211.537	113.148
1307.06	476.254	196.083	101.171
1308.56	479.885	183.647	90.8322
1310.05	484.393	175.14	81.688
1311.55	489.825	169.765	73.6041
1313.04	496.462	166.723	66.2514
1314.54	505.015	162.911	57.7028
1316.03	517.547	155.57	47.6069
1317.52	538.151	143.359	37.2941
1319.02	572.98	127.886	28.1766
1320.51	629.303	110.645	20.6965
1322	714.363	94.4111	14.393
1323.49	833.294	82.8353	9.8818
1324.98	987.323	80.0023	7.5295
1326.47	1172.36	88.1669	8.758
1327.96	1380.25	107.999	16.5608
1329.45	1600.87	136.26	34.517
1330.94	1826.22	169.222	65.8156
1332.42	2055.1	203.51	113.212
1333.91	2296.36	237.142	175.389
1335.4	2569.32	268.447	246.196
1336.88	2900.78	299.077	316.353
1338.37	3317.1	332.805	375.586
1339.85	3834.6	372.591	414.066
1341.34	4450.14	419.932	424.899
1342.82	5136.19	473.535	408.229
1344.3	5840.78	528.479	369.961
1345.79	6494.55	578.731	318.691
1347.27	7023.05	617.819	264.967
1348.75	7360.93	640.077	216.491
1350.23	--	641.461	176.886
1351.71	7321.66	622.586	146.826
1353.19	6949.29	586.568	123.456
1354.67	6391.32	538.008	105.073
1356.15	5707.31	482.194	88.0568
1357.63	4961.9	423.668	73.3423
1359.11	4214.63	366.035	62.4258
1360.59	3513.03	312.308	55.7302
1362.06	2889.27	264.608	53.0746
1363.54	2360.14	223.495	53.7205
1365.02	1929.31	188.072	55.1148
1366.49	1591.05	158.586	57.0554
1367.97	1333.29	135.043	56.6279
1369.44	1140.69	117.223	55.751
1370.91	997.22	103.784	52.8517
1372.39	888.425	93.7921	49.3111
1373.86	802.778	86.5459	45.4516
1375.33	732.32	81.5463	41.0884
1376.8	672.468	78.0248	35.5235
1378.27	621.32	74.3783	29.5467
1379.74	578.461	68.3982	21.8577
1381.21	544.001	60.4074	14.6367
1382.68	517.588	51.2906	6.5268
1384.15	497.86	41.6758	0.7928
1385.62	482.797	31.9246	-1.4203
1387.09	470.183	23.7218	1.1318
1388.56	458.216	18.3695	9.497
1390.02	446.049	16.2552	23.3123
1391.49	433.722	16.7788	41.0388
1392.96	422.015	18.6812	60.9938
1394.42	411.885	19.7428	79.0707
1395.89	404.038	19.8767	94.6143
1397.35	399.002	18.7347	105.302
1398.81	396.671	16.0027	111.708
1400.28	396.723	11.857	116.249
1401.74	398.629	8.2224	119.877
1403.2	401.977	6.7638	125.269
1404.66	406.638	8.2549	132.368
1406.13	412.2	13.5006	141.193
1407.59	417.914	22.6646	151.934
1409.05	422.451	34.1838	162.362
1410.51	424.185	47.3318	172.359
1411.96	422.053	60.0732	181.247
1413.42	415.638	70.2203	187.001
1414.88	406.058	76.4574	190.519
1416.34	396.095	80.1684	190.863
1417.8	390.258	83.1195	190.014
1419.25	394.106	87.465	190.356
1420.71	412.806	97.3851	195.289
1422.16	450.279	117.341	209.611
1423.62	508.265	150.637	236.721
1425.07	586.3	199.586	279.078
1426.53	682.174	263.815	338.171
1427.98	792.371	341.074	411.392
1429.43	913.088	428.25	495.337
1430.88	1040.73	522.743	584.346
1432.34	1172.23	620.009	673.827
1433.79	1304.49	715.157	760.183
1435.24	1433.65	805.416	840.925
1436.69	1554.58	888.498	915.178
1438.14	1660.77	961.788	983.348
1439.59	1744.98	1021.87	1045.13
1441.04	1800.59	1065.23	1101.17
1442.48	1823.04	1089.72	1151.34
1443.93	1811.19	1094.45	1197.76
1445.38	1767.79	1080.58	1244.23
1446.82	1699.28	1049.46	1295.05
1448.27	1614.27	1004.92	1352.12
1449.72	1521.77	953.384	1415.34
1451.16	1429.33	899.793	1477.84
1452.61	1341.56	847.594	1529.28
1454.05	1259.9	797.931	1554.78
1455.49	1183.41	750.857	1541.75
1456.94	1109.96	707.042	1485.05
1458.38	1037.87	665.001	1388.45
1459.82	966.43	623.141	1263.24
1461.26	896.46	580.931	1127.6
1462.7	829.592	539.694	997.667
1464.14	767.64	501.438	886.315
1465.58	711.718	465.017	795.174
1467.02	661.574	429.818	719.851
1468.46	615.891	394.701	651.858
1469.9	572.897	359.366	582.439
1471.34	531.126	325.578	507.902
1472.77	490.302	292.656	430.458
1474.21	450.712	261.322	355.564
1475.65	413.323	233.913	291.095
1477.08	378.929	211.488	241.167
1478.52	347.95	194.171	207.977
1479.95	320.224	179.376	187.428
1481.39	295.004	165.651	173.708
1482.82	271.504	151.253	162.826
1484.25	249.232	135.807	150.836
1485.69	228.675	121.022	137.322
1487.12	211.018	107.118	123.81
1488.55	197.252	96.0269	112.176
1489.98	188.051	89.7721	103.855
1491.41	183.083	88.3832	98.214
1492.84	181.212	90.9816	95.1069
1494.27	180.842	95.6804	92.4709
1495.7	180.197	100.547	86.7959
1497.13	177.955	103.621	77.554
1498.56	173.46	103.825	64.5786
1499.98	167.348	101.26	49.9564
1501.41	160.459	95.2945	35.8508
1502.84	153.528	86.35	25.8521
1504.26	147.044	75.9933	22.9911
1505.69	140.902	65.1888	26.9878
1507.11	134.715	54.9215	35.6873
1508.54	128.299	46.9986	44.7938
1509.96	121.82	42.3736	49.7464
1511.39	116.072	41.7127	48.2396
1512.81	112.148	44.9506	39.2418
1514.23	111.419	51.164	25.0929
1515.65	114.251	58.1719	9.9192
1517.07	120.138	63.9386	-0.7099
1518.49	127.62	67.4489	-3.6134
1519.92	134.373	67.1938	-0.0069
1521.34	137.918	63.0266	7.1694
1522.75	136.676	55.7527	13.7617
1524.17	130.279	45.9467	16.4891
1525.59	119.714	34.7647	14.1254
1527.01	106.857	23.6847	7.6799
1528.43	94.0863	13.8996	0.2358
1529.84	83.3359	5.7309	-5.329
1531.26	75.6188	-0.0717	-6.6878
1532.68	70.8203	-2.6302	-4.2259
1534.09	67.837	-2.3732	0.1551
1535.51	64.9919	0.4776	4.6936
1536.92	60.9167	3.6761	8.7191
1538.33	54.5453	7.6384	11.997
1539.75	45.5242	10.9308	14.16
1541.16	34.3904	12.7795	19.3564
1542.57	22.5346	12.4486	28.003
1543.98	11.8939	9.8581	37.3239
1545.4	4.163	8.0562	45.5639
1546.81	1.7582	10.6118	52.3043
1548.22	7.0667	19.3353	60.0956
1549.63	21.2317	35.6212	72.1352
1551.04	43.9066	58.5053	91.8722
1552.44	72.5075	91.6055	125.124
1553.85	102.948	127.391	166.057
1555.26	130.299	158.617	208.429
1556.67	149.603	178.46	242.376
1558.07	156.961	183.335	259.95
1559.48	150.33	173.886	258.733
1560.89	131.821	152.871	240.772
1562.29	105.8	123.719	213.425
1563.7	77.3421	92.3363	186.449
1565.1	51.5757	65.9576	166.201
1566.5	32.2401	53.2216	159.356
1567.91	21.5297	50.1314	161.516
1569.31	19.6728	54.5685	169.673
1570.71	25.3619	64.2713	181.644
1572.11	36.3089	77.2231	195.219
1573.52	49.9752	90.8836	209.69
1574.92	64.7448	103.765	224.785
1576.32	78.9914	113.921	240.845
1577.72	91.3018	121.432	256.278
1579.11	100.865	128.106	266.61
1580.51	107.059	134.888	270.711
1581.91	109.751	139.682	270.142
1583.31	109.224	142.569	268.236
1584.71	106.436	144.447	268.825
1586.1	102.417	145.653	274.827
1587.5	98.0573	146.077	287.136
1588.9	93.9589	146.764	303.382
1590.29	90.497	147.246	318.751
1591.69	87.7701	147.373	326.231
1593.08	85.7084	147.878	322.42
1594.47	83.9799	148.391	306.537
1595.87	82.3573	148.927	281.444
1597.26	80.935	149.447	251.903
1598.65	80.1782	149.39	223.675
1600.04	80.3099	148.127	201.458
1601.43	81.4913	145.338	186.353
1602.83	83.8257	140.975	175.997
1604.22	87.6708	134.188	168.133
1605.61	93.3435	124.994	159.376
1606.99	100.931	115.458	149.931
1608.38	110.176	106.298	139.725
1609.77	120.453	98.6493	130.011
1611.16	130.801	93.4052	121.674
1612.55	139.782	89.0287	115.245
1613.93	145.503	85.1384	109.688
1615.32	146.427	81.464	102.851
1616.71	141.68	76.9504	92.4488
1618.09	131.53	71.4877	79.3617
1619.48	117.341	66.2382	63.999
1620.86	101.119	63.2147	49.1583
1622.24	85.2656	62.2152	36.044
1623.63	71.8993	63.5298	27.4872
1625.01	62.3518	66.2716	23.5962
1626.39	56.6769	67.9272	23.6488
1627.77	53.8317	68.4001	25.6345
1629.16	52.1829	67.28	27.619
1630.54	49.8611	63.9282	28.6675
1631.92	45.542	59.9691	29.0627
1633.3	38.6653	56.699	27.852
1634.68	29.4741	54.6442	26.1512
1636.06	19.24	53.4183	24.1483
1637.43	9.7608	52.911	23.8994
1638.81	2.9831	51.7025	24.829
1640.19	0.3782	49.4033	27.6088
1641.57	2.5938	47.5836	32.5719
1642.94	9.1146	46.7052	39.7687
1644.32	18.3627	47.6544	49.843
1645.69	28.2118	51.7775	62.0323
1647.07	36.2214	58.8163	75.4136
1648.44	40.2973	67.853	89.3595
1649.82	39.584	77.9499	102.041
1651.19	34.646	86.9959	112.701
1652.56	27.4837	92.7041	118.908
1653.94	20.6961	95.0386	121.146
1655.31	16.8171	94.767	121.51
1656.68	17.4516	92.2852	121.194
1658.05	22.9928	88.6334	122.462
1659.42	32.6383	84.5997	126.296
1660.79	44.3578	81.7335	132.966
1662.16	55.6721	81.4615	140.793
1663.53	64.6349	84.4845	146.528
1664.9	70.2329	89.6516	148.292
1666.27	72.6056	95.8073	145.054
1667.63	72.391	102.656	138.852
1669	70.7821	109.075	132.441
1670.37	68.7719	113.983	128.267
1671.73	67.2608	116.167	128.827
1673.1	66.9228	114.754	136.156
1674.47	67.8424	111.216	150.795
1675.83	69.9643	106.97	172.23
1677.19	73.3779	102.812	199.981
1678.56	78.331	99.7227	235.586
1679.92	85.1739	98.5099	279.025
1681.28	93.8813	99.8716	329.57
1682.65	104.482	103.117	384.568
1684.01	116.419	107.264	441.857
1685.37	129.034	110.239	496.69
1686.73	141.276	109.755	544.046
1688.09	151.583	105.563	579.516
1689.45	158.418	97.6011	600.115
1690.81	160.574	86.0224	604.446
1692.17	157.465	73.4494	592.008
1693.53	149.11	62.312	563.443
1694.89	136.266	54.7449	521.45
1696.24	120.642	51.7406	468.051
1697.6	104.07	53.4626	407.468
1698.96	88.4549	58.2276	343.468
1700.31	75.1248	64.3275	280.839
1701.67	64.5838	70.2166	224.488
1703.02	56.6605	74.0571	178.13
1704.38	50.7811	74.1527	143.819
1705.73	46.3054	71.5334	119.585
1707.08	42.5247	67.0688	102.747
1708.44	39.5461	61.901	90.283
1709.79	38.0118	57.2855	78.7899
1711.14	38.516	54.6374	68.2441
1712.49	41.4834	54.2437	58.8677
1713.85	46.8657	57.5884	53.6831
1715.2	53.8183	63.3156	52.937
1716.55	60.9576	69.8849	54.8238
1717.9	66.675	75.1259	56.9038
1719.25	69.5191	78.4265	55.7259
1720.59	68.3576	78.9717	49.6549
1721.94	63.2538	76.3208	39.3261
1723.29	54.7693	71.0362	26.3396
1724.64	43.9373	64.8948	15.4118
1725.98	32.1111	58.9577	8.1944
1727.33	20.7584	55.2982	6.6347
1728.68	10.9989	52.7327	8.4191
1730.02	3.7903	51.3348	10.7285
1731.37	-0.3359	50.2192	11.7138
1732.71	-1.1574	48.7965	10.3606
1734.06	1.0409	46.0672	6.6316
1735.4	5.5857	40.8292	2.1247
1736.74	11.229	33.1842	-1.5949
1738.08	16.7104	24.335	-1.8507
1739.43	20.88	15.2398	0.8598
1740.77	23.0127	7.6022	5.2887
1742.11	22.9575	2.0909	9.5769
1743.45	21.4018	0.4256	12.6921
1744.79	19.404	2.8717	13.2746
1746.13	18.3066	8.9698	11.8221
1747.47	19.0785	17.6274	10.2621
1748.81	22.0955	27.2042	10.806
1750.15	27.2473	36.5896	15.3506
1751.48	34.0524	45.9893	23.2262
1752.82	41.7248	55.7278	32.6063
1754.16	49.4902	66.0458	41.3881
1755.49	56.9945	77.3468	46.7574
1756.83	64.2018	89.0791	49.1573
1758.16	71.0795	100.289	49.4878
1759.5	77.612	109.528	49.7352
1760.83	83.5376	115.383	53.0136
1762.17	88.532	116.629	58.925
1763.5	92.3538	112.906	66.8891
1764.83	94.8914	106.358	73.8381
1766.17	96.3624	98.4011	77.4982
1767.5	97.2805	90.4462	77.4099
1768.83	98.5079	84.745	72.9589
1770.16	100.584	81.3316	66.4896
1771.49	103.641	80.6602	60.6249
1772.82	107.422	81.721	55.9217
1774.15	111.227	82.9889	54.2512
1775.48	114.218	83.331	54.2889
1776.81	115.707	81.9396	56.0332
1778.14	115.457	79.4322	58.3167
1779.47	113.822	75.6774	60.499
1780.79	111.42	71.4898	63.2397
1782.12	108.912	68.7985	66.6917
1783.45	106.585	67.4918	70.2096
1784.77	104.592	67.6253	73.7767
1786.1	102.921	68.0684	75.2833
1787.42	101.191	67.7627	73.9687
1788.75	99.0501	66.7161	68.5047
1790.07	96.378	64.3361	59.6835
1791.4	93.3659	60.767	49.0865
1792.72	90.3962	56.3734	39.2386
1794.04	87.6839	52.2515	32.3087
1795.36	85.2103	49.8537	29.0025
1796.69	82.9202	48.9802	28.3366
1798.01	80.9962	49.2549	28.9233
1799.33	79.7309	50.4539	29.0477
1800.65	79.0522	52.6921	28.3603
1801.97	78.9345	56.0275	26.5059
1803.29	79.222	59.1768	25.1093
1804.61	79.543	61.1192	25.8622
1805.92	79.3847	61.2617	28.7587
1807.24	78.0432	59.2464	32.9211
1808.56	75.0037	54.5162	36.9344
1809.88	70.3126	46.3161	39.5796
1811.19	64.6422	35.3136	40.4598
1812.51	58.9533	23.2974	38.6692
1813.82	53.9288	12.5269	36.0803
1815.14	50.2217	4.1604	33.6472
1816.45	48.0682	-0.8394	32.0383
1817.77	47.1651	-1.4614	30.9236
1819.08	47.0787	2.7197	29.7124
1820.4	47.2501	10.7248	27.5628
1821.71	47.3375	20.6548	24.9423
1823.02	47.2064	30.7076	21.2447
1824.33	46.9609	40.1321	18.3905
1825.64	46.6735	48.1212	16.1357
1826.95	46.2488	54.2494	15.5724
1828.26	45.5672	57.2805	16.7631
1829.57	44.4126	58.2254	19.6927
1830.88	42.5782	58.2744	23.7524
1832.19	40.4431	57.7034	29.4693
1833.5	38.663	56.3245	35.7649
1834.81	38.0881	54.1446	42.5891
1836.12	39.479	51.653	48.3253
1837.43	43.3695	49.3405	53.0607
1838.73	49.6919	47.2827	56.207
1840.04	57.7328	45.6472	57.3622
1841.34	66.1705	43.7405	56.3992
1842.65	73.539	43.0885	54.6044
1843.95	78.689	44.2048	52.0828
1845.26	81.2582	46.4475	49.2688
1846.56	81.4691	49.2467	46.6558
1847.87	80.1835	52.5008	45.5576
1849.17	78.6036	56.1407	47.2278
1850.47	77.8611	59.5429	52.8421
1851.77	78.5248	62.2216	63.1815
1853.08	80.4513	63.9167	78.4689
1854.38	82.8095	63.804	96.1882
1855.68	84.5879	63.32	112.657
1856.98	84.962	62.9293	123.758
1858.28	83.4211	62.9959	127.192
1859.58	79.9097	64.0389	122.492
1860.88	74.9534	67.0839	111.551
1862.17	69.447	71.8492	98.1284
1863.47	64.4893	77.3275	87.0352
1864.77	61.0261	82.5999	81.4551
1866.07	59.6185	86.6854	82.4932
1867.36	60.3851	89.0531	89.0218
1868.66	63.1314	90.255	99.3217
1869.95	67.3577	89.6776	110.895
1871.25	72.1262	88.2909	120.579
1872.54	76.2337	86.9018	125.236
1873.84	78.4904	86.4134	123.471
1875.13	78.2121	85.8786	115.845
1876.43	75.3551	84.858	103.326
1877.72	70.3744	82.9509	87.3603
1879.01	63.9828	80.2643	71.0977
1880.3	57.2409	78.1076	58.8436
1881.59	51.3664	75.8592	52.0544
1882.89	47.2853	72.5654	50.2577
1884.18	45.3643	69.5744	51.8725
1885.47	45.2789	67.2727	56.6816
1886.76	46.3877	65.6472	61.8489
1888.04	48.2089	63.5182	65.2019
1889.33	50.1361	60.7828	65.9172
1890.62	51.5612	57.1418	64.6079
1891.91	51.8755	53.367	61.7336
1893.2	50.9145	50.1931	57.211
1894.48	48.7485	46.2289	49.8797
1895.77	45.3996	41.5937	41.4536
1897.06	41.0082	38.041	32.8687
1898.34	35.582	35.9218	27.0238
1899.63	29.3857	35.4461	25.2452
1900.91	22.9253	36.1734	28.4379
1902.2	16.5102	37.0043	37.0242
1903.48	10.5532	37.0058	48.0689
1904.76	5.5435	35.5016	57.0206
1906.05	2.0188	31.7683	60.7891
1907.33	0.1974	25.6973	57.6385
1908.61	-0.0504	18.9059	48.5157
1909.89	0.975	13.5545	35.2309
1911.17	2.5912	11.0543	21.0634
1912.45	4.3234	12.9202	10.2806
1913.73	5.8227	19.101	4.2657
1915.01	6.8729	27.0088	3.5213
1916.29	7.8559	35.0792	6.2784
1917.57	9.4863	40.9166	10.7055
1918.85	12.2912	43.5006	15.4999
1920.13	16.3978	43.4875	19.884
1921.4	21.5971	42.5226	23.0825
1922.68	27.2409	42.4846	25.9079
1923.96	32.4488	45.5614	28.2945
1925.23	36.6529	52.4326	31.9322
1926.51	39.4896	62.2668	36.9151
1927.78	41.0503	72.1613	43.767
1929.06	42.0864	80.8411	52.801
1930.33	43.4782	85.6741	63.0313
1931.61	45.8032	85.9866	72.1307
1932.88	49.3478	82.5984	77.9844
1934.15	54.0617	76.951	78.6092
1935.42	59.3882	70.7326	74.6602
1936.7	64.7535	65.6238	66.8092
1937.97	69.6507	61.5178	57.524
1939.24	73.585	58.9674	49.6429
1940.51	76.2384	57.422	45.6003
1941.78	77.5372	57.2291	46.8689
1943.05	77.422	57.2012	51.82
1944.32	75.8839	57.7221	58.19
1945.59	73.2048	59.1183	64.4281
1946.86	69.7222	61.5115	69.4504
1948.12	65.713	64.8523	73.7945
1949.39	61.5299	68.7015	77.7971
1950.66	57.3645	71.9686	82.631
1951.92	53.1738	74.3484	89.0595
1953.19	48.6911	74.6419	94.8254
1954.46	43.7124	72.2071	97.3423
1955.72	38.1495	67.2554	94.4138
1956.99	32.3554	61.2381	86.3381
1958.25	27.3396	54.7797	75.8715
1959.51	24.112	49.6095	66.1852
1960.78	23.5098	47.0891	60.9161
1962.04	25.7599	47.7798	62.4808
1963.3	30.5567	50.9393	70.7936
1964.56	36.8876	55.3106	82.6557
1965.83	43.3354	59.1085	92.5592
1967.09	48.5514	61.4953	97.3043
1968.35	51.5032	63.3061	96.0733
1969.61	51.9675	64.4952	89.7159
1970.87	50.54	64.7238	80.3647
1972.13	47.8964	65.3663	70.0038
1973.39	44.6684	66.5064	61.0236
1974.64	41.0024	67.4063	54.0103
1975.9	37.1245	67.0951	47.6388
1977.16	32.9333	64.7969	41.5475
1978.42	28.4253	60.5583	35.2711
1979.67	23.7145	55.3217	29.4929
1980.93	19.1492	50.0987	24.3465
1982.19	15.4229	44.9182	19.1784
1983.44	13.2672	40.4854	13.6314
1984.7	12.9571	38.044	7.6291
1985.95	14.2419	37.325	2.0466
1987.2	16.4368	37.5404	-1.9691
1988.46	19.0345	38.3943	-3.6293
1989.71	21.4122	39.4368	-0.6027
1990.96	23.2256	40.7402	6.8424
1992.22	24.2317	42.268	17.2663
1993.47	24.4012	43.8747	28.1335
1994.72	23.7943	45.5722	37.8906
1995.97	22.3781	47.7193	46.2993
1997.22	20.0036	50.4765	53.206
1998.47	16.4658	52.9758	58.8944
1999.72	11.8126	54.5279	64.0321
2000.97	6.5435	54.6744	67.6551
2002.22	1.4972	52.9921	69.1166
2003.47	-2.2651	49.5182	68.2197
2004.71	-3.8134	44.65	65.6755
2005.96	-2.5596	39.2261	62.4976
2007.21	1.4323	33.932	59.5928
2008.45	7.4548	28.9607	57.4912
2009.7	14.5195	24.396	54.7798
2010.95	21.4341	19.8618	50.2893
2012.19	27.1374	15.866	42.8205
2013.44	31.0095	12.3744	33.903
2014.68	33.0946	10.0223	25.6139
2015.92	33.8948	9.6452	21.2007
2017.17	34.2646	12.2052	23.455
2018.41	35.0584	18.5413	33.0402
2019.65	36.8312	28.7626	47.5129
2020.89	39.7805	41.418	63.2768
2022.14	43.8645	55.084	75.2831
2023.38	48.4397	67.9149	81.5068
2024.62	52.4825	78.6619	79.9316
2025.86	54.9771	85.5862	72.752
2027.1	55.2955	88.1735	63.2491
2028.34	53.3858	86.5716	54.6183
2029.58	49.8423	81.6582	50.137
2030.81	45.5455	74.9915	50.842
2032.05	41.4442	68.2702	55.8983
2033.29	38.3686	61.9549	63.0306
2034.53	36.8165	56.455	68.0378
2035.76	36.5506	51.7621	69.03
2037	36.8071	48.0986	64.5948
2038.24	36.7491	45.0552	56.1111
2039.47	35.9067	42.1384	47.0317
2040.71	34.4795	39.8969	40.0926
2041.94	33.0577	38.6286	38.1777
2043.18	32.2788	38.9405	40.9003
2044.41	32.6832	41.3009	46.9369
2045.64	34.5588	44.7448	53.7002
2046.87	37.7016	47.4128	58.2175
2048.11	41.2939	48.1665	59.6177
2049.34	44.1951	46.221	57.3573
2050.57	45.4599	41.128	52.1609
2051.8	44.6831	32.5865	45.5231
2053.03	42.1217	22.6327	37.1282
2054.26	38.3727	12.6717	28.6384
2055.49	34.2892	4.6576	19.8353
2056.72	30.9158	0.1492	11.7071
2057.95	29.2692	-0.6216	5.4588
2059.18	29.9581	1.3627	1.8315
2060.41	33.0218	5.9372	2.4583
2061.63	38.0323	12.1595	7.5613
2062.86	44.1462	19.493	15.8781
2064.09	50.3009	26.229	26.8593
2065.31	55.2633	32.1229	37.4807
2066.54	57.7912	35.954	46.1852
2067.77	56.9437	37.385	50.4158
2068.99	52.3752	36.4274	48.6199
2070.22	44.3931	32.8141	41.8959
2071.44	33.8515	26.5077	32.2345
2072.66	22.1843	19.0717	21.9885
2073.89	11.1596	12.3494	14.121
2075.11	2.4201	8.3789	10.3474
2076.33	-2.6301	7.6963	12.1741
2077.55	-3.211	11.5846	18.5632
2078.77	0.7667	19.827	26.9004
2080	8.6199	32.5636	36.1018
2081.22	19.1682	48.5507	43.6344
2082.44	30.97	64.8304	47.6224
2083.66	42.6456	78.4428	47.2668
2084.88	53.2171	87.6712	42.6029
2086.09	62.0077	91.7026	36.0569
2087.31	68.7422	90.2847	30.0265
2088.53	73.5674	84.2531	26.1962
2089.75	76.8623	76.3858	26.85
2090.97	78.9565	69.298	30.9305
2092.18	79.8714	66.4136	38.2021
2093.4	79.546	68.7048	46.1445
2094.61	77.8972	75.1809	52.0225
2095.83	74.9457	83.7529	55.7736
2097.04	70.7278	92.0302	57.9375
2098.26	65.2554	97.8509	59.755
2099.47	58.8254	99.5832	62.518
2100.69	51.8189	97.2345	66.8829
2101.9	44.7814	92.4689	73.7636
2103.11	38.1425	86.7404	81.0473
2104.33	32.3101	82.5285	86.5117
2105.54	27.9016	81.0891	89.357
2106.75	25.5749	82.9365	88.4336
2107.96	25.9661	86.9965	85.0253
2109.17	29.3862	91.3858	80.4888
2110.38	35.7988	94.7962	76.8679
2111.59	44.8646	95.9854	75.9137
2112.8	55.674	95.026	77.7481
2114.01	67.0372	92.2564	81.8184
2115.22	77.6474	87.1478	87.3076
2116.43	86.3502	81.0124	91.5867
2117.63	92.2911	75.5366	94.6289
2118.84	94.9119	72.0465	94.9926
2120.05	94.2764	70.3857	92.6713
2121.25	90.9357	69.9168	88.3663
2122.46	85.6989	70.8058	83.3803
2123.67	79.4423	72.881	78.9922
2124.87	72.862	76.6878	76.4253
2126.08	66.466	81.0683	75.0354
2127.28	60.7301	84.1383	75.2496
2128.48	55.7037	85.6538	75.332
2129.69	50.9898	85.3309	74.6914
2130.89	46.0315	82.7658	73.173
2132.09	40.708	77.6621	71.4347
2133.29	35.1621	70.2782	70.4379
2134.5	29.5632	61.598	71.0459
2135.7	24.1394	52.7837	71.8912
2136.9	19.1406	45.2641	72.7995
2138.1	14.7773	38.1383	72.1301
2139.3	11.3958	31.1398	69.2904
2140.5	9.0058	24.6552	63.966
2141.7	7.3219	18.2222	56.9401
2142.9	6.1738	12.7234	51.292
2144.09	5.7565	9.7174	48.9012
2145.29	6.0172	10.4907	49.4533
2146.49	6.5909	15.2839	52.8293
2147.69	7.0531	24.032	57.3765
2148.88	7.0626	35.4337	61.9016
2150.08	6.3903	45.7689	64.5005
2151.28	5.0449	53.8922	64.2663
2152.47	3.2339	58.386	61.9777
2153.67	1.2439	57.8427	58.5126
2154.86	-0.2417	53.5305	55.6395
2156.05	-0.4841	46.9896	54.1077
2157.25	0.5911	40.0415	54.7563
2158.44	2.8783	33.7803	58.2326
2159.63	6.558	29.0381	64.0869
2160.83	12.0044	25.4561	69.4931
2162.02	19.3596	21.8688	71.3368
2163.21	28.3649	20.2188	68.5647
2164.4	38.4598	20.2074	62.0286
2165.59	48.4709	21.3001	53.4057
2166.78	57.0295	23.3154	45.927
2167.97	62.4754	25.5034	41.9846
2169.16	63.0665	27.5599	43.0148
2170.35	58.1708	29.2587	46.4178
2171.54	48.7507	29.7117	48.8681
2172.73	36.8647	28.5161	47.9556
2173.91	24.8295	26.4537	42.7808
2175.1	14.8094	26.0209	36.0513
2176.29	8.395	27.0829	31.307
2177.48	6.1218	29.4571	31.5073
2178.66	7.5952	32.9295	38.2115
2179.85	11.5116	36.9715	50.0399
2181.03	16.0475	40.9516	63.7928
2182.22	19.6908	44.8882	75.1204
2183.4	21.6085	47.5339	80.5876
2184.58	21.5772	48.6114	80.3652
2185.77	19.7238	49.2841	75.2771
2186.95	16.5628	49.7744	68.105
2188.13	12.7464	48.838	61.255
2189.32	9.0243	46.2563	56.1961
2190.5	6.0169	42.575	53.0003
2191.68	4.1218	37.9377	50.0155
2192.86	3.4117	32.6405	46.0182
2194.04	3.7111	27.6243	41.2639
2195.22	4.7592	22.7623	36.0811
2196.4	6.2806	18.5794	32.7517
2197.58	7.9478	16.6006	32.3663
2198.76	9.5376	16.3613	34.9621
2199.94	10.9049	17.1946	40.0687
2201.12	12.0427	18.9673	45.8565
2202.29	12.825	21.5001	50.3683
2203.47	13.1824	24.4888	52.467
2204.65	13.064	27.3798	52.4824
2205.82	12.3294	29.5959	51.6234
2207	10.8593	30.4492	50.9248
2208.18	8.6393	30.1012	51.0507
2209.35	5.8423	29.7963	52.5462
2210.53	2.8791	29.9983	54.7279
2211.7	0.2876	31.3321	56.0552
2212.87	-1.4692	33.6946	55.1094
2214.05	-2.0744	37.0402	51.6885
2215.22	-1.3063	40.6599	46.6674
2216.39	0.9861	43.6	42.9067
2217.56	4.5478	45.0799	42.1901
2218.74	8.8457	44.9155	46.9771
2219.91	13.2257	43.1346	57.1282
2221.08	16.9825	40.485	70.6446
2222.25	19.584	37.39	83.1948
2223.42	20.6876	34.3553	90.7605
2224.59	20.116	30.6321	91.1857
2225.76	18.1457	26.8014	84.9978
2226.93	15.1777	22.7232	73.9515
2228.1	12.0115	19.4341	63.274
2229.26	9.335	17.5661	56.7709
2230.43	7.7049	17.7144	56.5799
2231.6	7.3364	19.6625	61.562
2232.77	7.9309	23.0094	69.4561
2233.93	9.2041	26.582	77.2159
2235.1	10.751	29.3143	82.491
2236.26	12.1805	29.6422	83.638
2237.43	13.3763	28.8743	80.7505
2238.59	14.0032	28.0318	74.4802
2239.76	14.1617	28.0761	65.2809
2240.92	13.943	29.3362	54.721
2242.09	13.3651	31.5631	44.0338
2243.25	12.2263	34.1974	35.8269
2244.41	10.2682	35.7749	32.039
2245.57	7.7593	34.6793	32.9746
2246.74	5.0077	29.9446	36.9665
2247.9	2.4326	21.7716	41.5265
2249.06	0.4676	12.9732	44.2057
2250.22	-0.8176	5.5358	45.4675
2251.38	-1.2131	0.4659	45.7781
2252.54	-0.7039	-1.1651	48.4563
2253.7	0.5283	0.2606	55.2398
2254.86	2.2597	4.5588	66.6968
2256.02	4.4779	9.9055	80.0629
2257.17	7.5163	14.95	91.5757
2258.33	11.5733	18.8464	97.5337
2259.49	16.6732	21.7562	96.5403
2260.65	22.5106	24.3054	88.616
2261.8	28.4039	26.5908	76.4238
2262.96	33.5554	28.5231	62.2645
2264.11	37.1825	29.9238	47.9824
2265.27	38.701	30.3903	33.52
2266.42	38.0533	30.4761	19.6915
2267.58	35.8246	29.6405	7.6634
2268.73	33.0609	28.7098	-0.8713
2269.89	30.9712	28.6126	-3.9931
2271.04	30.5712	30.1709	0.5744
2272.19	32.3544	33.1667	13.6853
2273.35	36.1509	37.7743	33.4289
2274.5	41.1809	44.0681	55.6381
2275.65	46.4331	51.3831	76.1933
2276.8	50.9787	59.6264	92.8224
2277.95	54.4367	68.8721	104.148
2279.1	57.1993	78.5204	109.106
2280.25	60.3261	89.5369	109.023
2281.4	65.6507	102.23	106.796
2282.55	75.2424	116.463	104.404
2283.7	90.7028	131.358	102.583
2284.85	112.785	147.536	100.86
2285.99	141.115	165.381	100.526
2287.14	174.315	183.613	102.625
2288.29	210.216	200.842	107.305
2289.44	246.19	216.06	114.925
2290.58	279.641	228.112	125.581
2291.73	308.405	237.174	139.667
2292.87	331.699	243.04	155.787
2294.02	349.924	246.125	170.141
2295.16	364.272	247.38	180.387
2296.31	376.651	249.473	185.866
2297.45	389.196	254.897	186.901
2298.6	403.9	264.384	183.627
2299.74	422.12	277.796	177.437
2300.88	444.105	294.844	171.818
2302.02	468.966	313.589	167.716
2303.17	494.851	331.91	163.715
2304.31	519.878	347.574	158.552
2305.45	542.247	358.158	151.016
2306.59	560.57	361.93	140.351
2307.73	574.462	359.133	126.574
2308.87	584.577	351.679	110.765
2310.01	592.515	341.724	96.4126
2311.15	600.373	331.149	86.1619
2312.29	610.039	322.278	80.9643
2313.42	622.691	316.515	80.5446
2314.56	638.58	314.558	82.8078
2315.7	657.235	316.319	85.7923
2316.84	677.37	319.39	86.3119
2317.97	697.129	321.883	81.6262
2319.11	714.714	322.834	73.4055
2320.24	728.802	322.665	63.1122
2321.38	738.855	322.021	53.4257
2322.51	745.11	321.639	46.9606
2323.65	748.286	323.92	45.9621
2324.78	749.374	330.497	52.3035
2325.92	749.496	340.912	64.0029
2327.05	749.505	354.038	79.6204
2328.18	749.658	367.613	98.4161
2329.32	749.537	380.137	117.35
2330.45	748.353	389.672	135.884
2331.58	745.245	395.583	152.446
2332.71	739.506	397.627	167.654
2333.84	730.697	396.208	182.326
2334.97	718.797	392.966	195.715
2336.1	704.289	388.033	207.499
2337.23	687.948	380.275	215.523
2338.36	670.386	370.171	217.402
2339.49	651.975	359.077	212.062
2340.62	632.802	347.977	198.111
2341.75	612.644	336.79	178.386
2342.87	591.235	327.192	156.994
2344	568.305	320.492	138.598
2345.13	543.784	316.842	127.132
2346.26	518.078	314.724	123.143
2347.38	491.955	311.764	125.923
2348.51	466.164	305.756	132.281
2349.63	441.306	296.612	137.593
2350.76	417.792	285.018	139.413
2351.88	395.623	270.343	136.471
2353.01	374.149	252.858	129.654
2354.13	352.677	235.415	121.149
2355.25	330.571	220.024	112.479
2356.38	307.622	207.026	105.614
2357.5	284.273	195.155	100.891
2358.62	261.44	184.926	97.621
2359.74	240.237	176.48	95.3807
2360.86	221.946	170.471	94.2859
2361.99	207.576	166.852	94.0373
2363.11	197.499	164.253	93.2002
2364.23	191.167	163.346	91.3117
2365.35	187.927	164.899	88.2401
2366.47	186.947	168.33	83.2811
2367.58	187.287	172.2	76.3015
2368.7	188.12	174.955	69.018
2369.82	188.677	176.786	63.7003
2370.94	188.273	175.765	60.6822
2372.06	186.521	170.837	60.0616
2373.17	183.101	161.698	61.5794
2374.29	177.839	148.737	64.7683
2375.41	170.594	134.61	68.5633
2376.52	161.943	121.219	72.0237
2377.64	152.7	110.476	75.2187
2378.75	143.715	104.181	76.8181
2379.87	135.903	103.226	76.627
2380.98	129.809	107.043	74.6854
2382.09	125.696	112.434	69.2462
2383.21	123.645	117.362	61.4495
2384.32	123.312	120.277	52.5572
2385.43	124.112	120.227	45.7048
2386.55	125.28	118.553	42.952
2387.66	126.264	116.924	45.0163
2388.77	126.531	117.731	52.9765
2389.88	125.818	123.142	64.0002
2390.99	124.038	133.449	73.6239
2392.1	121.01	146.441	78.2808
2393.21	116.772	158.3	74.7789
2394.32	111.538	165.102	63.8069
2395.43	105.505	163.24	46.4696
2396.54	99.1531	151.213	27.6656
2397.65	93.2767	131.122	13.6344
2398.75	88.6874	106.588	8.4981
2399.86	86.1167	82.4674	15.074
2400.97	86.1985	63.9942	32.0562
2402.07	88.9189	54.5425	54.9027
2403.18	93.5807	54.9604	77.9858
2404.29	98.991	63.8517	95.1311
2405.39	103.782	77.2797	102.698
2406.5	106.666	91.4844	99.8776
2407.6	107.022	103.866	88.6316
2408.71	104.962	112.806	73.8062
2409.81	100.874	117.936	59.3468
2410.91	95.5728	119.482	49.219
2412.02	90.0475	118.992	46.1487
2413.12	84.9139	117.167	50.0958
2414.22	80.4201	114.654	58.2089
2415.32	76.3737	111.733	66.7163
2416.43	72.5709	107.756	70.6041
2417.53	68.7776	103.635	68.0807
2418.63	64.9899	100.302	58.4495
2419.73	61.3629	97.2266	44.6938
2420.83	57.8643	95.0426	30.9252
2421.93	54.6471	93.1966	21.5424
2423.03	51.849	91.5535	19.9857
2424.13	49.4834	88.7258	25.6089
2425.22	47.5462	84.219	33.77
2426.32	45.989	78.4904	42.0622
2427.42	44.9411	72.2331	46.7293
2428.52	44.6274	67.0346	46.7979
2429.61	45.3333	63.7684	42.6247
2430.71	47.2018	61.3042	37.1411
2431.81	49.9868	60.1744	33.607
2432.9	53.3151	60.3789	32.1711
2434	56.5413	61.4701	32.3449
2435.09	58.9693	62.3108	33.3441
2436.19	59.9357	62.9048	32.9009
2437.28	58.9005	63.8334	31.5484
2438.38	55.6318	64.9706	28.9537
2439.47	50.4412	65.6191	25.4037
2440.56	43.8427	64.3378	21.3766
2441.65	36.4043	59.2616	16.9146
2442.75	28.661	50.9359	13.186
2443.84	21.1268	40.6889	9.4243
2444.93	14.2388	29.1588	6.2959
2446.02	8.4499	17.4554	5.3064
2447.11	4.0207	7.7415	6.0206
2448.2	1.1503	1.4019	7.2303
2449.29	-0.0179	-0.9801	7.5234
2450.38	0.6908	0.1388	5.5643
2451.47	2.9881	3.9663	2.0991
2452.56	6.2437	10.3682	-2.1879
2453.65	9.6369	19.7163	-4.2026
2454.74	12.3423	31.3063	-1.9195
2455.82	13.8297	42.9478	6.1056
2456.91	13.8992	53.2102	19.9329
2458	12.753	61.2569	36.6668
2459.08	11.2246	65.4229	52.4996
2460.17	10.4386	65.1887	64.9314
2461.26	11.4965	60.652	71.9723
2462.34	14.9797	53.7112	74.5335
2463.43	20.7327	47.602	73.5446
2464.51	27.7996	44.592	70.7894
2465.59	34.7087	44.8847	68.434
2466.68	39.8421	47.6927	65.9769
2467.76	41.7234	52.5354	63.5746
2468.84	39.7607	57.8573	59.5161
2469.93	34.4613	61.3575	53.8504
2471.01	27.1719	62.248	47.964
2472.09	19.6856	60.4396	42.4983
2473.17	13.8896	57.2162	38.2444
2474.25	10.992	54.1194	36.0339
2475.33	11.16	51.6307	35.5471
2476.41	13.6569	48.8052	37.5042
2477.49	17.0716	45.7989	39.2081
2478.57	19.8956	42.9356	41.2244
2479.65	21.3229	40.1432	44.6774
2480.73	21.3156	37.8439	48.3161
2481.81	20.5215	37.2226	50.748
2482.89	19.9723	39.2164	51.3997
2483.96	20.9371	44.2639	51.0085
2485.04	24.0897	52.1939	51.8012
2486.12	29.1319	61.5536	55.0535
2487.2	35.0068	70.0426	64.791
2488.27	40.1949	77.305	84.0001
2489.35	43.3747	82.23	108.424
2490.42	43.8776	84.1497	132.774
2491.5	41.7475	83.0271	149.014
2492.57	37.6107	78.977	152.075
2493.65	32.5446	72.4796	140.559
2494.72	27.8281	63.519	116.992
2495.79	24.3563	53.3563	88.2163
2496.87	22.3568	42.9949	61.8125
2497.94	21.6547	34.0807	43.1286
2499.01	21.7418	28.7599	34.5787
2500.08	22.1103	27.4242	30.804
2501.15	22.4061	30.1625	29.5864
2502.22	22.4473	35.9313	28.5625
2503.3	22.0899	42.7992	26.898
2504.37	21.2757	48.6355	24.3932
2505.44	19.8918	51.0504	22.7131
2506.51	17.8276	49.6887	24.2301
2507.57	15.0253	44.6759	27.5502
2508.64	11.6773	37.6277	29.1538
2509.71	8.05	29.8627	28.2376
2510.78	4.5334	22.4331	23.8472
2511.85	1.7185	16.6944	17.6458
2512.91	0.1174	13.2521	9.7751
2513.98	-0.0014	12.4992	3.0769
2515.05	1.3397	13.8348	0.243
2516.11	3.8596	17.065	2.8568
2517.18	7.0842	21.4199	11.1556
2518.24	10.4837	26.1944	24.1464
2519.31	13.5802	30.883	40.3759
2520.37	15.994	33.7757	58.9935
2521.44	17.5525	34.1343	75.3862
2522.5	18.6971	32.4034	87.6724
2523.57	19.9676	29.7005	94.589
2524.63	21.9754	27.4043	96.5417
2525.69	25.1494	26.7976	94.2043
2526.75	29.5292	30.3474	89.7768
2527.82	34.4445	37.1854	85.0493
2528.88	38.8257	46.6997	82.5183
2529.94	41.4894	57.0207	80.3885
2531	41.5925	65.4131	77.895
2532.06	38.8391	70.4398	73.218
2533.12	34.2198	72.4763	66.3242
2534.18	28.8558	72.3968	59.3583
2535.24	24.5993	71.4853	55.1247
2536.3	23.3299	72.3544	56.6099
2537.36	26.0074	77.1567	66.9802
2538.41	32.0495	83.2869	83.9704
2539.47	39.6766	92.5733	104.983
2540.53	46.4177	100.786	122.986
2541.59	49.957	103.325	138.432
2542.64	48.8029	97.3509	146.747
2543.7	43.3594	84.5216	143.375
2544.76	34.916	68.6978	130.437
2545.81	28.291	55.957	114.689
2546.87	29.3236	54.2878	104.661
2547.92	42.3323	68.9263	110.239
2548.98	68.5347	101.73	136.728
2550.03	105.511	158.472	193.676
2551.08	147.459	223.398	266.262
2552.14	186.28	281.397	337.753
2553.19	213.342	319.709	386.354
2554.24	221.782	331.471	397.707
2555.29	208.19	315.903	369.489
2556.35	176.654	277.186	310.657
2557.4	134.569	225.391	238.795
2558.45	90.485	172.069	178.042
2559.5	52.2695	130.059	140.533
2560.55	25.4463	110.825	135.061
2561.6	12.2165	104.591	146.9
2562.65	11.2435	107.479	163.62
2563.7	18.6507	114.462	176.658
2564.75	29.4919	121.351	181.161
2565.79	39.671	126.801	177.835
2566.84	47.8837	129.418	173.362
2567.89	53.2216	130.745	175.121
2568.94	55.828	132.746	188.352
2569.98	56.5509	137.037	206.354
2571.03	56.4148	143.739	224.199
2572.08	56.253	147.217	237.503
2573.12	56.5728	147.592	242.045
2574.17	57.742	144.023	236.792
2575.21	59.8344	137.164	223.85
2576.26	62.864	129.705	206.985
2577.3	66.6275	123.429	192.488
2578.35	70.3766	120.26	184.065
2579.39	73.3728	120.923	182.317
2580.43	74.8013	123.867	185.343
2581.48	73.9857	127.183	189.152
2582.52	70.6256	128.295	190.762
2583.56	65.1638	125.871	187.006
2584.6	58.7202	119.156	176.881
2585.64	52.7724	109.337	162.95
2586.68	49.0332	98.8618	149.202
2587.72	48.8069	90.2682	139.629
2588.76	52.8302	85.0902	136.467
2589.8	60.7894	83.9233	139.401
2590.84	71.3919	85.6568	147.258
2591.88	82.7139	88.2023	156.628
2592.92	92.7068	89.6299	164.039
2593.96	99.8384	88.0288	166.355
2595	103.353	83.5745	162.064
2596.04	103.633	77.7602	153.063
2597.07	102.162	72.4938	142.186
2598.11	100.774	70.5283	131.988
2599.15	101.174	73.3371	124.924
2600.18	104.196	81.6723	122.451
2601.22	109.949	93.9573	125.232
2602.25	117.753	106.421	130.944
2603.29	126.429	115.504	135.843
2604.32	134.659	117.334	138.635
2605.36	141.41	111.539	137.891
2606.39	146.398	97.9597	133.783
2607.42	149.918	78.5785	125.785
2608.46	152.492	58.0678	113.607
2609.49	154.681	40.9099	99.489
2610.52	156.757	31.0476	84.6911
2611.55	158.97	29.2444	70.3192
2612.59	161.267	34.3015	57.6308
2613.62	163.37	43.9949	47.4087
2614.65	164.85	54.5087	41.5832
2615.68	165.478	63.1642	38.6553
2616.71	165.371	65.9229	36.7725
2617.74	164.802	61.8985	35.7648
2618.77	164.253	52.6096	35.1753
2619.8	164.424	40.5563	36.7206
2620.83	166.006	28.3771	40.4862
2621.85	169.578	17.9795	47.1754
2622.88	175.26	11.3776	56.8799
2623.91	182.54	9.3043	66.7443
2624.94	190.481	10.9935	73.6939
2625.96	198.114	14.6967	74.3786
2626.99	204.687	17.2995	67.5311
2628.02	209.771	17.3185	55.4171
2629.04	213.552	14.431	40.7663
2630.07	216.831	9.8325	28.2504
2631.09	220.604	4.4569	21.8987
2632.12	225.591	0.1284	22.4259
2633.14	232.072	-1.0829	28.4578
2634.17	239.677	1.3863	35.6356
2635.19	247.852	7.6542	39.5276
2636.21	255.927	16.3412	37.0563
2637.24	263.397	25.3518	27.7373
2638.26	270.072	33.3438	14.5306
2639.28	276.131	39.4146	2.5318
2640.3	281.984	43.9727	-5.2069
2641.32	287.916	46.339	-6.0764
2642.34	293.847	46.5577	-1.7722
2643.37	299.645	44.6379	5.4573
2644.39	305.091	40.4226	12.6901
2645.41	310.17	34.8503	17.0071
2646.43	314.716	28.747	18.2898
2647.44	318.67	23.2412	17.7917
2648.46	322.162	19.8665	16.6301
2649.48	325.273	19.4615	17.059
2650.5	327.971	23.0715	18.4796
2651.52	330.167	30.2759	21.8544
2652.54	331.712	39.873	26.4273
2653.55	332.712	50.0657	30.3897
2654.57	333.439	59.4097	34.015
2655.59	334.204	66.7175	35.7588
2656.6	335.012	71.1774	35.1565
2657.62	335.619	72.2637	32.4279
2658.63	335.827	69.9944	27.2559
2659.65	335.3	64.4076	21.9702
2660.66	333.783	56.9987	18.8602
2661.68	331.272	50.0607	19.9572
2662.69	327.902	45.4061	26.8844
2663.7	324.146	44.4607	36.515
2664.72	320.733	48.1896	46.3872
2665.73	318.379	56.0644	52.1993
2666.74	317.485	67.0521	51.1746
2667.75	317.922	79.2346	44.2131
2668.76	319.584	89.553	33.2227
2669.78	322.285	94.7598	21.788
2670.79	325.789	94.4179	13.7209
2671.8	329.714	89.132	10.3953
2672.81	333.542	80.4564	13.4053
2673.82	336.893	70.2833	21.0873
2674.83	339.457	60.7943	32.5022
2675.83	340.906	54.0645	46.3441
2676.84	340.822	52.4814	60.1237
2677.85	338.725	56.9031	72.6822
2678.86	334.788	65.2547	82.4661
2679.87	329.776	75.7008	88.2166
2680.87	324.623	87.9819	90.2258
2681.88	320.238	100.372	88.9713
2682.89	317.469	112.543	86.9415
2683.89	316.757	123.599	85.4938
2684.9	317.841	133.038	85.6873
2685.91	319.822	141.074	87.9184
2686.91	321.448	147.937	90.1686
2687.92	321.379	153.536	90.7292
2688.92	318.916	156.72	89.0952
2689.92	314.189	158.077	85.4855
2690.93	307.784	158.673	82.931
2691.93	300.7	158.529	82.7622
2692.93	294.084	159.902	87.5008
2693.94	288.62	163.151	97.2027
2694.94	284.462	167.818	110.997
2695.94	281.459	172.989	125.68
2696.94	279.399	176.886	137.979
2697.94	277.993	180.225	145.159
2698.94	277.593	183.267	147.802
2699.94	279.095	186.964	146.18
2700.94	283.326	192.472	144.677
2701.94	290.659	200.909	145.893
2702.94	300.684	214.657	155.009
2703.94	312.099	231.508	171.432
2704.94	323.053	248.24	193.193
2705.94	331.599	261.225	214.533
2706.94	336.008	267.498	230.417
2707.93	335.348	268.406	235.792
2708.93	330.377	264.331	230.569
2709.93	322.763	257.179	216.891
2710.92	314.338	249.841	202.257
2711.92	306.566	245.587	192.036
2712.92	300.285	246.693	190.166
2713.91	295.617	250.832	194.895
2714.91	291.974	255.924	203.306
2715.9	288.341	260.034	209.83
2716.9	283.505	261.135	211.063
2717.89	277.115	259.068	206.24
2718.88	269.856	252.618	197.022
2719.88	262.484	242.493	186.157
2720.87	255.73	230.223	176.236
2721.86	250.369	218.412	169.351
2722.85	246.966	208.92	166.029
2723.85	245.634	203.214	165.712
2724.84	245.903	202.851	168.812
2725.83	247.016	209.577	176.274
2726.82	247.949	221.417	187.137
2727.81	248.188	235.737	200.113
2728.8	247.267	248.643	211.712
2729.79	244.59	256.679	218.764
2730.78	239.862	257.193	217.762
2731.77	233.472	249.444	208.321
2732.76	225.851	234.169	192.14
2733.74	217.336	215.46	172.615
2734.73	208.214	197.103	154.549
2735.72	198.934	183.891	142.969
2736.71	189.702	176.763	137.664
2737.69	180.745	176.319	137.54
2738.68	172.017	181.548	140.379
2739.67	163.492	189.797	143.864
2740.65	155.27	197.673	144.962
2741.64	147.822	202.482	141.935
2742.62	141.286	202.716	136.239
2743.61	135.817	199.07	130.036
2744.59	131.746	191.72	124.623
2745.58	129.495	182.465	122.475
2746.56	129.027	172.373	124.087
2747.54	130.007	163.177	129.549
2748.53	131.81	156.722	137.458
2749.51	133.713	152.564	145.839
2750.49	134.77	150.082	151.938
2751.47	134.341	149.259	151.556
2752.45	131.987	149.779	143.358
2753.44	128.064	151.183	127.327
2754.42	123.698	152.448	105.283
2755.4	120.23	153.205	82.3282
2756.38	118.646	153.895	64.0433
2757.36	119.365	154.498	56.0465
2758.34	122.172	155.223	60.7725
2759.32	126.253	153.532	74.2585
2760.29	130.356	149.294	90.4002
2761.27	133.693	143.803	102.03
2762.25	136.368	138.335	106.447
2763.23	139.35	134.012	102.782
2764.21	144.066	131.853	94.7216
2765.18	151.409	133.613	89.5697
2766.16	161.222	140.674	93.4283
2767.14	172.022	150.512	106.649
2768.11	181.407	159.112	124.326
2769.09	186.588	161.631	138.499
2770.06	185.268	157.273	143.349
2771.04	176.794	146.384	134.429
2772.01	162.603	130.13	114.12
2772.99	145.27	110.281	87.6373
2773.96	127.913	90.3765	63.0651
2774.93	112.95	74.6562	47.3125
2775.91	101.699	65.2093	42.254
2776.88	94.1096	60.7342	44.9457
2777.85	89.1304	59.2686	50.9403
2778.82	85.2646	60.0731	56.9141
2779.8	81.27	63.1057	60.309
2780.77	76.8299	67.0691	58.4535
2781.74	72.5768	70.7486	52.5388
2782.71	69.3686	72.8249	43.9453
2783.68	67.9961	73.1131	34.0594
2784.65	68.644	70.7881	23.4762
2785.62	71.0468	65.055	12.758
2786.59	74.3679	55.7398	4.1168
2787.56	77.4404	42.7301	-1.1778
2788.53	79.2701	29.2839	-2.6924
2789.49	79.3223	16.7989	-0.6524
2790.46	77.7843	6.7741	4.4107
2791.43	75.4099	0.5369	10.6216
[truncated: 48 more rows]
